# Supplementary material for: Metagenomic data from gutter water in the city of Pointe-Noire, Republic of Congo
Source: Data Brief. 2024 Jun 27;55:110655. doi: 10.1016/j.dib.2024.110655 (PMC11263743; doi:10.1016/j.dib.2024.110655)
Supplement: Supplementary file 1 [file mmc1.xlsx]

## Sheet: Feuil1
Specifications Table
Subject	Environmental Genomics and Metagenomics
Specific subject area	Metagenomics
Type of data	Tables, Images, Figures Raw, Analyzed, Filtered, Processed and analyzed DNA sequencing data.
How data were acquired	Shotgun DNA sequencing using Illumina HiSeq 4000 machine
Data format	Raw and Analysed
Description of Data collection	One liter of water was sampled within a gutter along houses. Four hundred milliliters were successively filtered through two mixed cellulose ester filters of 5 µm, one of 1.2 µm, and three of 0.22 µm. Total DNA was extracted using the DNeasy PowerWater kit. DNA library sequencing was performed on an Illumina HiSeq 4000 machine with paired-end 150 base sequencing reads.
Data source location	Water was sampled in the city of Pointe-Noire, Republic of Congo (precise coordinates: 4°48'43.1"S 11°52'27.8"E) under supervision of the Direction Départementale des Soins et Services de Santé de Pointe Noire.
Data accessibility	The raw data files were deposited in the NCBI database under the study entitled “Metagenome from sample collected from water stream in Pointe-Noire city (Republic of Congo)”. Reference : BioProject No. PRJNA1021800. Supplementary tables (S1-S5) are available in the Zenodo data repository: https://zenodo.org/records/11278913 All the tools and command lines used in the present study are detailed an…
