# Supplementary material for: Metagenomic data from gutter water in the city of Pointe-Noire, Republic of Congo
Source: Data Brief. 2024 Jun 27;55:110655. doi: 10.1016/j.dib.2024.110655 (PMC11263743; doi:10.1016/j.dib.2024.110655)
Supplement: Supplementary file 2 [file mmc2.xlsx]

## Sheet: Table S1
1	root	Viruses	Duplodnaviria	Heunggongvirae	Uroviricota	Caudoviricetes	Caudovirales	Myoviridae	Asteriusvirus	Escherichia virus PBECO4	Escherichia phage PBECO4
1	root	cellular organisms	Bacteria	Proteobacteria	delta/epsilon subdivisions	Epsilonproteobacteria	Campylobacterales	Arcobacteraceae	unclassified Arcobacteraceae	Arcobacter sp. LMG 29976
1	root	cellular organisms	Eukaryota	Viridiplantae	Chlorophyta	core chlorophytes	Chlorophyceae	OCC clade	Chaetophorales	Chaetophoraceae	Chaetophora	unclassified Chaetophora (in: Viridiplantae)	Chaetophora sp. FACHB-2423
1	root	Viruses	Duplodnaviria	Heunggongvirae	Uroviricota	Caudoviricetes	Caudovirales	Siphoviridae	unclassified Siphoviridae	Pasteurella phage PMP-GADVASU-IND
1	root	cellular organisms	Bacteria	environmental samples	uncultured bacterium contig00036
1	root	cellular organisms	Archaea	Euryarchaeota	Euryarchaeota incertae sedis	candidate division MSBL1	candidate division MSBL1 archaeon SCGC-AAA833F18
1	root	cellular organisms	Bacteria	Bacteria incertae sedis	Bacteria candidate phyla	Patescibacteria group	Microgenomates group	Candidatus Roizmanbacteria	Candidatus Roizmanbacteria bacterium RIFCSPHIGHO2_12_FULL_36_11
1	root	cellular organisms	Bacteria	FCB group	Bacteroidetes/Chlorobi group	Bacteroidetes	Bacteroidia	Bacteroidales	Prevotellaceae	Prevotella	unclassified Prevotella	Prevotella sp. lc2012
2	root	cellular organisms	Bacteria	Proteobacteria	Gammaproteobacteria	Enterobacterales	Enterobacteriaceae	Salmonella	Salmonella enterica	Salmonella enterica subsp. diarizonae
1	root	cellular organisms	Eukaryota	Opisthokonta	Fungi	Fungi incertae sedis	Zoopagomycota	Entomophthoromycotina	Entomophthoromycetes	Entomophthorales	Ancylistaceae
1	root	Viruses	Duplodnaviria	Heunggongvirae	Uroviricota	Caudoviricetes	Caudovirales	Herelleviridae	Bastillevirinae	Tsarbombavirus	unclassified Tsarbombavirus	Bacillus phage vB_BanH_Emiliahah
1	root	Viruses	Duplodnaviria	Heunggongvirae	Uroviricota	Caudoviricetes	Caudovirales	Siphoviridae	Tankvirus
2	root	cellular organisms	Bacteria	Terrabacteria group	Firmicutes	Bacilli	Lactobacillales	Streptococcaceae	Streptococcus	Streptococcus penaeicida
1	root	cellular organisms	Bacteria	Terrabacteria group	Tenericutes	Mollicutes	Acholeplasmatales	Acholeplasmataceae	Acholeplasma	environmental samples	uncultured Acholeplasma sp.
2	root	cellular organisms	Eukaryota	Sar	Stramenopiles	Ochrophyta	Bacillariophyta	Fragilariophyceae	Fragilariophycidae	Licmophorales	Licmophoraceae	Licmophora	unclassified Licmophora	Licmophora sp.
1	root	cellular organisms	Bacteria	Proteobacteria	Alphaproteobacteria	Rhodospirillales	Acetobacteraceae	Bombella	unclassified Bombella	Bombella sp. ESL0368
1	root	cellular organisms	Bacteria	Proteobacteria	delta/epsilon subdivisions	Epsilonproteobacteria	Campylobacterales	Campylobacteraceae	Campylobacter	unclassified Campylobacter	Campylobacter sp. RM9337
1	root	cellular organisms	Bacteria	Terrabacteria group	Actinobacteria	Actinomycetia	Micrococcales	Microbacteriaceae	Curtobacterium	unclassified Curtobacterium	Curtobacterium sp. MCBD17_028
1	root	cellular organisms	Bacteria	Terrabacteria group	Firmicutes	environmental samples	Firmicutes bacterium CAG:270
1	root	Viruses	Duplodnaviria	Heunggongvirae	Uroviricota	Caudoviricetes	Caudovirales	Myoviridae	Menderavirus	Stenotrophomonas virus Moby	Stenotrophomonas phage Moby
1	root	cellular organisms	Bacteria	Proteobacteria	Gammaproteobacteria	Enterobacterales	Yersiniaceae	Rahnella	Rahnella contaminans
1	root	Viruses	Duplodnaviria	Heunggongvirae	Uroviricota	Caudoviricetes	Caudovirales	Autographiviridae	Bifseptvirus	unclassified Bifseptvirus	Pseudomonas phage BIM BV-45
1	root	cellular organisms	Bacteria	unclassified Bacteria	bacterium endosymbiont of Bathymodiolus sp. 5 South
1	root	cellular organisms	Eukaryota	Rhodophyta	Florideophyceae	Corallinophycidae	Corallinales	Corallinaceae	Corallinoideae	Jania	Jania sagittata
1	root	Viruses	Duplodnaviria	Heunggongvirae	Uroviricota	Caudoviricetes	Caudovirales	Siphoviridae	unclassified Siphoviridae	Mycobacterium phage IdentityCrisis
1	root	cellular organisms	Bacteria	Proteobacteria	Gammaproteobacteria	Moraxellales	Moraxellaceae	Psychrobacter	unclassified Psychrobacter	Psychrobacter sp. Sarcosine-02u-2
1	root	cellular organisms	Bacteria	Terrabacteria group	Firmicutes	Clostridia	Eubacteriales	Oscillospiraceae	Oscillospiraceae incertae sedis	[Clostridium] leptum
1	root	cellular organisms	Eukaryota	Rhodophyta	Florideophyceae	Rhodymeniophycidae	Ceramiales	Rhodomelaceae	Pterosiphonieae	Symphyocladia	Symphyocladia latiuscula
1	root	cellular organisms	Bacteria	Terrabacteria group	Firmicutes	environmental samples	Firmicutes bacterium CAG:227
1	root	cellular organisms	Bacteria	Terrabacteria group	Firmicutes	Clostridia	Eubacteriales	Clostridiaceae	Butyricicoccus	Butyricicoccus faecihominis
1	root	cellular organisms	Bacteria	Bacteria incertae sedis	Bacteria candidate phyla	Candidatus Berkelbacteria	Candidatus Berkelbacteria bacterium CG_4_10_14_0_8_um_filter_39_42
1	root	cellular organisms	Eukaryota	Opisthokonta	Fungi	Dikarya	Ascomycota	saccharomyceta	Saccharomycotina	Saccharomycetes	Saccharomycetales	CUG-Ser1 clade	Debaryomycetaceae	Candida/Lodderomyces clade	Candida	Candida maltosa
1	root	cellular organisms	Bacteria	Proteobacteria	Gammaproteobacteria	Alteromonadales	Alteromonadaceae	Aliiglaciecola	Aliiglaciecola lipolytica	Aliiglaciecola lipolytica E3
1	root	cellular organisms	Bacteria	Terrabacteria group	Firmicutes	Erysipelotrichia	Erysipelotrichales	Turicibacteraceae	Turicibacter	unclassified Turicibacter	Turicibacter sp. HGF1
2	root	cellular organisms	Bacteria	FCB group	Bacteroidetes/Chlorobi group	Bacteroidetes	Bacteroidia	Bacteroidales	Bacteroidaceae	Bacteroides	environmental samples	Bacteroides coprocola CAG:162
1	root	cellular organisms	Bacteria	Terrabacteria group	Cyanobacteria/Melainabacteria group	Candidatus Melainabacteria	Candidatus Gastranaerophilales	Candidatus Gastranaerophilales bacterium HUM_20
1	root	cellular organisms	Bacteria	Proteobacteria	Gammaproteobacteria	Pseudomonadales	Pseudomonadaceae	Pseudomonas	Pseudomonas aeruginosa group	Pseudomonas aeruginosa	Pseudomonas aeruginosa C2773C
1	root	cellular organisms	Eukaryota	Opisthokonta	Fungi	Dikarya	Basidiomycota	Agaricomycotina	Agaricomycetes	Agaricomycetes incertae sedis	Cantharellales	Ceratobasidiaceae	Ceratobasidium	unclassified Ceratobasidium	Ceratobasidium sp. UAMH 11750
1	root	cellular organisms	Bacteria	Terrabacteria group	Actinobacteria	Actinomycetia	Streptomycetales	Streptomycetaceae	Streptomyces	Streptomyces bikiniensis
1	root	Viruses	Duplodnaviria	Heunggongvirae	Uroviricota	Caudoviricetes	Caudovirales	unclassified Caudovirales	Caudovirales sp. ctCVG11
2	root	Viruses	Duplodnaviria	Heunggongvirae	Uroviricota	Caudoviricetes	Caudovirales	Siphoviridae	Fromanvirus	unclassified Fromanvirus	Mycobacterium phage Steamy
1	root	cellular organisms	Bacteria	Terrabacteria group	Actinobacteria	Actinomycetia	Propionibacteriales	Propionibacteriaceae	Cutibacterium	Cutibacterium acnes	Cutibacterium acnes JCM 18916
1	root	cellular organisms	Eukaryota	Opisthokonta	Fungi	Dikarya	Basidiomycota	Agaricomycotina	Tremellomycetes	Tremellales	Cryptococcaceae	Cryptococcus	Cryptococcus amylolentus	Cryptococcus amylolentus CBS 6039
1	root	Viruses	Monodnaviria	Shotokuvirae	Cossaviricota	Quintoviricetes	Piccovirales	Parvoviridae	unclassified Parvoviridae	Parvoviridae sp.
2	root	cellular organisms	Eukaryota	Viridiplantae	Chlorophyta	core chlorophytes	Chlorophyceae	CS clade	Sphaeropleales	Sphaeropleaceae	Sphaeroplea
1	root	Viruses	Duplodnaviria	Heunggongvirae	Uroviricota	Caudoviricetes	Caudovirales	Siphoviridae	Cheoctovirus	unclassified Cheoctovirus	Mycobacterium phage SiSi
1	root	cellular organisms	Bacteria	FCB group	Bacteroidetes/Chlorobi group	Chlorobi	Chlorobia	Chlorobiales	Chlorobiaceae	Chlorobium/Pelodictyon group	Pelodictyon
1	root	cellular organisms	Bacteria	Terrabacteria group	Firmicutes	Clostridia	Thermoanaerobacterales	Thermoanaerobacterales Family III. Incertae Sedis	Caldicellulosiruptor	Caldicellulosiruptor kronotskyensis	Caldicellulosiruptor kronotskyensis 2002
1	root	cellular organisms	Eukaryota	Sar	Stramenopiles	Ochrophyta	Synurophyceae	Ochromonadales	Ochromonadaceae	Poterioochromonas	Poterioochromonas malhamensis
1	root	Viruses	Duplodnaviria	Heunggongvirae	Uroviricota	Caudoviricetes	Caudovirales	Siphoviridae	unclassified Siphoviridae	Gordonia phage Clark
1	root	cellular organisms	Bacteria	Proteobacteria	Gammaproteobacteria	Moraxellales	Moraxellaceae	Psychrobacter	Psychrobacter fjordensis
1	root	cellular organisms	Bacteria	Bacteria incertae sedis	Bacteria candidate phyla	Candidatus Lindowbacteria	Candidatus Lindowbacteria bacterium RIFCSPLOWO2_02_FULL_62_12
1	root	cellular organisms	Bacteria	Terrabacteria group	Cyanobacteria/Melainabacteria group	Cyanobacteria	Nostocales	Nostocaceae	Anabaena	Anabaena cylindrica	Anabaena cylindrica PCC 7122
2	root	cellular organisms	Eukaryota	Opisthokonta	Fungi	Dikarya	Ascomycota	saccharomyceta	Saccharomycotina	Saccharomycetes	Saccharomycetales	CUG-Ser1 clade	Debaryomycetaceae	Debaryomyces	Debaryomyces hansenii
1	root	cellular organisms	Bacteria	Proteobacteria	delta/epsilon subdivisions	Epsilonproteobacteria	Campylobacterales	Campylobacteraceae	Sulfurospirillum	unclassified Sulfurospirillum	Sulfurospirillum sp. MES
1	root	Viruses	Duplodnaviria	Heunggongvirae	Uroviricota	Caudoviricetes	Caudovirales	environmental samples	uncultured Mediterranean phage uvDeep-CGR2-KM23-C246
1	root	cellular organisms	Bacteria	environmental samples	uncultured bacterium contig00009
1	root	cellular organisms	Bacteria	FCB group	Bacteroidetes/Chlorobi group	Bacteroidetes	Bacteroidia	Bacteroidales	Prevotellaceae	Prevotella	Prevotella histicola	Prevotella histicola JCM 15637 = DNF00424
1	root	cellular organisms	Bacteria	Terrabacteria group	Firmicutes	Clostridia	Eubacteriales	Syntrophomonadaceae	Syntrophomonas
1	root	cellular organisms	Eukaryota	Sar	Stramenopiles	Ochrophyta	Bacillariophyta	Bacillariophyceae	Bacillariophycidae	Naviculales	Amphipleuraceae	Halamphora	Halamphora calidilacuna
1	root	Viruses	Duplodnaviria	Heunggongvirae	Uroviricota	Caudoviricetes	Caudovirales	Siphoviridae	Squashvirus	unclassified Squashvirus	Microbacterium phage Phinky
4	root	cellular organisms	Eukaryota	Sar	Stramenopiles	Bigyra	Labyrinthulomycetes	Thraustochytrida	Thraustochytriaceae	Thraustochytrium
1	root	Viruses	Duplodnaviria	Heunggongvirae	Uroviricota	Caudoviricetes	Caudovirales	Myoviridae	Naesvirus	Burkholderia virus Bcep1	Burkholderia phage Bcep1
1	root	cellular organisms	Archaea	TACK group	Crenarchaeota	Thermoprotei	Thermoproteales	Thermoproteaceae	Pyrobaculum	unclassified Pyrobaculum	Pyrobaculum sp. OCT_11
1	root	cellular organisms	Bacteria	Proteobacteria	Gammaproteobacteria	Moraxellales	Moraxellaceae	Acinetobacter	unclassified Acinetobacter	Acinetobacter sp. YH12129
3	root	cellular organisms	Bacteria	Proteobacteria	Gammaproteobacteria	Enterobacterales	Enterobacteriaceae	Salmonella	Salmonella enterica	Salmonella enterica subsp. enterica	Salmonella enterica subsp. enterica serovar Bovismorbificans	Salmonella enterica subsp. enterica serovar Bovismorbificans str. 3114
1	root	cellular organisms	Bacteria	Proteobacteria	Alphaproteobacteria	Rhodospirillales	Rhodospirillaceae	Rhodospirillum	Rhodospirillum rubrum	Rhodospirillum rubrum ATCC 11170
2	root	cellular organisms	Bacteria	Terrabacteria group	Actinobacteria	Actinomycetia	Micrococcales	Jonesiaceae	Jonesia	environmental samples	uncultured Jonesia sp.
1	root	cellular organisms	Bacteria	Proteobacteria	Gammaproteobacteria	Chromatiales	Chromatiaceae	Thiocapsa	environmental samples	uncultured Thiocapsa sp.
1	root	cellular organisms	Bacteria	Elusimicrobia	unclassified Elusimicrobia	Elusimicrobia bacterium RIFCSPLOWO2_12_FULL_39_28
2	root	cellular organisms	Bacteria	PVC group	Candidatus Omnitrophica	unclassified Candidatus Omnitrophica	Omnitrophica WOR_2 bacterium RIFOXYB2_FULL_38_16
1	root	Viruses	Duplodnaviria	Heunggongvirae	Uroviricota	Caudoviricetes	Caudovirales	Myoviridae	Tegunavirus	unclassified Tegunavirus	Yersinia phage fHe-Yen9-01
1	root	cellular organisms	Bacteria	Thermotogae	Thermotogae	Thermotogales	Fervidobacteriaceae	Fervidobacterium	Fervidobacterium islandicum
1	root	cellular organisms	Bacteria	Bacteria incertae sedis	Bacteria candidate phyla	Patescibacteria group	Microgenomates group	Candidatus Woesebacteria	Candidatus Woesebacteria bacterium GW2011_GWD1_38_10
1	root	Viruses	Duplodnaviria	Heunggongvirae	Uroviricota	Caudoviricetes	Caudovirales	Siphoviridae	Terapinvirus	unclassified Terapinvirus
1	root	cellular organisms	Bacteria	Terrabacteria group	Firmicutes	Negativicutes	Veillonellales	Veillonellaceae	Allisonella	Allisonella histaminiformans
1	root	cellular organisms	Bacteria	Proteobacteria	Gammaproteobacteria	Moraxellales	Moraxellaceae	Acinetobacter	unclassified Acinetobacter	Acinetobacter sp. ACIN00229
1	root	cellular organisms	Bacteria	Bacteria incertae sedis	Bacteria candidate phyla	Candidatus Berkelbacteria	Candidatus Berkelbacteria bacterium CG11_big_fil_rev_8_21_14_0_20_40_23
1	root	Viruses	Duplodnaviria	Heunggongvirae	Uroviricota	Caudoviricetes	Caudovirales	Siphoviridae	Fromanvirus	Mycobacterium virus Doom
1	root	cellular organisms	Bacteria	Proteobacteria	Gammaproteobacteria	Alteromonadales	Pseudoalteromonadaceae	Pseudoalteromonas	unclassified Pseudoalteromonas	Pseudoalteromonas sp. A520
1	root	cellular organisms	Bacteria	FCB group	Bacteroidetes/Chlorobi group	Bacteroidetes	Flavobacteriia	Flavobacteriales	Blattabacteriaceae	Blattabacterium	unclassified Blattabacterium	Blattabacterium sp. (Blatta orientalis)
1	root	Viruses	Duplodnaviria	Heunggongvirae	Uroviricota	Caudoviricetes	Caudovirales	Zobellviridae	unclassified Zobellviridae	Vibrio phage 1.015.O._10N.222.51.E5
1	root	cellular organisms	Eukaryota	Opisthokonta	Fungi	Dikarya	Basidiomycota	Ustilaginomycotina	Exobasidiomycetes	Microstromatales	Microstromatales incertae sedis	Jaminaea	Jaminaea angkorensis
1	root	Viruses	Duplodnaviria	Heunggongvirae	Uroviricota	Caudoviricetes	Caudovirales	Siphoviridae	unclassified Siphoviridae	Saccharomonospora phage PIS 136
2	root	cellular organisms	Bacteria	Proteobacteria	Gammaproteobacteria	Moraxellales	Moraxellaceae	Acinetobacter	Acinetobacter calcoaceticus/baumannii complex	Acinetobacter baumannii	Acinetobacter baumannii 831240
1	root	Viruses	Duplodnaviria	Heunggongvirae	Uroviricota	Caudoviricetes	Caudovirales	Siphoviridae	unclassified Siphoviridae	Arthrobacter phage Brynnie
1	root	cellular organisms	Bacteria	Bacteria incertae sedis	Bacteria candidate phyla	Patescibacteria group	Parcubacteria group	Candidatus Uhrbacteria	Candidatus Uhrbacteria bacterium GW2011_GWC2_41_11
1	root	cellular organisms	Bacteria	Proteobacteria	Gammaproteobacteria	Pseudomonadales	Pseudomonadaceae	Pseudomonas	unclassified Pseudomonas	Pseudomonas sp. 7SR1
1	root	cellular organisms	Bacteria	Terrabacteria group	Firmicutes	Bacilli	Bacillales	Bacillaceae	Bacillus	unclassified Bacillus (in: Bacteria)	Bacillus sp. UMB0893
1	root	Viruses	Duplodnaviria	Heunggongvirae	Uroviricota	Caudoviricetes	Caudovirales	Myoviridae	Bakolyvirus	unclassified Bakolyvirus	Ralstonia phage Sarlave
1	root	cellular organisms	Bacteria	Proteobacteria	Gammaproteobacteria	Enterobacterales	Enterobacteriaceae	unclassified Enterobacteriaceae	Enterobacteriaceae endosymbiont of Plateumaris braccata
2	root	Viruses	Duplodnaviria	Heunggongvirae	Uroviricota	Caudoviricetes	Caudovirales	Zobellviridae	Paundecimvirus	unclassified Paundecimvirus	Pseudomonas phage PSA11
1	root	cellular organisms	Bacteria	Terrabacteria group	Actinobacteria	Actinomycetia	Pseudonocardiales	Pseudonocardiaceae	Saccharothrix	Saccharothrix mutabilis	Saccharothrix mutabilis subsp. capreolus
1	root	cellular organisms	Bacteria	FCB group	Bacteroidetes/Chlorobi group	Bacteroidetes	Bacteroidia	Bacteroidales	Prevotellaceae	Prevotella	unclassified Prevotella	Prevotella sp. P4-51
1	root	cellular organisms	Bacteria	Proteobacteria	Gammaproteobacteria	Moraxellales	Moraxellaceae	Acinetobacter	Acinetobacter schindleri	Acinetobacter schindleri CIP 107287
1	root	cellular organisms	Archaea	DPANN group	Candidatus Woesearchaeota	Candidatus Woesearchaeota archaeon CG06_land_8_20_14_3_00_33_13
1	root	Viruses	Varidnaviria	Bamfordvirae	Nucleocytoviricota	Megaviricetes	Pimascovirales	Iridoviridae	Alphairidovirinae	Megalocytivirus	Infectious spleen and kidney necrosis virus
1	root	cellular organisms	Bacteria	Proteobacteria	Gammaproteobacteria	Pasteurellales	Pasteurellaceae	Haemophilus	Haemophilus haemolyticus	Haemophilus haemolyticus M19501
1	root	Viruses	Duplodnaviria	Heunggongvirae	Uroviricota	Caudoviricetes	Caudovirales	Siphoviridae	unclassified Siphoviridae	Stenotrophomonas phage BUCT626
1	root	cellular organisms	Bacteria	Proteobacteria	Gammaproteobacteria	Moraxellales	Moraxellaceae	Acinetobacter	unclassified Acinetobacter	Acinetobacter sp. YH01008
1	root	cellular organisms	Eukaryota	Sar	Stramenopiles	Ochrophyta	Dictyochophyceae	Florenciellales	Florenciella	Florenciella parvula
1	root	cellular organisms	Bacteria	Bacteria incertae sedis	Bacteria candidate phyla	Patescibacteria group	Parcubacteria group	unclassified Parcubacteria group	Parcubacteria group bacterium Athens0714_12
1	root	cellular organisms	Bacteria	Terrabacteria group	Actinobacteria	Actinomycetia	Streptomycetales	Streptomycetaceae	Streptomyces	unclassified Streptomyces	Streptomyces sp. 4F
1	root	cellular organisms	Eukaryota	Opisthokonta	Fungi	Dikarya	Basidiomycota	Agaricomycotina	Agaricomycetes	Agaricomycetes incertae sedis	Polyporales	Phanerochaetaceae	Phanerodontia	Phanerodontia chrysosporium
1	root	cellular organisms	Bacteria	Proteobacteria	Gammaproteobacteria	Xanthomonadales	Xanthomonadaceae	Xanthomonas	Xanthomonas alfalfae
1	root	cellular organisms	Bacteria	PVC group	Verrucomicrobia	Verrucomicrobiae	Verrucomicrobiales	Akkermansiaceae	Akkermansia	unclassified Akkermansia	Akkermansia sp. BIOML-A66
1	root	cellular organisms	Bacteria	Proteobacteria	Gammaproteobacteria	Enterobacterales	Enterobacteriaceae	Enterobacter	unclassified Enterobacter	Enterobacter sp. CCUG 70166
1	root	cellular organisms	Bacteria	Proteobacteria	Gammaproteobacteria	Enterobacterales	Enterobacteriaceae	Citrobacter	unclassified Citrobacter	Citrobacter sp. MH181794
1	root	Viruses	Duplodnaviria	Heunggongvirae	Uroviricota	Caudoviricetes	Caudovirales	Siphoviridae	unclassified Siphoviridae	Gordonia phage Hans
1	root	cellular organisms	Archaea	Euryarchaeota	Stenosarchaea group	Halobacteria	Halobacteriales	unclassified Halobacteriales	Halobacteriales archaeon QH_8_67_27
3	root	cellular organisms	Bacteria	Proteobacteria	Betaproteobacteria	Burkholderiales	Burkholderiaceae	Burkholderia	pseudomallei group	Burkholderia pseudomallei	Burkholderia pseudomallei MSHR4377
1	root	cellular organisms	Eukaryota	Sar	Alveolata	Dinophyceae	Gonyaulacales	Pyrocystaceae	Pyrocystis	Pyrocystis lunula
1	root	cellular organisms	Eukaryota	Sar	Stramenopiles	Oomycota	Pythiales	Pythiaceae	Globisporangium	Globisporangium ultimum
1	root	Viruses	Duplodnaviria	Heunggongvirae	Uroviricota	Caudoviricetes	Caudovirales	Siphoviridae	unclassified Siphoviridae	Vibrio phage 1.047.O._10N.286.55.F2
1	root	cellular organisms	Bacteria	Proteobacteria	Alphaproteobacteria	Sphingomonadales	Sphingomonadaceae	Sphingomonas	unclassified Sphingomonas	Sphingomonas sp. 158
2	root	Viruses	Duplodnaviria	Heunggongvirae	Uroviricota	Caudoviricetes	Caudovirales	Siphoviridae	Queuovirinae	Seuratvirus	Escherichia virus Cajan	Escherichia phage CAjan
1	root	cellular organisms	Bacteria	Proteobacteria	Gammaproteobacteria	Pseudomonadales	Pseudomonadaceae	Pseudomonas	unclassified Pseudomonas	Pseudomonas sp. 655
1	root	cellular organisms	Archaea	environmental samples	uncultured archaeon A07HR67
1	root	cellular organisms	Bacteria	Proteobacteria	Alphaproteobacteria	Rickettsiales	Rickettsiaceae	Rickettsieae	Rickettsia	spotted fever group	Rickettsia sibirica subgroup	Rickettsia sibirica
1	root	cellular organisms	Bacteria	Terrabacteria group	Firmicutes	environmental samples	Firmicutes bacterium CAG:102
1	root	cellular organisms	Bacteria	FCB group	Bacteroidetes/Chlorobi group	Bacteroidetes	Bacteroidia	Bacteroidales	Prevotellaceae	Prevotella	unclassified Prevotella	Prevotella sp. P4-119
1	root	cellular organisms	Bacteria	Terrabacteria group	Actinobacteria	Actinomycetia	Streptomycetales	Streptomycetaceae	Streptomyces	unclassified Streptomyces	Streptomyces sp. EN27
2	root	cellular organisms	Bacteria	Proteobacteria	Gammaproteobacteria	Moraxellales	Moraxellaceae	Acinetobacter	unclassified Acinetobacter	Acinetobacter sp. CIP 102143
1	root	Viruses	Duplodnaviria	Heunggongvirae	Uroviricota	Caudoviricetes	Caudovirales	Siphoviridae	Soupsvirus	unclassified Soupsvirus
1	root	cellular organisms	Bacteria	Proteobacteria	Betaproteobacteria	Burkholderiales	Burkholderiales genera incertae sedis	Leptothrix	unclassified Leptothrix (in: Bacteria)	Leptothrix sp. MBIC 3364
1	root	Viruses	Duplodnaviria	Heunggongvirae	Uroviricota	Caudoviricetes	Caudovirales	Drexlerviridae	Rogunavirinae	Rogunavirus
1	root	cellular organisms	Bacteria	Terrabacteria group	Firmicutes	Clostridia	Eubacteriales	Oscillospiraceae	Ruminococcus	environmental samples	Ruminococcus sp. CAG:330
1	root	cellular organisms	Eukaryota	Sar	Stramenopiles	Ochrophyta	Pinguiophyceae	Pinguiochrysidales	Pinguiochrysidaceae	Pinguiochrysis	Pinguiochrysis pyriformis
1	root	cellular organisms	Bacteria	Terrabacteria group	Firmicutes	Bacilli	Bacillales	Bacillaceae	Peribacillus	unclassified Peribacillus	Peribacillus sp. TH24
1	root	cellular organisms	Bacteria	FCB group	Bacteroidetes/Chlorobi group	Bacteroidetes	Flavobacteriia	Flavobacteriales	Weeksellaceae	Chryseobacterium group	Chryseobacterium	unclassified Chryseobacterium	Chryseobacterium sp. BGARF1
1	root	cellular organisms	Bacteria	Terrabacteria group	Firmicutes	Tissierellia	Tissierellales	Peptoniphilaceae	Peptoniphilus	Peptoniphilus lacydonensis
1	root	cellular organisms	Bacteria	Terrabacteria group	Actinobacteria	Actinomycetia	Pseudonocardiales	Pseudonocardiaceae	Pseudonocardia	unclassified Pseudonocardia	Pseudonocardia sp. Ae168_Ps1
1	root	cellular organisms	Bacteria	Proteobacteria	Gammaproteobacteria	Vibrionales	Vibrionaceae	Vibrio	unclassified Vibrio	Vibrio sp. 10N.261.51.A7
2	root	cellular organisms	Bacteria	Proteobacteria	Gammaproteobacteria	Enterobacterales	Enterobacteriaceae	Klebsiella/Raoultella group	Klebsiella	unclassified Klebsiella	Klebsiella sp. T11
3	root	cellular organisms	Bacteria	Proteobacteria	Betaproteobacteria	Nitrosomonadales	Methylophilaceae	Methylovorus	Methylovorus glucosotrophus	Methylovorus glucosetrophus SIP3-4
2	root	cellular organisms	Eukaryota	Rhodophyta	Florideophyceae	Rhodymeniophycidae	Sebdeniales	Sebdeniaceae	Sebdenia	Sebdenia flabellata
1	root	cellular organisms	Bacteria	Proteobacteria	Alphaproteobacteria	Hyphomicrobiales	Brucellaceae	Brucella/Ochrobactrum group	Ochrobactrum	unclassified Ochrobactrum	Ochrobactrum sp. TK14
1	root	Viruses	Duplodnaviria	Heunggongvirae	Uroviricota	Caudoviricetes	Caudovirales	Siphoviridae	Guernseyvirinae	Cornellvirus	unclassified Cornellvirus	Salmonella phage St162
1	root	cellular organisms	Bacteria	Proteobacteria	Gammaproteobacteria	Enterobacterales	Morganellaceae	Proteus	unclassified Proteus	Proteus sp. PR00208
1	root	cellular organisms	Eukaryota	Discoba	Euglenozoa	Kinetoplastea	Metakinetoplastina	Neobodonida	Neobodo	Neobodo saliens
1	root	cellular organisms	Bacteria	Terrabacteria group	Actinobacteria	Actinomycetia	Pseudonocardiales	Pseudonocardiaceae	Pseudonocardia	unclassified Pseudonocardia	Pseudonocardia sp. AL041002-03
1	root	cellular organisms	Bacteria	Terrabacteria group	Actinobacteria	Actinomycetia	Streptomycetales	Streptomycetaceae	Streptomyces	unclassified Streptomyces	Streptomyces sp. st140
2	root	cellular organisms	Bacteria	Proteobacteria	Gammaproteobacteria	Pseudomonadales	Pseudomonadaceae	Pseudomonas	unclassified Pseudomonas	Pseudomonas sp. GL-RE-19
1	root	cellular organisms	Eukaryota	Sar	Stramenopiles	Ochrophyta	Bolidophyceae	Parmales	Triparmaceae	Triparma	Triparma pacifica
1	root	Viruses	Duplodnaviria	Heunggongvirae	Uroviricota	Caudoviricetes	Caudovirales	Siphoviridae	unclassified Siphoviridae	Gordonia phage GRU1
1	root	cellular organisms	Bacteria	Terrabacteria group	Actinobacteria	Actinomycetia	Corynebacteriales	Corynebacteriaceae	Corynebacterium	Corynebacterium afermentans
1	root	cellular organisms	Bacteria	Terrabacteria group	Firmicutes	Clostridia	Eubacteriales	Lachnospiraceae	Eisenbergiella
1	root	cellular organisms	Bacteria	FCB group	Bacteroidetes/Chlorobi group	Bacteroidetes	Bacteroidia	Bacteroidales	Bacteroidaceae	Bacteroides	unclassified Bacteroides	Bacteroides sp. 1001302B_160321_D4
2	root	cellular organisms	Bacteria	Terrabacteria group	Firmicutes	Bacilli	Bacillales	Paenibacillaceae	Brevibacillus	unclassified Brevibacillus	Brevibacillus sp. AG162
2	root	cellular organisms	Bacteria	Terrabacteria group	Firmicutes	Clostridia	Eubacteriales	Lachnospiraceae	Coprococcus	unclassified Coprococcus	Coprococcus sp. HPP0074
1	root	cellular organisms	Archaea	Euryarchaeota	Stenosarchaea group	Halobacteria	Halobacteriales	Halobacteriaceae	Haladaptatus	Haladaptatus cibarius
1	root	cellular organisms	Bacteria	Proteobacteria	Candidatus Lambdaproteobacteria	Candidatus Lambdaproteobacteria bacterium RIFOXYD12_FULL_49_8
1	root	cellular organisms	Bacteria	Proteobacteria	delta/epsilon subdivisions	Deltaproteobacteria	Myxococcales	Cystobacterineae	Archangiaceae	Cystobacter	unclassified Cystobacter	Cystobacter sp. SBCb004
1	root	Viruses	Duplodnaviria	Heunggongvirae	Uroviricota	Caudoviricetes	Caudovirales	Siphoviridae	unclassified Siphoviridae	Siphoviridae sp. ctkhg5
1	root	cellular organisms	Bacteria	Bacteria incertae sedis	Bacteria candidate phyla	Patescibacteria group	Microgenomates group	Candidatus Curtissbacteria	Candidatus Curtissbacteria bacterium RIFCSPLOWO2_02_41_11
1	root	cellular organisms	Bacteria	Terrabacteria group	Firmicutes	Clostridia	Eubacteriales	Eubacteriaceae	Intestinibacillus	unclassified Intestinibacillus	Intestinibacillus sp. Marseille-P4005
1	root	Viruses	Duplodnaviria	Heunggongvirae	Uroviricota	Caudoviricetes	Caudovirales	Podoviridae	Hollowayvirus	Pseudomonas virus F116	Pseudomonas phage F116
1	root	cellular organisms	Bacteria	Proteobacteria	Gammaproteobacteria	Enterobacterales	Enterobacteriaceae	Citrobacter	unclassified Citrobacter	Citrobacter sp. B72
1	root	Viruses	Duplodnaviria	Heunggongvirae	Uroviricota	Caudoviricetes	Caudovirales	Siphoviridae	unclassified Siphoviridae	Siphoviridae sp. cttDR14
1	root	cellular organisms	Bacteria	Proteobacteria	Gammaproteobacteria	Chromatiales	Ectothiorhodospiraceae	Thioalkalivibrio	unclassified Thioalkalivibrio	Thioalkalivibrio sp. AKL8
1	root	cellular organisms	Bacteria	Bacteria incertae sedis	Bacteria candidate phyla	Patescibacteria group	Parcubacteria group	Candidatus Nealsonbacteria	Candidatus Nealsonbacteria bacterium CG10_big_fil_rev_8_21_14_0_10_40_24
1	root	Viruses	Duplodnaviria	Heunggongvirae	Uroviricota	Caudoviricetes	Caudovirales	Herelleviridae	Twortvirinae	Kayvirus	unclassified Kayvirus	Staphylococcus phage Stab22
1	root	cellular organisms	Bacteria	environmental samples	uncultured bacterium W5-51b
1	root	cellular organisms	Bacteria	Terrabacteria group	Actinobacteria	Actinomycetia	Micrococcales	Microbacteriaceae	Curtobacterium	unclassified Curtobacterium	Curtobacterium sp. PhB25
2	root	cellular organisms	Eukaryota	Sar	Alveolata	Ciliophora	Intramacronucleata	Spirotrichea	Stichotrichia	Urostylida
1	root	cellular organisms	Bacteria	Terrabacteria group	Actinobacteria	Actinomycetia	Corynebacteriales	Corynebacteriaceae	Corynebacterium	unclassified Corynebacterium	Corynebacterium sp. L11
1	root	cellular organisms	Eukaryota	Opisthokonta	Fungi	Dikarya	Ascomycota	saccharomyceta	Saccharomycotina	Saccharomycetes	Saccharomycetales	Saccharomycetaceae	Lachancea	Lachancea meyersii	Lachancea meyersii CBS 8951
2	root	cellular organisms	Eukaryota	Opisthokonta	Fungi	Dikarya	Basidiomycota	Agaricomycotina	Agaricomycetes	Agaricomycetes incertae sedis	Polyporales	Fomitopsidaceae	Fomitopsis	Fomitopsis pinicola	Fomitopsis pinicola FP-58527 SS1
1	root	cellular organisms	Bacteria	Proteobacteria	Alphaproteobacteria	Rickettsiales	Candidatus Midichloriaceae	Candidatus Midichloria	unclassified Candidatus Midichloria	Candidatus Midichloria sp.
1	root	cellular organisms	Bacteria	Terrabacteria group	Firmicutes	Bacilli	Bacillales	Listeriaceae	Listeria	Listeria marthii
1	root	cellular organisms	Bacteria	Terrabacteria group	Firmicutes	Clostridia	Eubacteriales	Oscillospiraceae	Faecalibacterium	unclassified Faecalibacterium	Faecalibacterium sp. BIOML-A1
1	root	Viruses	Duplodnaviria	Heunggongvirae	Uroviricota	Caudoviricetes	Caudovirales	Myoviridae	unclassified Myoviridae	Vibrio phage VP16T
1	root	cellular organisms	Eukaryota	Sar	Alveolata	Ciliophora	Intramacronucleata	Spirotrichea	Stichotrichia	Urostylida	Holostichidae	Anteholosticha	Anteholosticha parawarreni
1	root	cellular organisms	Bacteria	Proteobacteria	Alphaproteobacteria	Hyphomicrobiales	Beijerinckiaceae	Methylocella	environmental samples	uncultured Methylocella sp.
1	root	Viruses	Duplodnaviria	Heunggongvirae	Uroviricota	Caudoviricetes	Caudovirales	Autographiviridae	Studiervirinae	Pijolavirus	unclassified Pijolavirus	Pseudomonas phage Pf17397_F_PD1
1	root	cellular organisms	Bacteria	Terrabacteria group	Actinobacteria	Actinomycetia	Micrococcales	Microbacteriaceae	Rathayibacter	unclassified Rathayibacter	Rathayibacter sp. VKM Ac-2879
1	root	cellular organisms	Bacteria	Proteobacteria	Gammaproteobacteria	Moraxellales	Moraxellaceae	Psychrobacter	unclassified Psychrobacter	Psychrobacter sp. SZ93C1
1	root	Viruses	Duplodnaviria	Heunggongvirae	Uroviricota	Caudoviricetes	Caudovirales	Siphoviridae	Squashvirus	Microbacterium virus Squash	Microbacterium phage Squash
1	root	cellular organisms	Archaea	TACK group	Crenarchaeota	Thermoprotei	Sulfolobales	Sulfolobaceae	Metallosphaera	Metallosphaera yellowstonensis
1	root	cellular organisms	Bacteria	Terrabacteria group	Firmicutes	Bacilli	Bacillales	Staphylococcaceae	Staphylococcus	Staphylococcus pseudoxylosus
2	root	cellular organisms	Bacteria	Proteobacteria	Gammaproteobacteria	Enterobacterales	Enterobacteriaceae	Salmonella	Salmonella enterica	Salmonella enterica subsp. houtenae	Salmonella enterica subsp. houtenae str. ATCC BAA-1581
1	root	Viruses	Duplodnaviria	Heunggongvirae	Uroviricota	Caudoviricetes	Caudovirales	Siphoviridae	Ronaldovirus
1	root	cellular organisms	Bacteria	Bacteria incertae sedis	Bacteria candidate phyla	Patescibacteria group	Parcubacteria group	Candidatus Portnoybacteria	Candidatus Portnoybacteria bacterium CG10_big_fil_rev_8_21_14_0_10_40_22
1	root	cellular organisms	Bacteria	Proteobacteria	delta/epsilon subdivisions	Epsilonproteobacteria	Campylobacterales	Thiovulaceae	Sulfuricurvum	unclassified Sulfuricurvum	Sulfuricurvum sp. RIFCSPLOWO2_02_43_6
2	root	cellular organisms	Archaea	TACK group	Thaumarchaeota	environmental samples	uncultured marine thaumarchaeote KM3_38_E02
2	root	cellular organisms	Bacteria	PVC group	Verrucomicrobia	Verrucomicrobiae	Verrucomicrobiales	environmental samples	uncultured Verrucomicrobiales bacterium HF0130_14P10
1	root	cellular organisms	Eukaryota	Sar	Stramenopiles	Ochrophyta	Bacillariophyta	Bacillariophyceae	Bacillariophycidae	Naviculales	Berkeleyaceae	Berkeleya	Berkeleya fennica
1	root	cellular organisms	Bacteria	Terrabacteria group	Firmicutes	Tissierellia	Tissierellales	Tissierellaceae	Tissierella	unclassified Tissierella
1	root	cellular organisms	Bacteria	Terrabacteria group	Firmicutes	Clostridia	Eubacteriales	Lachnospiraceae	unclassified Lachnospiraceae	Lachnospiraceae bacterium OF09-6
1	root	cellular organisms	Eukaryota	Opisthokonta	Fungi	Fungi incertae sedis	Mucoromycota	Mortierellomycotina	Mortierellomycetes	Mortierellales	Mortierellaceae	Entomortierella	Entomortierella lignicola
2	root	cellular organisms	Bacteria	Proteobacteria	Gammaproteobacteria	Enterobacterales	Enterobacteriaceae	unclassified Enterobacteriaceae	Enterobacteriaceae endosymbiont of Donacia tomentosa
1	root	cellular organisms	Bacteria	Proteobacteria	Gammaproteobacteria	Enterobacterales	Enterobacteriaceae	Enterobacter	unclassified Enterobacter	Enterobacter sp. DNB-S2
2	root	cellular organisms	Eukaryota	Opisthokonta	Fungi	Fungi incertae sedis	Mucoromycota	Mortierellomycotina	Mortierellomycetes	Mortierellales	Mortierellaceae	Dissophora
1	root	cellular organisms	Bacteria	Terrabacteria group	Firmicutes	Clostridia	Eubacteriales	Clostridiaceae	Clostridium	environmental samples	Clostridium sp. CAG:242
3	root	Viruses	Varidnaviria	Bamfordvirae	Nucleocytoviricota	Megaviricetes	Pimascovirales	Ascoviridae	Toursvirus	Diadromus pulchellus toursvirus	Diadromus pulchellus ascovirus 4a
1	root	cellular organisms	Bacteria	Terrabacteria group	Firmicutes	Bacilli	Bacillales	Bacillaceae	Bacillus	Bacillus cereus group	Bacillus cereus	Bacillus cereus VDM034
1	root	cellular organisms	Eukaryota	Opisthokonta	Fungi	Dikarya	Basidiomycota	Agaricomycotina	Agaricomycetes	Agaricomycetes incertae sedis	Russulales	Bondarzewiaceae	Heterobasidion	Heterobasidion annosum species complex	Heterobasidion irregulare
1	root	cellular organisms	Bacteria	Proteobacteria	Alphaproteobacteria	Hyphomicrobiales	Devosiaceae	Devosia	Devosia indica
1	root	Viruses	Duplodnaviria	Heunggongvirae	Uroviricota	Caudoviricetes	Caudovirales	Siphoviridae	Hiyaavirus
1	root	cellular organisms	Bacteria	Terrabacteria group	Actinobacteria	Actinomycetia	Streptomycetales	Streptomycetaceae	Streptomyces	Streptomyces coacervatus
1	root	cellular organisms	Bacteria	Proteobacteria	Gammaproteobacteria	Vibrionales	Vibrionaceae	Salinivibrio	Salinivibrio costicola	Salinivibrio costicola subsp. alcaliphilus
1	root	Viruses	Duplodnaviria	Heunggongvirae	Uroviricota	Caudoviricetes	Caudovirales	Siphoviridae	Guernseyvirinae	Kagunavirus	unclassified Kagunavirus	Escherichia phage Sciku
1	root	cellular organisms	Bacteria	Proteobacteria	Alphaproteobacteria	Sphingomonadales	Sphingomonadaceae	Sphingopyxis	unclassified Sphingopyxis	Sphingopyxis sp. Root154
1	root	cellular organisms	Bacteria	Proteobacteria	Gammaproteobacteria	Pseudomonadales	Pseudomonadaceae	Pseudomonas	unclassified Pseudomonas	Pseudomonas sp. S49
1	root	cellular organisms	Bacteria	Terrabacteria group	Firmicutes	Clostridia	Eubacteriales	Clostridiaceae	Clostridium	unclassified Clostridium	Clostridium sp. Maddingley MBC34-26
1	root	cellular organisms	Bacteria	Proteobacteria	Gammaproteobacteria	Enterobacterales	Enterobacteriaceae	Lelliottia	unclassified Lelliottia
2	root	cellular organisms	Eukaryota	Rhodophyta	Compsopogonophyceae	Erythropeltidales	Erythrotrichiaceae	Erythrotrichia	Erythrotrichia foliiformis
1	root	Viruses	Duplodnaviria	Heunggongvirae	Uroviricota	Caudoviricetes	Caudovirales	Herelleviridae	Bastillevirinae	Bequatrovirus	Bacillus virus Troll	Bacillus phage Troll
2	root	cellular organisms	Bacteria	Proteobacteria	Alphaproteobacteria	Rhodobacterales	Roseobacteraceae	Ruegeria	unclassified Ruegeria	Ruegeria sp. HKCCD4332
1	root	cellular organisms	Bacteria	Terrabacteria group	Firmicutes	Clostridia	Eubacteriales	Clostridiaceae	Clostridium	environmental samples	Clostridium sp. CAG:277
2	root	cellular organisms	Bacteria	Proteobacteria	Alphaproteobacteria	Hyphomicrobiales	Rhizobiaceae	Rhizobium/Agrobacterium group	Rhizobium	environmental samples	uncultured Rhizobium sp. HF0130_09F11
2	root	cellular organisms	Bacteria	Terrabacteria group	Firmicutes	Bacilli	Bacillales	Bacillales incertae sedis	Bacillales Family XII. Incertae Sedis	Exiguobacterium	unclassified Exiguobacterium	Exiguobacterium sp. s154
1	root	cellular organisms	Bacteria	Proteobacteria	Gammaproteobacteria	Legionellales	Legionellaceae	Legionella	unclassified Legionella	Legionella sp. 27fs60
1	root	cellular organisms	Bacteria	Terrabacteria group	Firmicutes	Negativicutes	Veillonellales	Veillonellaceae	Negativicoccus	Negativicoccus succinicivorans
1	root	cellular organisms	Bacteria	Terrabacteria group	Firmicutes	Clostridia	Thermoanaerobacterales	Thermoanaerobacteraceae	Moorella group	Moorella	Moorella thermoacetica	Moorella thermoacetica ATCC 39073
2	root	cellular organisms	Eukaryota	Discoba	Euglenozoa	Kinetoplastea
1	root	cellular organisms	Bacteria	Proteobacteria	Betaproteobacteria	Neisseriales	Neisseriaceae	Neisseria	Neisseria meningitidis	Neisseria meningitidis NM3230
1	root	cellular organisms	Bacteria	Proteobacteria	Gammaproteobacteria	Xanthomonadales	Xanthomonadaceae	Xanthomonas	Xanthomonas euvesicatoria	Xanthomonas campestris pv. vesicatoria str. 85-10
2	root	cellular organisms	Bacteria	Proteobacteria	Gammaproteobacteria	Vibrionales	Vibrionaceae	Photobacterium	environmental samples	uncultured Photobacterium sp.
3	root	cellular organisms	Bacteria	Terrabacteria group	Deinococcus-Thermus	Deinococci	Deinococcales	Deinococcaceae	Deinococcus	unclassified Deinococcus	Deinococcus sp. 12RED42
2	root	cellular organisms	Bacteria	FCB group	Bacteroidetes/Chlorobi group	Bacteroidetes	Flavobacteriia	Flavobacteriales	Flavobacteriaceae	Flagellimonas
1	root	Viruses	Duplodnaviria	Heunggongvirae	Uroviricota	Caudoviricetes	Caudovirales	Siphoviridae	Coralvirus
1	root	cellular organisms	Bacteria	Terrabacteria group	Firmicutes	Tissierellia	Tissierellales	Peptoniphilaceae	Anaerococcus	unclassified Anaerococcus	Anaerococcus sp. Marseille-P9784
1	root	cellular organisms	Bacteria	environmental samples	uncultured bacterium CBNPD1 BAC clone 905
2	root	cellular organisms	Eukaryota	Discoba	Euglenozoa	Kinetoplastea	Metakinetoplastina	Parabodonida	Trypanoplasma	Trypanoplasma borreli
1	root	cellular organisms	Bacteria	Proteobacteria	Gammaproteobacteria	Pseudomonadales	Pseudomonadaceae	Pseudomonas	unclassified Pseudomonas	Pseudomonas sp. ABFPK
3	root	cellular organisms	Bacteria	Terrabacteria group	Firmicutes	Bacilli	Bacillales	Thermoactinomycetaceae	Thermoactinomyces	unclassified Thermoactinomyces	Thermoactinomyces sp. Gus2-1
1	root	cellular organisms	Bacteria	Terrabacteria group	Firmicutes	Negativicutes	Selenomonadales	Sporomusaceae	unclassified Sporomusaceae	Sporomusaceae bacterium
1	root	cellular organisms	Bacteria	Proteobacteria	Gammaproteobacteria	Enterobacterales	Pectobacteriaceae	Dickeya	Dickeya aquatica
3	root	cellular organisms	Archaea	TACK group	Crenarchaeota	Thermoprotei	Thermofilales	Thermofilaceae	Infirmifilum	Infirmifilum lucidum
2	root	cellular organisms	Bacteria	Terrabacteria group	Cyanobacteria/Melainabacteria group	Cyanobacteria	Nostocales	Chlorogloeopsidaceae	Chlorogloeopsis	Chlorogloeopsis fritschii	Chlorogloeopsis fritschii PCC 6912
5	root	cellular organisms	Bacteria	Terrabacteria group	Firmicutes	Tissierellia	Tissierellales	Peptoniphilaceae	Finegoldia	unclassified Finegoldia	Finegoldia sp. BIOML-A1
1	root	cellular organisms	Bacteria	Terrabacteria group	Firmicutes	Tissierellia	Tissierellales	Peptoniphilaceae	Parvimonas	unclassified Parvimonas
1	root	cellular organisms	Eukaryota	Cryptophyceae	Pyrenomonadales	Chroomonadaceae	Chroomonas	Chroomonas nordstedtii
1	root	cellular organisms	Bacteria	Terrabacteria group	Actinobacteria	Actinomycetia	Micrococcales	Microbacteriaceae	Frigoribacterium	unclassified Frigoribacterium	Frigoribacterium sp. CFBP 8751
2	root	cellular organisms	Bacteria	Terrabacteria group	Actinobacteria	Actinomycetia	Streptosporangiales	Streptosporangiaceae	Streptosporangium	environmental samples	uncultured Streptosporangium sp.
1	root	cellular organisms	Eukaryota	Viridiplantae	Chlorophyta	Chloropicophyceae	Chloropicales	Chloropicaceae	Chloropicon	Chloropicon mariensis
1	root	cellular organisms	Eukaryota	Opisthokonta	Fungi	Dikarya	Ascomycota	saccharomyceta	Pezizomycotina	leotiomyceta	sordariomyceta	Sordariomycetes	Hypocreomycetidae	Hypocreales	Ophiocordycipitaceae	Tolypocladium	Tolypocladium capitatum
1	root	cellular organisms	Archaea	TACK group	Thaumarchaeota	environmental samples	uncultured marine thaumarchaeote AD1000_18_B11
1	root	cellular organisms	Bacteria	Terrabacteria group	Firmicutes	Bacilli	Lactobacillales	Streptococcaceae	Streptococcus	unclassified Streptococcus	Streptococcus sp. SK643
2	root	cellular organisms	Eukaryota	Opisthokonta	Fungi	Dikarya	Basidiomycota	Agaricomycotina	Agaricomycetes	Agaricomycetes incertae sedis	Cantharellales	Ceratobasidiaceae	Rhizoctonia	Rhizoctonia solani	Rhizoctonia solani AG-3	Rhizoctonia solani AG-3 Rhs1AP
1	root	cellular organisms	Archaea	TACK group	Thaumarchaeota	environmental samples	uncultured marine thaumarchaeote AD1000_01_A07
1	root	cellular organisms	Bacteria	Terrabacteria group	Firmicutes	Clostridia	Eubacteriales	Clostridiaceae	Clostridium	environmental samples	Clostridium sp. CAG:127
2	root	cellular organisms	Bacteria	Proteobacteria	Gammaproteobacteria	Pseudomonadales	Pseudomonadaceae	Pseudomonas	Pseudomonas putida group	Pseudomonas wadenswilerensis
1	root	cellular organisms	Bacteria	Terrabacteria group	Actinobacteria	Actinomycetia	Streptomycetales	Streptomycetaceae	Streptomyces	Streptomyces viridochromogenes	Streptomyces viridochromogenes DSM 40736
2	root	cellular organisms	Bacteria	Terrabacteria group	Actinobacteria	Actinomycetia	Streptomycetales	Streptomycetaceae	Streptomyces	unclassified Streptomyces	Streptomyces sp. MUM 16J
1	root	cellular organisms	Eukaryota	Sar	Alveolata	Ciliophora	Intramacronucleata	Spirotrichea	Hypotrichia	Euplotida	Uronychiidae	Diophrys
2	root	cellular organisms	Bacteria	environmental samples	uncultured bacterium Rifle_16ft_4_minimus_4564
1	root	cellular organisms	Bacteria	environmental samples	uncultured bacterium UPO60
1	root	Viruses	Duplodnaviria	Heunggongvirae	Peploviricota	Herviviricetes	Herpesvirales	Herpesviridae	Gammaherpesvirinae	unclassified Gammaherpesvirinae	Otarine gammaherpesvirus 4
1	root	cellular organisms	Bacteria	Proteobacteria	Alphaproteobacteria	Rhodospirillales	Acetobacteraceae	Roseomonas	unclassified Roseomonas	Roseomonas sp. B5
7	root	cellular organisms	Bacteria	Bacteria incertae sedis	Bacteria candidate phyla	Candidatus Rokubacteria	unclassified Candidatus Rokubacteria	Candidatus Rokubacteria bacterium 13_2_20CM_2_64_8
2	root	Viruses	Duplodnaviria	Heunggongvirae	Uroviricota	Caudoviricetes	Caudovirales	Siphoviridae	environmental samples	uncultured Mediterranean phage uvDeep-CGR2-KM18-C74
1	root	cellular organisms	Bacteria	Proteobacteria	Alphaproteobacteria	Hyphomicrobiales	Bradyrhizobiaceae	Bradyrhizobium	unclassified Bradyrhizobium	Bradyrhizobium sp. U87765 SZCCT0048
1	root	cellular organisms	Bacteria	Proteobacteria	delta/epsilon subdivisions	Epsilonproteobacteria	Campylobacterales	Campylobacteraceae	Campylobacter	unclassified Campylobacter	Campylobacter sp. P0078
1	root	cellular organisms	Bacteria	Terrabacteria group	Firmicutes	Clostridia	Eubacteriales	Lachnospiraceae	Epulopiscium	unclassified Epulopiscium	Epulopiscium sp. Nele67-Bin001
1	root	cellular organisms	Bacteria	Terrabacteria group	Firmicutes	Tissierellia	Tissierellales
1	root	cellular organisms	Eukaryota	Opisthokonta	Fungi	Dikarya	Ascomycota	saccharomyceta	Pezizomycotina	leotiomyceta	sordariomyceta	Leotiomycetes	Helotiales	Leptodontidiaceae	Leptodontidium	Leptodontidium elatius
1	root	Viruses	Duplodnaviria	Heunggongvirae	Uroviricota	Caudoviricetes	Caudovirales	Myoviridae	unclassified Myoviridae	Salmonella phage 7t3
1	root	cellular organisms	Eukaryota	Sar	Stramenopiles	Ochrophyta	Bacillariophyta	Bacillariophyceae	Bacillariophycidae	Bacillariales	Bacillariaceae	Nitzschia	unclassified Nitzschia	Nitzschia sp. IriIs04
1	root	cellular organisms	Bacteria	Proteobacteria	Gammaproteobacteria	Vibrionales	Vibrionaceae	Vibrio	unclassified Vibrio	Vibrio sp. PID23_8
1	root	cellular organisms	Eukaryota	Sar	Stramenopiles	Ochrophyta	Bacillariophyta	Coscinodiscophyceae	Thalassiosirophycidae	Thalassiosirales	Thalassiosiraceae	Thalassiosira	Thalassiosira profunda
1	root	Viruses	Duplodnaviria	Heunggongvirae	Uroviricota	Caudoviricetes	Caudovirales	Siphoviridae	Hnatkovirus	Mycobacterium virus DS6A	Mycobacterium phage DS6A
1	root	cellular organisms	Bacteria	Terrabacteria group	Firmicutes	unclassified Firmicutes sensu stricto	Firmicutes bacterium CAG:110_56_8
1	root	cellular organisms	Bacteria	Proteobacteria	Gammaproteobacteria	Enterobacterales	Enterobacteriaceae	Salmonella	Salmonella enterica	Salmonella enterica subsp. enterica	Salmonella enterica subsp. enterica serovar Paratyphi B	Salmonella enterica subsp. enterica serovar Paratyphi B str. CFSAN000540
3	root	cellular organisms	Bacteria	Terrabacteria group	Firmicutes	Clostridia	Eubacteriales	Oscillospiraceae	Dysosmobacter	Dysosmobacter welbionis
2	root	cellular organisms	Bacteria	FCB group	Gemmatimonadetes	unclassified Gemmatimonadetes	Gemmatimonadetes bacterium 13_1_20CM_4_66_11
1	root	cellular organisms	Bacteria	Proteobacteria	Gammaproteobacteria	Enterobacterales	Enterobacteriaceae	Salmonella	Salmonella enterica	Salmonella enterica subsp. enterica	Salmonella enterica subsp. enterica serovar Agona	Salmonella enterica subsp. enterica serovar Agona str. 40.E.08
1	root	cellular organisms	Bacteria	Terrabacteria group	Firmicutes	Bacilli	Bacillales	Paenibacillaceae	Brevibacillus	unclassified Brevibacillus	Brevibacillus sp. VP
1	root	cellular organisms	Bacteria	Terrabacteria group	Cyanobacteria/Melainabacteria group	Cyanobacteria	Oscillatoriophycideae	Oscillatoriales	Microcoleaceae	Arthrospira	environmental samples	uncultured Arthrospira sp.
2	root	cellular organisms	Bacteria	Terrabacteria group	Firmicutes	Bacilli	Lactobacillales	Lactobacillaceae	Lactobacillus	unclassified Lactobacillus	Lactobacillus sp. Marseille-P3519
1	root	cellular organisms	Bacteria	FCB group	Bacteroidetes/Chlorobi group	Bacteroidetes	Cytophagia	Cytophagales	Flammeovirgaceae	Imperialibacter	unclassified Imperialibacter	Imperialibacter sp. EC-SDR9
2	root	cellular organisms	Bacteria	Proteobacteria	Alphaproteobacteria	Hyphomicrobiales	Bradyrhizobiaceae	Bradyrhizobium	unclassified Bradyrhizobium	Bradyrhizobium sp. G22
1	root	cellular organisms	Bacteria	Proteobacteria	Gammaproteobacteria	Pseudomonadales	Pseudomonadaceae	Pseudomonas	Pseudomonas aeruginosa group	Pseudomonas aeruginosa	Pseudomonas aeruginosa WS136
1	root	cellular organisms	Bacteria	Proteobacteria	delta/epsilon subdivisions	Deltaproteobacteria	Desulfobacterales	Desulfocapsaceae	Desulforhopalus
2	root	cellular organisms	Eukaryota	Viridiplantae	Chlorophyta	core chlorophytes	Chlorophyceae	CS clade	Chlamydomonadales	Chlamydomonadaceae	Chlamydomonas	Chlamydomonas nivalis
2	root	cellular organisms	Eukaryota	Sar	Stramenopiles	Ochrophyta	Bacillariophyta	Bacillariophyceae	Bacillariophycidae	Naviculales	Amphipleuraceae	Halamphora	Halamphora americana
4	root	cellular organisms	Bacteria	Terrabacteria group	Actinobacteria	Coriobacteriia	Coriobacteriales	Coriobacteriaceae	Collinsella	unclassified Collinsella	Collinsella sp. AF08-23
1	root	cellular organisms	Bacteria	Terrabacteria group	Actinobacteria	Actinomycetia	Streptomycetales	Streptomycetaceae	Streptomyces	unclassified Streptomyces	Streptomyces sp. NRRL WC-3795
3	root	cellular organisms	Bacteria	Terrabacteria group	Actinobacteria	Actinomycetia	Micrococcales	Microbacteriaceae	Leucobacter	unclassified Leucobacter	Leucobacter sp. OAMLP11
1	root	cellular organisms	Bacteria	FCB group	Bacteroidetes/Chlorobi group	Bacteroidetes	Bacteroidia	Bacteroidales	Prevotellaceae	Prevotella	Prevotella multiformis	Prevotella multiformis DSM 16608
1	root	cellular organisms	Eukaryota	Sar	Rhizaria	Endomyxa	Gromiida	Gromiidae	Gromia	Gromia oviformis
1	root	cellular organisms	Bacteria	Bacteria incertae sedis	Bacteria candidate phyla	Patescibacteria group	Microgenomates group	Candidatus Gottesmanbacteria	Candidatus Gottesmanbacteria bacterium CG_4_10_14_0_8_um_filter_37_24
2	root	cellular organisms	Bacteria	Fusobacteria	Fusobacteriia	Fusobacteriales	Fusobacteriaceae	Fusobacterium	unclassified Fusobacterium	Fusobacterium sp. oral taxon 370
1	root	cellular organisms	Bacteria	Proteobacteria	Betaproteobacteria	Neisseriales	Chromobacteriaceae	Vogesella	unclassified Vogesella
1	root	cellular organisms	Eukaryota	Opisthokonta	Fungi	Dikarya	Basidiomycota	Agaricomycotina	Agaricomycetes	Agaricomycetes incertae sedis	Russulales	Auriscalpiaceae
1	root	cellular organisms	Bacteria	Proteobacteria	Gammaproteobacteria	Aeromonadales	Aeromonadaceae	Aeromonas	unclassified Aeromonas	Aeromonas sp. TMp10310_1_43
1	root	cellular organisms	Bacteria	Terrabacteria group	Actinobacteria	Actinomycetia	Micromonosporales	Micromonosporaceae	Micromonospora	environmental samples	uncultured Micromonospora sp.
1	root	cellular organisms	Bacteria	Terrabacteria group	Firmicutes	Bacilli	Lactobacillales	Lactobacillaceae	Lactobacillus	Lactobacillus crispatus	Lactobacillus crispatus SJ-3C-US
2	root	cellular organisms	Bacteria	Terrabacteria group	Firmicutes	Bacilli	Bacillales	Staphylococcaceae	Staphylococcus	Staphylococcus condimenti
1	root	cellular organisms	Bacteria	FCB group	Bacteroidetes/Chlorobi group	Bacteroidetes	Bacteroidia	Bacteroidales	Bacteroidaceae	Bacteroides	unclassified Bacteroides	Bacteroides sp. AF20-13LB
1	root	cellular organisms	Bacteria	Proteobacteria	Alphaproteobacteria	Rickettsiales	Anaplasmataceae	Wolbachieae	Wolbachia	unclassified Wolbachia	Wolbachia endosymbiont of Brugia malayi
1	root	cellular organisms	Bacteria	FCB group	Bacteroidetes/Chlorobi group	Bacteroidetes	Flavobacteriia	Flavobacteriales	Flavobacteriaceae	unclassified Flavobacteriaceae	Flavobacteriaceae bacterium CG2_30_31_66
1	root	cellular organisms	Bacteria	PVC group	Planctomycetes	Phycisphaerae	Sedimentisphaerales
3	root	cellular organisms	Bacteria	Proteobacteria	Gammaproteobacteria	Enterobacterales	Enterobacteriaceae	Siccibacter
1	root	cellular organisms	Bacteria	Proteobacteria	Alphaproteobacteria	Rickettsiales	Rickettsiaceae	Rickettsieae	Rickettsia	spotted fever group	Rickettsia australis	Rickettsia australis str. Cutlack
1	root	cellular organisms	Bacteria	Proteobacteria	Gammaproteobacteria	Enterobacterales	Enterobacteriaceae	Klebsiella/Raoultella group	Raoultella	unclassified Raoultella	Raoultella sp. T31
2	root	cellular organisms	Bacteria	Proteobacteria	Gammaproteobacteria	Gammaproteobacteria incertae sedis	Candidatus Thioglobus	unclassified Candidatus Thioglobus	Candidatus Thioglobus sp. MED-G23
1	root	cellular organisms	Bacteria	Terrabacteria group	Firmicutes	Bacilli	Lactobacillales	Enterococcaceae	Enterococcus	unclassified Enterococcus	Enterococcus sp. 2F9_DIV0599
1	root	cellular organisms	Eukaryota	Sar	Stramenopiles	Ochrophyta	PX clade	Phaeophyceae	Laminariales	Laminariaceae	Saccharina	Saccharina japonica
1	root	cellular organisms	Bacteria	Proteobacteria	Gammaproteobacteria	Xanthomonadales	Xanthomonadaceae	Xanthomonas	Xanthomonas campestris	Xanthomonas campestris pv. vitistrifoliae
2	root	cellular organisms	Bacteria	Terrabacteria group	Actinobacteria	Actinomycetia	Micrococcales	Micrococcaceae	Arthrobacter	unclassified Arthrobacter	Arthrobacter sp. AET 35A
1	root	cellular organisms	Eukaryota	Opisthokonta	Fungi	Dikarya	Ascomycota	saccharomyceta	Saccharomycotina	Saccharomycetes	Saccharomycetales	Saccharomycodaceae	Hanseniaspora	Hanseniaspora occidentalis	Hanseniaspora occidentalis var. citrica
1	root	cellular organisms	Bacteria	Terrabacteria group	Firmicutes	Clostridia	Eubacteriales	Clostridiaceae	Butyricicoccus	unclassified Butyricicoccus	Butyricicoccus sp. AF10-3
1	root	cellular organisms	Bacteria	Proteobacteria	Gammaproteobacteria	Alteromonadales	Pseudoalteromonadaceae	Pseudoalteromonas	unclassified Pseudoalteromonas	Pseudoalteromonas sp. meg-B1
1	root	cellular organisms	Bacteria	Terrabacteria group	Actinobacteria	Actinomycetia	Micromonosporales	Micromonosporaceae	Micromonospora	unclassified Micromonospora	Micromonospora sp. BL1
1	root	cellular organisms	Bacteria	Terrabacteria group	Firmicutes	Bacilli	Bacillales	Bacillaceae	Virgibacillus	unclassified Virgibacillus	Virgibacillus sp. CM-4
1	root	cellular organisms	Bacteria	Proteobacteria	Gammaproteobacteria	Moraxellales	Moraxellaceae	Psychrobacter	unclassified Psychrobacter	Psychrobacter sp. FME13
1	root	cellular organisms	Bacteria	Bacteria incertae sedis	Bacteria candidate phyla	Candidatus Rokubacteria	unclassified Candidatus Rokubacteria	Candidatus Rokubacteria bacterium 13_2_20CM_69_15_2
2	root	cellular organisms	Bacteria	Terrabacteria group	Firmicutes	Bacilli	Lactobacillales	Streptococcaceae	Streptococcus	Streptococcus troglodytae
4	root	Viruses	Duplodnaviria	Heunggongvirae	Uroviricota	Caudoviricetes	Caudovirales	Siphoviridae	Pclasvirinae	unclassified Pclasvirinae	Mycobacterium phage Xavia
1	root	cellular organisms	Bacteria	Proteobacteria	Gammaproteobacteria	Vibrionales	Vibrionaceae	Vibrio	unclassified Vibrio	Vibrio sp. 2017V-1085
5	root	cellular organisms	Bacteria	environmental samples	uncultured marine bacterium Ant4D5
1	root	cellular organisms	Bacteria	Proteobacteria	Gammaproteobacteria	Pseudomonadales	Pseudomonadaceae	Pseudomonas	unclassified Pseudomonas	Pseudomonas sp. MF7453
1	root	cellular organisms	Bacteria	Proteobacteria	Gammaproteobacteria	Moraxellales	Moraxellaceae	Acinetobacter	Acinetobacter calcoaceticus/baumannii complex	unclassified Acinetobacter calcoaceticus/baumannii complex	Acinetobacter sp. 809848
1	root	cellular organisms	Bacteria	Proteobacteria	Alphaproteobacteria	Sphingomonadales	Sphingomonadaceae	Sphingomonas	unclassified Sphingomonas	Sphingomonas sp. Leaf29
1	root	cellular organisms	Bacteria	Terrabacteria group	Chloroflexi	environmental samples	uncultured Chloroflexi bacterium Rifle_16ft_4_minimus_30550
2	root	cellular organisms	Bacteria	Proteobacteria	Betaproteobacteria	Neisseriales	Neisseriaceae	Neisseria	Neisseria bacilliformis	Neisseria bacilliformis ATCC BAA-1200
1	root	Viruses	unclassified bacterial viruses	virus sp. ct6GG30
1	root	Viruses	Duplodnaviria	Heunggongvirae	Uroviricota	Caudoviricetes	Caudovirales	Myoviridae	Tevenvirinae	Mosigvirus
1	root	cellular organisms	Bacteria	Terrabacteria group	Actinobacteria	Actinomycetia	Frankiales	Frankiaceae	Frankia	unclassified Frankia	Frankia sp. AvcI1
1	root	cellular organisms	Bacteria	Proteobacteria	Alphaproteobacteria	Sphingomonadales	Sphingomonadaceae	Sphingomonas	unclassified Sphingomonas	Sphingomonas sp. 197
1	root	cellular organisms	Bacteria	Bacteria incertae sedis	Bacteria candidate phyla	Patescibacteria group	Parcubacteria group	Candidatus Nomurabacteria	Candidatus Nomurabacteria bacterium RIFCSPHIGHO2_02_FULL_37_13
2	root	cellular organisms	Eukaryota	Viridiplantae	Chlorophyta	Ulvophyceae	TCBD clade	Cladophorales	Valoniaceae	Valonia	Valonia utricularis
1	root	cellular organisms	Bacteria	Terrabacteria group	Actinobacteria	Actinomycetia	Streptomycetales	Streptomycetaceae	Streptomyces	unclassified Streptomyces	Streptomyces sp. KAI-26
1	root	cellular organisms	Bacteria	Spirochaetes	Spirochaetia	Spirochaetales	Spirochaetaceae	Entomospira	Entomospira nematocera
2	root	cellular organisms	Bacteria	Terrabacteria group	Actinobacteria	Actinomycetia	Corynebacteriales	Corynebacteriaceae	Corynebacterium	Corynebacterium ureicelerivorans
4	root	cellular organisms	Bacteria	environmental samples	uncultured bacterium UPO76
1	root	cellular organisms	Bacteria	Proteobacteria	Gammaproteobacteria	Alteromonadales	Pseudoalteromonadaceae	Pseudoalteromonas	unclassified Pseudoalteromonas	Pseudoalteromonas sp. 3J6
1	root	cellular organisms	Bacteria	Proteobacteria	Gammaproteobacteria	Vibrionales	Vibrionaceae	Vibrio	unclassified Vibrio	Vibrio sp. MED222
1	root	Viruses	Duplodnaviria	Heunggongvirae	Uroviricota	Caudoviricetes	Caudovirales	Siphoviridae	Woodruffvirus	Streptomyces virus YDN12	Streptomyces phage YDN12
2	root	cellular organisms	Archaea	TACK group	Thaumarchaeota	environmental samples	uncultured marine thaumarchaeote KM3_62_E02
1	root	Viruses	Duplodnaviria	Heunggongvirae	Uroviricota	Caudoviricetes	Caudovirales	Siphoviridae	Corndogvirus	unclassified Corndogvirus
1	root	cellular organisms	Archaea	TACK group	Thaumarchaeota	environmental samples	uncultured marine thaumarchaeote KM3_187_A08
3	root	cellular organisms	Bacteria	Proteobacteria	Gammaproteobacteria	Pasteurellales	Pasteurellaceae	Haemophilus	unclassified Haemophilus	Haemophilus sp. oral taxon 851
1	root	cellular organisms	Bacteria	Proteobacteria	Gammaproteobacteria	Pseudomonadales	Pseudomonadaceae	Pseudomonas	unclassified Pseudomonas	Pseudomonas sp. BIS
1	root	cellular organisms	Eukaryota	Viridiplantae	Chlorophyta	core chlorophytes	Trebouxiophyceae	Prasiolales	Prasiolaceae
1	root	cellular organisms	Archaea	Euryarchaeota	unclassified Euryarchaeota	Euryarchaeota archaeon ex4484_162
2	root	cellular organisms	Bacteria	Bacteria incertae sedis	Bacteria candidate phyla	Patescibacteria group	Parcubacteria group	Candidatus Zambryskibacteria	Candidatus Zambryskibacteria bacterium RIFCSPLOWO2_01_FULL_35_19
2	root	Viruses	Duplodnaviria	Heunggongvirae	Uroviricota	Caudoviricetes	Caudovirales	Siphoviridae	Fromanvirus	unclassified Fromanvirus	Mycobacterium phage BogosyJay
1	root	cellular organisms	Bacteria	Spirochaetes	Spirochaetia	Leptospirales	Leptospiraceae	Leptospira	unclassified Leptospira	Leptospira sp. P2653
1	root	cellular organisms	Bacteria	Terrabacteria group	Firmicutes	Clostridia	Eubacteriales	Clostridiaceae	Thermobrachium	Thermobrachium celere	Thermobrachium celere DSM 8682
2	root	cellular organisms	Bacteria	Proteobacteria	Gammaproteobacteria	Moraxellales	Moraxellaceae	Acinetobacter	unclassified Acinetobacter	Acinetobacter sp. SWAC5
1	root	cellular organisms	Eukaryota	Sar	Stramenopiles	Ochrophyta	Bacillariophyta	Fragilariophyceae	Fragilariophycidae	Fragilariales	Staurosiraceae	Nanofrustulum	Nanofrustulum shiloi
1	root	Viruses	Duplodnaviria	Heunggongvirae	Uroviricota	Caudoviricetes	Caudovirales	Myoviridae	Bixzunavirus	unclassified Bixzunavirus	Mycobacterium phage Melpomini
1	root	cellular organisms	Bacteria	FCB group	Bacteroidetes/Chlorobi group	Bacteroidetes	Flavobacteriia	Flavobacteriales	Flavobacteriaceae	Sabulilitoribacter
1	root	cellular organisms	Bacteria	Proteobacteria	Alphaproteobacteria	Hyphomicrobiales	Rhizobiaceae	Rhizobium/Agrobacterium group	Agrobacterium	Agrobacterium albertimagni	Agrobacterium albertimagni AOL15
3	root	cellular organisms	Bacteria	Terrabacteria group	Actinobacteria	Actinomycetia	Streptomycetales	Streptomycetaceae	Streptomyces	unclassified Streptomyces	Streptomyces sp. NRRL S-1521
1	root	Viruses	Riboviria	Orthornavirae	Kitrinoviricota	Flasuviricetes	Amarillovirales	Flaviviridae	Pestivirus	Pestivirus A
1	root	cellular organisms	Bacteria	Terrabacteria group	Firmicutes	Bacilli	Lactobacillales	Lactobacillaceae	Lactobacillus	Lactobacillus amylovorus
1	root	cellular organisms	Bacteria	Proteobacteria	Alphaproteobacteria	Sphingomonadales	Sphingosinicellaceae	Pacificimonas	Pacificimonas aurantium
2	root	cellular organisms	Bacteria	Terrabacteria group	Firmicutes	Bacilli	Bacillales	Staphylococcaceae	Jeotgalicoccus	unclassified Jeotgalicoccus
2	root	cellular organisms	Bacteria	Terrabacteria group	Firmicutes	Clostridia	Eubacteriales	Lachnospiraceae	Dorea	unclassified Dorea	Dorea sp. AM13-35
1	root	cellular organisms	Archaea	Euryarchaeota	Stenosarchaea group	Halobacteria	Halobacteriales	Halobacteriaceae	Halarchaeum	Halarchaeum grantii
1	root	cellular organisms	Bacteria	Proteobacteria	Gammaproteobacteria	Enterobacterales	Enterobacteriaceae	Citrobacter	Citrobacter freundii complex	unclassified Citrobacter freundii complex	Citrobacter freundii complex sp. CFNIH12
1	root	cellular organisms	Eukaryota	Opisthokonta	Fungi	Dikarya	Ascomycota	saccharomyceta	Pezizomycotina	leotiomyceta	sordariomyceta	Leotiomycetes	Helotiales	Sclerotiniaceae	Botrytis	Botrytis galanthina
1	root	cellular organisms	Bacteria	Terrabacteria group	Firmicutes	Bacilli	Bacillales	Staphylococcaceae	Staphylococcus	unclassified Staphylococcus	Staphylococcus sp. GDY8P54P
1	root	Viruses	Duplodnaviria	Heunggongvirae	Uroviricota	Caudoviricetes	Caudovirales	Siphoviridae	unclassified Siphoviridae	Siphoviridae sp. ctmYS12
1	root	Viruses	Duplodnaviria	Heunggongvirae	Uroviricota	Caudoviricetes	Caudovirales	Siphoviridae	unclassified Siphoviridae	Aeromonas phage pAEv1812
1	root	cellular organisms	Eukaryota	Rhodophyta	Florideophyceae	Rhodymeniophycidae	Ceramiales	Dasyaceae	Dipterocladia	Dipterocladia arabiensis
2	root	cellular organisms	Bacteria	Proteobacteria	Gammaproteobacteria	Pasteurellales	Pasteurellaceae	Basfia	[Mannheimia] succiniciproducens
1	root	cellular organisms	Eukaryota	Discoba	Euglenozoa	Diplonemea	Diplonemidae	Diplonema	Diplonema papillatum
1	root	cellular organisms	Bacteria	unclassified Bacteria	bacterium M00.F.Ca.ET.179.01.1.1
2	root	cellular organisms	Bacteria	Terrabacteria group	Cyanobacteria/Melainabacteria group	Cyanobacteria	Nostocales	Aphanizomenonaceae	Sphaerospermopsis	Sphaerospermopsis torques-reginae
1	root	cellular organisms	Bacteria	FCB group	Bacteroidetes/Chlorobi group	Bacteroidetes	Bacteroidia	Bacteroidales	Tannerellaceae	Parabacteroides	unclassified Parabacteroides	Parabacteroides sp. AF39-10AC
2	root	cellular organisms	Bacteria	Bacteria incertae sedis	Bacteria candidate phyla	Patescibacteria group	Microgenomates group	Candidatus Roizmanbacteria	Candidatus Roizmanbacteria bacterium CG_4_9_14_0_2_um_filter_35_15
3	root	Viruses	Duplodnaviria	Heunggongvirae	Uroviricota	Caudoviricetes	Caudovirales	Myoviridae	unclassified Myoviridae	Xanthomonas phage Xoo-sp14
1	root	cellular organisms	Bacteria	Terrabacteria group	Tenericutes	Mollicutes	Mycoplasmatales	Mycoplasmataceae	Mycoplasma	unclassified Mycoplasma
1	root	cellular organisms	Bacteria	Proteobacteria	Gammaproteobacteria	Enterobacterales	Enterobacteriaceae	Escherichia	unclassified Escherichia	Escherichia sp. 93.0724
1	root	cellular organisms	Bacteria	Proteobacteria	Alphaproteobacteria	Hyphomicrobiales	Hyphomicrobiaceae	Rhodomicrobium	unclassified Rhodomicrobium	Rhodomicrobium sp. R_RK_3
1	root	cellular organisms	Eukaryota	Sar	Stramenopiles	Bigyra	Opalozoa	Placidida
1	root	cellular organisms	Bacteria	FCB group	Bacteroidetes/Chlorobi group	Bacteroidetes	Bacteroidia	Bacteroidales	Prevotellaceae	Prevotella	Prevotella disiens	Prevotella disiens JCM 6334 = ATCC 29426
1	root	cellular organisms	Bacteria	Proteobacteria	Gammaproteobacteria	Enterobacterales	Yersiniaceae	Serratia	unclassified Serratia	Serratia sp. JKS296
2	root	Viruses	Duplodnaviria	Heunggongvirae	Uroviricota	Caudoviricetes	Caudovirales	Autographiviridae	Pelagivirus	unclassified Pelagivirus	Pelagibacter phage HTVC021P
1	root	cellular organisms	Bacteria	Proteobacteria	Betaproteobacteria	Neisseriales	Neisseriaceae	Snodgrassella	Snodgrassella alvi	Snodgrassella alvi SCGC AB-598-J21
1	root	Viruses	Duplodnaviria	Heunggongvirae	Uroviricota	Caudoviricetes	Caudovirales	Siphoviridae	Appavirus	Microbacterium virus Appa	Microbacterium phage Appa
1	root	cellular organisms	Bacteria	Proteobacteria	Gammaproteobacteria	Xanthomonadales	Xanthomonadaceae	Lysobacter	Lysobacter daejeonensis	Lysobacter daejeonensis GH1-9
3	root	cellular organisms	Bacteria	Terrabacteria group	Firmicutes	Bacilli	Bacillales	Bacillaceae	Bacillus	Bacillus cereus group	Bacillus thuringiensis	Bacillus thuringiensis serovar israelensis	Bacillus thuringiensis serovar israelensis ATCC 35646
2	root	cellular organisms	Eukaryota	Sar	Alveolata	Apicomplexa	Aconoidasida	Haemosporida	Plasmodiidae	Plasmodium	Plasmodium (Plasmodium)	Plasmodium vivax	Plasmodium vivax North Korean
2	root	cellular organisms	Eukaryota	Sar	Alveolata	Ciliophora	Intramacronucleata	Spirotrichea	Stichotrichia	Urostylida	Pseudokeronopsidae	Pseudokeronopsis
1	root	cellular organisms	Bacteria	Terrabacteria group	Chloroflexi	Chloroflexi incertae sedis	SAR202 cluster	SAR202 cluster bacterium MP-SAtl-SRR3965592-G2
1	root	cellular organisms	Bacteria	Proteobacteria	Gammaproteobacteria	Xanthomonadales	Xanthomonadaceae	Xanthomonas	Xanthomonas citri group	Xanthomonas citri	Xanthomonas citri pv. citri	Xanthomonas citri pv. citri str. 306
1	root	Viruses	Duplodnaviria	Heunggongvirae	Uroviricota	Caudoviricetes	Caudovirales	Autographiviridae	Krylovirinae	unclassified Krylovirinae	Pseudomonas phage Misse
1	root	cellular organisms	Archaea	Euryarchaeota	Stenosarchaea group	Halobacteria	Halobacteriales	unclassified Halobacteriales	Halobacteriales archaeon QS_9_67_17
1	root	cellular organisms	Eukaryota	Opisthokonta	Fungi	Dikarya	Basidiomycota	Agaricomycotina	Tremellomycetes	Tremellales	Bulleribasidiaceae	Dioszegia	Dioszegia changbaiensis
1	root	cellular organisms	Bacteria	Proteobacteria	Gammaproteobacteria	Enterobacterales	Morganellaceae	Proteus	unclassified Proteus	Proteus sp. ZN5
1	root	cellular organisms	Bacteria	Bacteria incertae sedis	Bacteria candidate phyla	Patescibacteria group	Parcubacteria group	unclassified Parcubacteria group	Parcubacteria group bacterium GW2011_GWE2_42_14
1	root	cellular organisms	Bacteria	environmental samples	uncultured bacterial symbiont of Discodermia dissoluta
1	root	Viruses	Duplodnaviria	Heunggongvirae	Uroviricota	Caudoviricetes	Caudovirales	Siphoviridae	unclassified Siphoviridae	Rhizobium phage RHph_N28_2
1	root	cellular organisms	Bacteria	Terrabacteria group	Firmicutes	Clostridia	Eubacteriales	Lachnospiraceae	Dorea	unclassified Dorea	Dorea sp. AF36-15AT
1	root	cellular organisms	Bacteria	Proteobacteria	Gammaproteobacteria	Enterobacterales	Morganellaceae	Proteus	Proteus cibi
1	root	cellular organisms	Bacteria	Terrabacteria group	Firmicutes	Clostridia	Eubacteriales	Peptococcaceae	Desulfotomaculum	unclassified Desulfotomaculum	Desulfotomaculum sp. OF05-3
1	root	cellular organisms	Bacteria	Proteobacteria	Gammaproteobacteria	Pseudomonadales	Pseudomonadaceae	Pseudomonas	Pseudomonas aeruginosa group	Pseudomonas aeruginosa	Pseudomonas aeruginosa 3575
1	root	Viruses	Naldaviricetes	Lefavirales	Baculoviridae	Alphabaculovirus	unclassified Alphabaculovirus	Peridroma alphabaculovirus
1	root	cellular organisms	Bacteria	Proteobacteria	Alphaproteobacteria	Sphingomonadales	Erythrobacteraceae	Erythrobacter/Porphyrobacter group	Erythrobacter	unclassified Erythrobacter	Erythrobacter sp. HI0037
1	root	cellular organisms	Eukaryota	Discoba	Euglenozoa	Euglenida	Spirocuta	Euglenophyceae	Euglenales	Euglenaceae	Euglenaria	Euglenaria anabaena
1	root	cellular organisms	Bacteria	Terrabacteria group	Actinobacteria	Actinomycetia	Streptomycetales	Streptomycetaceae	Streptomyces	unclassified Streptomyces	Streptomyces sp. GBA 94-10
1	root	Viruses	Duplodnaviria	Heunggongvirae	Uroviricota	Caudoviricetes	Caudovirales	Myoviridae	unclassified Myoviridae	Vibrio phage BONAISHI
2	root	cellular organisms	Bacteria	Terrabacteria group	Actinobacteria	Actinomycetia	Streptomycetales	Streptomycetaceae	Streptomyces	unclassified Streptomyces	Streptomyces sp. AC1-42T
1	root	cellular organisms	Bacteria	Terrabacteria group	Actinobacteria	Actinomycetia	Bifidobacteriales	Bifidobacteriaceae	Bifidobacterium	Bifidobacterium ruminantium
1	root	cellular organisms	Bacteria	Proteobacteria	Gammaproteobacteria	Enterobacterales	Enterobacteriaceae	Enterobacter	Enterobacter cloacae complex	unclassified Enterobacter cloacae complex	Enterobacter cloacae complex sp. ECNIH14
1	root	cellular organisms	Bacteria	Terrabacteria group	Tenericutes	Mollicutes	Mycoplasmatales	Mycoplasmataceae	Mycoplasma	Mycoplasma yeatsii	Mycoplasma yeatsii 13926
1	root	cellular organisms	Bacteria	Proteobacteria	Alphaproteobacteria	Rhodospirillales	environmental samples	uncultured Rhodospirillales bacterium HF0070_31K06
1	root	cellular organisms	Bacteria	Terrabacteria group	Actinobacteria	Actinomycetia	Actinomycetales	Actinomycetaceae	Actinomyces	Actinomyces respiraculi
1	root	cellular organisms	Bacteria	Terrabacteria group	Actinobacteria	Actinomycetia	Streptosporangiales	Streptosporangiaceae	Microbispora	Microbispora tritici
1	root	cellular organisms	Bacteria	Proteobacteria	Alphaproteobacteria	Caulobacterales	Caulobacteraceae	Caulobacter	Caulobacter vibrioides	Caulobacter vibrioides NA1000
1	root	cellular organisms	Bacteria	Terrabacteria group	Firmicutes	Clostridia	Eubacteriales	Eubacteriaceae	Eubacterium	unclassified Eubacterium	Eubacterium sp. 45_250
1	root	cellular organisms	Bacteria	FCB group	Bacteroidetes/Chlorobi group	Bacteroidetes	Bacteroidia	Bacteroidales	Bacteroidaceae	Bacteroides	Bacteroides finegoldii	Bacteroides finegoldii DSM 17565
1	root	cellular organisms	Bacteria	Terrabacteria group	Actinobacteria	Actinomycetia	Micrococcales	unclassified Micrococcales
1	root	cellular organisms	Bacteria	Terrabacteria group	Actinobacteria	Actinomycetia	Micrococcales	Micrococcaceae	Micrococcus	unclassified Micrococcus	Micrococcus sp. NEB 446
2	root	Viruses	Duplodnaviria	Heunggongvirae	Uroviricota	Caudoviricetes	Caudovirales	Siphoviridae	unclassified Siphoviridae	Proteus phage Saba
1	root	cellular organisms	Bacteria	Proteobacteria	Gammaproteobacteria	Alteromonadales	Pseudoalteromonadaceae	Pseudoalteromonas	unclassified Pseudoalteromonas	Pseudoalteromonas sp. S2893
1	root	cellular organisms	Eukaryota	Rhodophyta	Florideophyceae	Hildenbrandiophycidae	Hildenbrandiales	Hildenbrandiaceae	Apophlaea	Apophlaea lyallii
2	root	cellular organisms	Bacteria	Terrabacteria group	Firmicutes	Bacilli	Bacillales	Bacillaceae	Bacillus	unclassified Bacillus (in: Bacteria)	Bacillus sp. BS3(2021)
1	root	cellular organisms	Bacteria	Proteobacteria	Gammaproteobacteria	Xanthomonadales	Xanthomonadaceae	Xanthomonas	Xanthomonas arboricola	Xanthomonas arboricola pv. juglandis
1	root	cellular organisms	Bacteria	Terrabacteria group	Firmicutes	Clostridia	Halanaerobiales	Halanaerobiaceae	Halanaerobium	unclassified Halanaerobium	Halanaerobium sp. ST460_2HS_T2
1	root	cellular organisms	Eukaryota	Sar	Alveolata	Ciliophora	Intramacronucleata	Oligohymenophorea	Peniculida	Stokesiidae	Stokesia	unclassified Stokesia (in: Ciliophora)	Stokesia sp. WS-2014
3	root	Viruses	Duplodnaviria	Heunggongvirae	Uroviricota	Caudoviricetes	Caudovirales	Myoviridae	unclassified Myoviridae	Vibrio phage vB_VcorM_GR7B
1	root	cellular organisms	Archaea	Euryarchaeota	Stenosarchaea group	Halobacteria	Natrialbales	Natrialbaceae	Haloterrigena	Haloterrigena hispanica
1	root	cellular organisms	Bacteria	environmental samples	uncultured bacterium Bal2-15
1	root	cellular organisms	Bacteria	Terrabacteria group	Actinobacteria	Actinomycetia	Bifidobacteriales	Bifidobacteriaceae	Scardovia
1	root	cellular organisms	Bacteria	Proteobacteria	Gammaproteobacteria	Pseudomonadales	Pseudomonadaceae	Pseudomonas	unclassified Pseudomonas	Pseudomonas sp. URIL14HWK12:I6
3	root	Viruses	Duplodnaviria	Heunggongvirae	unclassified Heunggongvirae	Heunggongvirae sp.
1	root	cellular organisms	Eukaryota	Opisthokonta	Fungi	Dikarya	Ascomycota	saccharomyceta	Pezizomycotina	leotiomyceta	sordariomyceta	Sordariomycetes	Hypocreomycetidae	Hypocreales	Nectriaceae	Fusarium	Fusarium incarnatum-equiseti species complex	Fusarium equiseti
2	root	cellular organisms	Bacteria	Proteobacteria	Alphaproteobacteria	Rhodobacterales	Roseobacteraceae	Pontibaca
1	root	cellular organisms	Bacteria	Terrabacteria group	Firmicutes	Bacilli	Lactobacillales	Lactobacillaceae	Lactobacillus	unclassified Lactobacillus	Lactobacillus sp. CAB1-7
1	root	cellular organisms	Archaea	Euryarchaeota	Stenosarchaea group	Halobacteria	Natrialbales	Natrialbaceae	Halovivax
3	root	cellular organisms	Bacteria	Proteobacteria	Gammaproteobacteria	Aeromonadales	Aeromonadaceae	Aeromonas	unclassified Aeromonas	Aeromonas sp. HZM
1	root	cellular organisms	Bacteria	Proteobacteria	Gammaproteobacteria	Alteromonadales	Pseudoalteromonadaceae	Pseudoalteromonas	unclassified Pseudoalteromonas	Pseudoalteromonas sp. M8
1	root	cellular organisms	Bacteria	Terrabacteria group	Actinobacteria	Actinomycetia	Streptomycetales	Streptomycetaceae	Streptomyces	unclassified Streptomyces	Streptomyces sp. PpalLS-921
2	root	cellular organisms	Eukaryota	Sar	Stramenopiles	Ochrophyta	Chrysophyceae	unclassified Chrysophyceae	Chrysophyceae sp.
1	root	cellular organisms	Eukaryota	Sar	Stramenopiles	Ochrophyta	PX clade	Phaeophyceae	Ectocarpales	Scytosiphonaceae	Scytosiphon	Scytosiphon lomentaria
1	root	cellular organisms	Bacteria	Proteobacteria	Gammaproteobacteria	Pseudomonadales	Pseudomonadaceae	Pseudomonas	unclassified Pseudomonas	Pseudomonas sp. MPBD7-1
2	root	cellular organisms	Bacteria	Terrabacteria group	Firmicutes	Bacilli	Bacillales	Staphylococcaceae	Jeotgalicoccus	Jeotgalicoccus nanhaiensis
1	root	cellular organisms	Bacteria	Terrabacteria group	Firmicutes	Erysipelotrichia	Erysipelotrichales	Erysipelotrichaceae	Longicatena
1	root	cellular organisms	Bacteria	Terrabacteria group	Actinobacteria	Actinomycetia	Corynebacteriales	Mycobacteriaceae	Mycolicibacterium	Mycolicibacterium rhodesiae	Mycolicibacterium rhodesiae JS60
1	root	cellular organisms	Bacteria	Proteobacteria	Alphaproteobacteria	Hyphomicrobiales	Bartonellaceae	Bartonella	Bartonella vinsonii	Bartonella vinsonii subsp. arupensis	Bartonella vinsonii subsp. arupensis Pm136co
1	root	cellular organisms	Eukaryota	Sar	Alveolata	Ciliophora	Intramacronucleata	Oligohymenophorea	Peritrichia	Sessilida	Opisthonectidae	Opisthonecta	Opisthonecta henneguyi
1	root	cellular organisms	Bacteria	Proteobacteria	Alphaproteobacteria	Caulobacterales	Caulobacteraceae	Caulobacter	unclassified Caulobacter	Caulobacter sp. HMWF009
2	root	cellular organisms	Bacteria	Bacteria incertae sedis	Bacteria candidate phyla	Patescibacteria group	Parcubacteria group	Candidatus Nomurabacteria	Candidatus Nomurabacteria bacterium RIFCSPLOWO2_01_FULL_41_52b
2	root	cellular organisms	Eukaryota	Sar	Stramenopiles	Bigyra	Labyrinthulomycetes	Thraustochytrida	Thraustochytriaceae	Aurantiochytrium
1	root	cellular organisms	Bacteria	FCB group	Bacteroidetes/Chlorobi group	Bacteroidetes	Saprospiria	Saprospirales	Lewinellaceae	Flavilitoribacter	Flavilitoribacter nigricans	Flavilitoribacter nigricans DSM 23189 = NBRC 102662
1	root	cellular organisms	Eukaryota	Opisthokonta	Fungi	Dikarya	Basidiomycota	Agaricomycotina	Agaricomycetes	Agaricomycetes incertae sedis	Russulales	Russulaceae	Lactarius	Lactarius deliciosus
2	root	cellular organisms	Bacteria	Proteobacteria	Gammaproteobacteria	Chromatiales	Chromatiaceae	Thiorhodococcus	Thiorhodococcus drewsii	Thiorhodococcus drewsii AZ1
1	root	cellular organisms	Eukaryota	Opisthokonta	Choanoflagellata	Acanthoecida	Acanthoecidae	Acanthoeca	Acanthoeca spectabilis
1	root	cellular organisms	Bacteria	Terrabacteria group	Firmicutes	Clostridia	Eubacteriales	Eubacteriaceae	Eubacterium	unclassified Eubacterium	Eubacterium sp. BX4
3	root	Viruses	Duplodnaviria	Heunggongvirae	Uroviricota	Caudoviricetes	Caudovirales	Podoviridae	unclassified Podoviridae	Vibrio phage 1.183.O._10N.286.48.B7
1	root	Viruses	Duplodnaviria	Heunggongvirae	Uroviricota	Caudoviricetes	Caudovirales	Siphoviridae	Kostyavirus	unclassified Kostyavirus	Mycobacterium phage Murphy
4	root	cellular organisms	Bacteria	Terrabacteria group	Firmicutes	Bacilli	Bacillales	Paenibacillaceae	Brevibacillus	unclassified Brevibacillus	Brevibacillus sp. RS1.1
1	root	cellular organisms	Eukaryota	Discoba	Jakobida	Histionina	Jakobidae	Jakoba
1	root	Viruses	unclassified viruses	unclassified DNA viruses	Mollivirus kamchatka
1	root	cellular organisms	Bacteria	Terrabacteria group	Firmicutes	Bacilli	Bacillales	Bacillaceae	Lysinibacillus	unclassified Lysinibacillus	Lysinibacillus sp. ACHW1.5
3	root	cellular organisms	Bacteria	Proteobacteria	Gammaproteobacteria	Pseudomonadales	Pseudomonadaceae	Pseudomonas	unclassified Pseudomonas	Pseudomonas sp. GW456-12-1-14-LB3
1	root	cellular organisms	Bacteria	Proteobacteria	Gammaproteobacteria	Enterobacterales	Pectobacteriaceae	Lonsdalea	Lonsdalea quercina	Lonsdalea quercina subsp. quercina
1	root	cellular organisms	Bacteria	Terrabacteria group	Firmicutes	Bacilli	Bacillales	Bacillaceae	Lentibacillus	Lentibacillus populi
1	root	cellular organisms	Bacteria	Proteobacteria	Gammaproteobacteria	Enterobacterales	Enterobacteriaceae	Salmonella	Salmonella enterica	Salmonella enterica subsp. enterica	Salmonella enterica subsp. enterica serovar Heidelberg	Salmonella enterica subsp. enterica serovar Heidelberg str. CFSAN002066
1	root	cellular organisms	Bacteria	Bacteria incertae sedis	Bacteria candidate phyla	Patescibacteria group	Parcubacteria group	Candidatus Azambacteria	Candidatus Azambacteria bacterium GW2011_GWB1_42_17
1	root	cellular organisms	Bacteria	Bacteria incertae sedis	Bacteria candidate phyla	Patescibacteria group	Parcubacteria group	Candidatus Nomurabacteria	Candidatus Nomurabacteria bacterium RIFCSPHIGHO2_12_FULL_44_22b
3	root	cellular organisms	Bacteria	Proteobacteria	Alphaproteobacteria	Hyphomicrobiales	Rhizobiaceae	Rhizobium/Agrobacterium group	Rhizobium	unclassified Rhizobium	Rhizobium sp. RAS22
1	root	cellular organisms	Eukaryota	Opisthokonta	Fungi	Dikarya	Basidiomycota	Agaricomycotina	Agaricomycetes	Agaricomycetidae	Agaricales	Marasmiaceae	Moniliophthora
1	root	cellular organisms	Bacteria	Proteobacteria	Gammaproteobacteria	Oceanospirillales	Zooshikellaceae	Zooshikella	unclassified Zooshikella
1	root	cellular organisms	Eukaryota	Opisthokonta	Fungi	Dikarya	Basidiomycota	Agaricomycotina	Agaricomycetes	Agaricomycetidae	Boletales	Boletineae	Boletaceae	Boletoideae	Boletus	Boletus edulis	Boletus edulis BED1
1	root	cellular organisms	Bacteria	Terrabacteria group	Firmicutes	Clostridia	Eubacteriales	Clostridiaceae	Clostridium	unclassified Clostridium	Clostridium sp. AM27-28
2	root	cellular organisms	Bacteria	Proteobacteria	delta/epsilon subdivisions	Deltaproteobacteria	Desulfovibrionales	Desulfomicrobiaceae	Desulfomicrobium	Desulfomicrobium orale	Desulfomicrobium orale DSM 12838
1	root	cellular organisms	Archaea	environmental samples	uncultured archaeon GZfos27A8
1	root	cellular organisms	Bacteria	Terrabacteria group	Actinobacteria	Actinomycetia	unclassified Actinomycetia	marine Actinobacteria clade	environmental samples	uncultured actinobacterium Rifle_16ft_4_minimus_3564
1	root	cellular organisms	Bacteria	Bacteria incertae sedis	Bacteria candidate phyla	Patescibacteria group	Parcubacteria group	Candidatus Uhrbacteria	Candidatus Uhrbacteria bacterium RIFCSPLOWO2_02_FULL_46_19
1	root	cellular organisms	Eukaryota	Sar	Stramenopiles	Ochrophyta	Bacillariophyta	Bacillariophyceae	Bacillariophycidae	Cymbellales	Gomphonemataceae
1	root	cellular organisms	Bacteria	Terrabacteria group	Firmicutes	Bacilli	Lactobacillales	Streptococcaceae	Streptococcus	Streptococcus macacae
1	root	cellular organisms	Bacteria	Proteobacteria	delta/epsilon subdivisions	Deltaproteobacteria	Myxococcales	Cystobacterineae	Archangiaceae	Archangium	environmental samples	uncultured Archangium sp.
1	root	cellular organisms	Archaea	Euryarchaeota	Stenosarchaea group	Halobacteria	Natrialbales	Natrialbaceae	Natrialba	Natrialba chahannaoensis
1	root	Viruses	Duplodnaviria	Heunggongvirae	Uroviricota	Caudoviricetes	Caudovirales	Siphoviridae	unclassified Siphoviridae	Salmonella phage vB_SenS_SB28
1	root	Viruses	Duplodnaviria	Heunggongvirae	Uroviricota	Caudoviricetes	Caudovirales	Siphoviridae	Gustavvirus
1	root	cellular organisms	Bacteria	Proteobacteria	Alphaproteobacteria	Hyphomicrobiales	Bartonellaceae	Bartonella	Bartonella rattimassiliensis	Bartonella rattimassiliensis 15908
1	root	cellular organisms	Eukaryota	Discoba	Euglenozoa	Kinetoplastea	Metakinetoplastina	Trypanosomatida	Trypanosomatidae	Trypanosoma	Schizotrypanum	Trypanosoma cruzi	Trypanosoma cruzi cruzi
2	root	Viruses	Duplodnaviria	Heunggongvirae	Uroviricota	Caudoviricetes	Caudovirales	Myoviridae	Obolenskvirus	Acinetobacter virus AP22	Acinetobacter phage AP22
1	root	cellular organisms	Eukaryota	Viridiplantae	Chlorophyta	Ulvophyceae	TCBD clade	Trentepohliales	Trentepohliaceae
1	root	cellular organisms	Bacteria	Proteobacteria	Gammaproteobacteria	Enterobacterales	Yersiniaceae	Rahnella	unclassified Rahnella	Rahnella sp. RcJ3
1	root	cellular organisms	Bacteria	Proteobacteria	Alphaproteobacteria	Rhodobacterales	Roseobacteraceae	Sulfitobacter	unclassified Sulfitobacter	Sulfitobacter sp. CB-A
2	root	cellular organisms	Bacteria	Terrabacteria group	Actinobacteria	Actinomycetia	Bifidobacteriales	Bifidobacteriaceae	Bifidobacterium	Bifidobacterium scaligerum
1	root	Viruses	Duplodnaviria	Heunggongvirae	Uroviricota	Caudoviricetes	Caudovirales	Myoviridae	Vequintavirinae	Vequintavirus	unclassified Vequintavirus
1	root	cellular organisms	Archaea	TACK group	Thaumarchaeota	environmental samples	uncultured marine thaumarchaeote KM3_54_G03
1	root	cellular organisms	Bacteria	Terrabacteria group	Firmicutes	Negativicutes	Selenomonadales	Sporomusaceae	Sporolituus	Sporolituus thermophilus	Sporolituus thermophilus DSM 23256
2	root	cellular organisms	Bacteria	Proteobacteria	Gammaproteobacteria	Oceanospirillales	Hahellaceae	Allohahella
2	root	cellular organisms	Bacteria	Bacteria incertae sedis	Bacteria candidate phyla	Candidatus Peregrinibacteria	unclassified Candidatus Peregrinibacteria	Candidatus Peregrinibacteria bacterium CG1_02_41_10
2	root	cellular organisms	Bacteria	Proteobacteria	Alphaproteobacteria	Hyphomicrobiales	Rhodovibrionaceae	Tistlia	Tistlia consotensis	Tistlia consotensis USBA 355
1	root	cellular organisms	Bacteria	Synergistetes	Synergistia	Synergistales	Synergistaceae	Pyramidobacter	unclassified Pyramidobacter	Pyramidobacter sp. CG50-2
2	root	cellular organisms	Bacteria	Bacteria incertae sedis	Bacteria candidate phyla	Patescibacteria group	Microgenomates group	Candidatus Woesebacteria	Candidatus Woesebacteria bacterium RBG_16_42_24
1	root	cellular organisms	Bacteria	Terrabacteria group	Actinobacteria	Actinomycetia	Pseudonocardiales	Pseudonocardiaceae	Pseudonocardia	unclassified Pseudonocardia	Pseudonocardia sp.
1	root	cellular organisms	Bacteria	Terrabacteria group	Firmicutes	Bacilli	Lactobacillales	Streptococcaceae	Streptococcus	Streptococcus parasanguinis	Streptococcus parasanguinis F0405
1	root	cellular organisms	Eukaryota	Opisthokonta	Fungi	Dikarya	Ascomycota	saccharomyceta	Pezizomycotina	leotiomyceta	dothideomyceta	Dothideomycetes	Dothideomycetidae	Mycosphaerellales	Mycosphaerellaceae	Pseudocercospora	Pseudocercospora musae
1	root	cellular organisms	Eukaryota	Opisthokonta	Fungi	Dikarya	Basidiomycota	Agaricomycotina	Agaricomycetes	Agaricomycetidae	Agaricales	Agaricales incertae sedis	Desarmillaria	Desarmillaria tabescens
1	root	cellular organisms	Eukaryota	Amoebozoa	Evosea	Eumycetozoa	Dictyostelia	Synstelium	Synstelium polycarpum
2	root	cellular organisms	Bacteria	Proteobacteria	Gammaproteobacteria	Pseudomonadales	Pseudomonadaceae	Pseudomonas	unclassified Pseudomonas	Pseudomonas sp. PB105
2	root	cellular organisms	Bacteria	Terrabacteria group	Firmicutes	Clostridia	Eubacteriales	Lachnospiraceae	unclassified Lachnospiraceae	Lachnospiraceae bacterium 3_1_46FAA
1	root	cellular organisms	Bacteria	Proteobacteria	Gammaproteobacteria	Legionellales	Legionellaceae	Legionella	Legionella pneumophila	Legionella pneumophila serogroup 12	Legionella pneumophila subsp. pneumophila ATCC 43290
1	root	cellular organisms	Bacteria	Terrabacteria group	Actinobacteria	Actinomycetia	Streptomycetales	Streptomycetaceae	Streptomyces	unclassified Streptomyces	Streptomyces sp. SPMA113
1	root	Viruses	Duplodnaviria	Heunggongvirae	Uroviricota	Caudoviricetes	Caudovirales	Siphoviridae	Deejayvirinae	Secretariatvirus	Gordonia virus Secretariat	Gordonia phage Secretariat
1	root	cellular organisms	Bacteria	Bacteria incertae sedis	Bacteria candidate phyla	Patescibacteria group	Parcubacteria group	Candidatus Portnoybacteria	Candidatus Portnoybacteria bacterium CG_4_10_14_0_2_um_filter_43_36
1	root	cellular organisms	Bacteria	Bacteria incertae sedis	Bacteria candidate phyla	candidate division WWE3	candidate division WWE3 bacterium GW2011_GWD2_42_34
3	root	cellular organisms	Eukaryota	Opisthokonta	Fungi	Dikarya	Ascomycota	saccharomyceta	Pezizomycotina	leotiomyceta	Eurotiomycetes	Chaetothyriomycetidae	Chaetothyriales	Herpotrichiellaceae	Cladophialophora	Cladophialophora bantiana	Cladophialophora bantiana CBS 173.52
1	root	cellular organisms	Bacteria	Proteobacteria	Gammaproteobacteria	Pasteurellales	Pasteurellaceae	Avibacterium	Avibacterium endocarditidis
1	root	cellular organisms	Bacteria	Terrabacteria group	Firmicutes	Clostridia	Eubacteriales	Eubacteriales incertae sedis	Clostridiales Family XVII. Incertae Sedis	Sulfobacillus	Sulfobacillus acidophilus	Sulfobacillus acidophilus DSM 10332
1	root	cellular organisms	Bacteria	Proteobacteria	Betaproteobacteria	Burkholderiales	Alcaligenaceae	Bordetella	Bordetella bronchiseptica	Bordetella bronchiseptica CA90 BB02
1	root	cellular organisms	Bacteria	Terrabacteria group	Firmicutes	Bacilli	Bacillales	Planococcaceae	Kurthia	Kurthia gibsonii
1	root	cellular organisms	Bacteria	Terrabacteria group	Firmicutes	Clostridia	Eubacteriales	Peptostreptococcaceae	Peptostreptococcaceae incertae sedis
1	root	cellular organisms	Bacteria	Terrabacteria group	Firmicutes	Bacilli	Bacillales	Bacillaceae	Bacillus	unclassified Bacillus (in: Bacteria)	Bacillus sp. SPARC3
1	root	cellular organisms	Bacteria	Proteobacteria	delta/epsilon subdivisions	Deltaproteobacteria	Desulfuromonadales	Geobacteraceae	Geotalea	Geotalea uraniireducens	Geotalea uraniireducens Rf4
1	root	Viruses	Duplodnaviria	Heunggongvirae	Uroviricota	Caudoviricetes	Caudovirales	Autographiviridae	unclassified Autographiviridae	Prochlorococcus phage P-RSP2
1	root	cellular organisms	Bacteria	Terrabacteria group	Firmicutes	Bacilli	Lactobacillales	Streptococcaceae	Streptococcus	Streptococcus anginosus group	Streptococcus anginosus	Streptococcus anginosus C238
1	root	cellular organisms	Bacteria	Proteobacteria	Gammaproteobacteria	Oceanospirillales	Halomonadaceae	Halomonas	unclassified Halomonas	Halomonas sp. FME16
2	root	cellular organisms	Bacteria	FCB group	Bacteroidetes/Chlorobi group	Bacteroidetes	Bacteroidia	Bacteroidales	Tannerellaceae	Parabacteroides	unclassified Parabacteroides	Parabacteroides sp. AF17-3
3	root	cellular organisms	Eukaryota	Sar	Alveolata	Apicomplexa	Aconoidasida
1	root	cellular organisms	Bacteria	Proteobacteria	Gammaproteobacteria	Aeromonadales
1	root	cellular organisms	Eukaryota	Opisthokonta	Fungi	Fungi incertae sedis	Microsporidia	Apansporoblastina	Unikaryonidae	Encephalitozoon	Encephalitozoon intestinalis
2	root	cellular organisms	Bacteria	Terrabacteria group	Actinobacteria	Actinomycetia	Micrococcales	Microbacteriaceae	Rathayibacter	unclassified Rathayibacter	Rathayibacter sp. AY1E1
3	root	Viruses	Duplodnaviria	Heunggongvirae	Uroviricota	Caudoviricetes	Caudovirales	Schitoviridae	Pontosvirinae	Galateavirus	Vibrio virus PVA5	Vibrio phage vB_VspP_pVa5
1	root	Viruses	Duplodnaviria	Heunggongvirae	Uroviricota	Caudoviricetes	Caudovirales	Myoviridae	Ounavirinae	unclassified Ounavirinae	Pectobacterium phage Arno162
2	root	Viruses	Duplodnaviria	Heunggongvirae	Uroviricota	Caudoviricetes	Caudovirales	Siphoviridae	unclassified Siphoviridae	Siphoviridae sp. ct0D87
1	root	Viruses	unclassified bacterial viruses	Yersinia phage Rostov 43
1	root	cellular organisms	Bacteria	Proteobacteria	Gammaproteobacteria	Vibrionales	Vibrionaceae	Salinivibrio	Salinivibrio proteolyticus
1	root	cellular organisms	Bacteria	Terrabacteria group	Actinobacteria	Actinomycetia	Micrococcales	Cellulomonadaceae	Cellulomonas	Cellulomonas fimi	Cellulomonas fimi ATCC 484
1	root	cellular organisms	Archaea	Euryarchaeota	Stenosarchaea group	Halobacteria	Haloferacales	Haloferacaceae	Haloprofundus	unclassified Haloprofundus	Haloprofundus sp. MHR1
1	root	cellular organisms	Bacteria	Proteobacteria	Gammaproteobacteria	Legionellales	Coxiellaceae	Coxiella	unclassified Coxiella (in: Bacteria)	Coxiella endosymbiont of Rhipicephalus microplus
2	root	cellular organisms	Bacteria	Terrabacteria group	Firmicutes	Clostridia	Eubacteriales	Lachnospiraceae	Roseburia	Roseburia porci
2	root	cellular organisms	Bacteria	Terrabacteria group	Firmicutes	Clostridia	Eubacteriales	Clostridiaceae	Clostridium	Clostridium carboxidivorans	Clostridium carboxidivorans P7
4	root	cellular organisms	Eukaryota	Viridiplantae	Chlorophyta	core chlorophytes	Chlorophyceae	OCC clade	Chaetophorales	Schizomeridaceae	Schizomeris	Schizomeris leibleinii
1	root	cellular organisms	Eukaryota	Viridiplantae	Chlorophyta	core chlorophytes	Chlorophyceae	CS clade	Sphaeropleales	Neochloridaceae	Neochloris	Neochloris aquatica
1	root	cellular organisms	Eukaryota	Opisthokonta	Fungi	Dikarya	Ascomycota	saccharomyceta	Pezizomycotina	leotiomyceta	sordariomyceta	Sordariomycetes	Hypocreomycetidae	Hypocreales	Nectriaceae	Fusarium	Fusarium sambucinum species complex	Fusarium poae
1	root	Viruses	Duplodnaviria	Heunggongvirae	Uroviricota	Caudoviricetes	Caudovirales	Siphoviridae	Trabyvirinae	Slepowronvirus	unclassified Slepowronvirus	Listeria phage B025
2	root	cellular organisms	Bacteria	Bacteria incertae sedis	Bacteria candidate phyla	Patescibacteria group	Parcubacteria group	Candidatus Moranbacteria	Candidatus Moranbacteria bacterium RIFOXYB12_FULL_35_8
1	root	cellular organisms	Bacteria	Proteobacteria	delta/epsilon subdivisions	Deltaproteobacteria	Desulfobacterales	Desulfobacteraceae	unclassified Desulfobacteraceae	Desulfobacteraceae bacterium CG2_30_51_40
1	root	cellular organisms	Eukaryota	Opisthokonta	Fungi	Dikarya	Ascomycota	saccharomyceta	Pezizomycotina	leotiomyceta	sordariomyceta	Sordariomycetes	Hypocreomycetidae	Hypocreales	Nectriaceae	Fusarium	Fusarium fujikuroi species complex	Fusarium mangiferae
1	root	cellular organisms	Eukaryota	Opisthokonta	Fungi	Dikarya	Ascomycota	saccharomyceta	Saccharomycotina	Saccharomycetes	Saccharomycetales	CUG-Ser1 clade	Metschnikowiaceae	Metschnikowia	Metschnikowia australis
1	root	cellular organisms	Bacteria	Proteobacteria	Oligoflexia	Bdellovibrionales	unclassified Bdellovibrionales	Bdellovibrionales bacterium RIFOXYC2_FULL_39_8
1	root	cellular organisms	Bacteria	Terrabacteria group	Firmicutes	Clostridia	Eubacteriales	Clostridiaceae	Clostridium	unclassified Clostridium	Clostridium sp. 3-3
2	root	cellular organisms	Archaea	Euryarchaeota	Stenosarchaea group	Halobacteria	Halobacteriales	unclassified Halobacteriales	Halobacteriales archaeon SW_10_68_16
2	root	cellular organisms	Bacteria	Proteobacteria	Gammaproteobacteria	Pseudomonadales	Pseudomonadaceae	Pseudomonas	unclassified Pseudomonas	Pseudomonas sp. A25(2017)
2	root	cellular organisms	Archaea	Euryarchaeota	Euryarchaeota incertae sedis	candidate division MSBL1	candidate division MSBL1 archaeon SCGC-AAA382A13
1	root	cellular organisms	Bacteria	Bacteria incertae sedis	Bacteria candidate phyla	Patescibacteria group	Parcubacteria group	Candidatus Kaiserbacteria	Candidatus Kaiserbacteria bacterium RIFCSPLOWO2_12_FULL_45_26
5	root	cellular organisms	Bacteria	Terrabacteria group	Cyanobacteria/Melainabacteria group	Cyanobacteria	Oscillatoriophycideae	Oscillatoriales	Microcoleaceae	Symplocastrum	Symplocastrum muelleri	Symplocastrum muelleri NIVA-CYA 644
1	root	cellular organisms	Bacteria	Proteobacteria	Gammaproteobacteria	Alteromonadales	Colwelliaceae	Colwellia	unclassified Colwellia	Colwellia sp. BRX10-6
1	root	Viruses	Duplodnaviria	Heunggongvirae	Uroviricota	Caudoviricetes	Caudovirales	Siphoviridae	Saundersvirus	unclassified Saundersvirus
1	root	Viruses	Duplodnaviria	Heunggongvirae	Uroviricota	Caudoviricetes	Caudovirales	Siphoviridae	Arquatrovirinae	Camvirus	unclassified Camvirus	Streptomyces phage Joe
3	root	cellular organisms	Bacteria	Proteobacteria	Gammaproteobacteria	Alteromonadales	Shewanellaceae	Shewanella	unclassified Shewanella	Shewanella sp. P1-14-1
1	root	cellular organisms	Bacteria	Proteobacteria	Alphaproteobacteria	Hyphomicrobiales	Phyllobacteriaceae	Mesorhizobium	unclassified Mesorhizobium	Mesorhizobium sp. M1C.F.Ca.ET.195.01.1.1
1	root	Viruses	Duplodnaviria	Heunggongvirae	Uroviricota	Caudoviricetes	Caudovirales	Siphoviridae	unclassified Siphoviridae	Gordonia phage BBQValindra
2	root	cellular organisms	Eukaryota	Sar	Rhizaria	Cercozoa	Chlorarachniophyceae	Gymnochlora	Gymnochlora stellata
1	root	cellular organisms	Bacteria	Terrabacteria group	Actinobacteria	Actinomycetia	Streptomycetales	Streptomycetaceae	Streptomyces	Streptomyces marokkonensis
1	root	cellular organisms	Bacteria	Terrabacteria group	Deinococcus-Thermus	Deinococci	Deinococcales	Deinococcaceae	Deinococcus	Deinococcus deserti	Deinococcus deserti VCD115
1	root	cellular organisms	Bacteria	Proteobacteria	Alphaproteobacteria	Rickettsiales	Rickettsiaceae	Rickettsieae	Rickettsia	spotted fever group	Rickettsia tamurae	Rickettsia tamurae subsp. buchneri
1	root	cellular organisms	Bacteria	FCB group	Bacteroidetes/Chlorobi group	Bacteroidetes	Bacteroidia	Bacteroidales	Bacteroidaceae	Bacteroides	unclassified Bacteroides	Bacteroides sp. NSJ-48
1	root	cellular organisms	Bacteria	Terrabacteria group	Firmicutes	Clostridia	Eubacteriales	Eubacteriaceae	Acetobacterium	Acetobacterium woodii	Acetobacterium woodii DSM 1030
1	root	cellular organisms	Bacteria	Proteobacteria	Gammaproteobacteria	Pseudomonadales	Pseudomonadaceae	Pseudomonas	unclassified Pseudomonas	Pseudomonas sp. NFPP24
1	root	cellular organisms	Eukaryota	Opisthokonta	Fungi	Dikarya	Basidiomycota	Agaricomycotina	Agaricomycetes	Agaricomycetidae	Boletales	Suillineae	Suillaceae	Suillus	Suillus decipiens
2	root	cellular organisms	Eukaryota	Opisthokonta	Fungi	Dikarya	Ascomycota	saccharomyceta	Pezizomycotina	leotiomyceta	Eurotiomycetes	Eurotiomycetidae	Eurotiales	Aspergillaceae	Aspergillus	Aspergillus chevalieri
1	root	cellular organisms	Bacteria	Bacteria incertae sedis	Bacteria candidate phyla	Patescibacteria group	Parcubacteria group	Candidatus Jacksonbacteria	Candidatus Jacksonbacteria bacterium RIFOXYA2_FULL_43_12
1	root	cellular organisms	Bacteria	Bacteria incertae sedis	Bacteria candidate phyla	Patescibacteria group	Microgenomates group	Candidatus Levybacteria	Candidatus Levybacteria bacterium RIFCSPLOWO2_01_FULL_38_120
1	root	cellular organisms	Bacteria	Proteobacteria	Gammaproteobacteria	Alteromonadales	Pseudoalteromonadaceae	Pseudoalteromonas	unclassified Pseudoalteromonas	Pseudoalteromonas sp. L1
1	root	cellular organisms	Bacteria	Proteobacteria	Alphaproteobacteria	Hyphomicrobiales	Rhizobiaceae	Rhizobium/Agrobacterium group	Rhizobium	unclassified Rhizobium	Rhizobium sp. SEMIA 2051
1	root	cellular organisms	Bacteria	Terrabacteria group	Firmicutes	Bacilli	Lactobacillales	Lactobacillaceae	Fructilactobacillus
1	root	cellular organisms	Bacteria	Proteobacteria	Betaproteobacteria	Burkholderiales	Comamonadaceae	Variovorax	Variovorax paradoxus	Variovorax paradoxus S110
1	root	cellular organisms	Bacteria	Terrabacteria group	Firmicutes	Clostridia	Thermoanaerobacterales	Thermoanaerobacteraceae	Caldanaerobacter	Caldanaerobacter subterraneus	Caldanaerobacter subterraneus subsp. pacificus	Caldanaerobacter subterraneus subsp. pacificus DSM 12653
1	root	cellular organisms	Eukaryota	Viridiplantae	Chlorophyta	core chlorophytes	Chlorophyceae	CS clade	Sphaeropleales	Scenedesmaceae	Tetradesmus	Tetradesmus dimorphus
1	root	cellular organisms	Eukaryota	Sar	Alveolata	Dinophyceae	Gymnodiniales	Gymnodiniaceae	Lepidodinium	Lepidodinium chlorophorum
1	root	cellular organisms	Bacteria	Proteobacteria	Alphaproteobacteria	Hyphomicrobiales	Bartonellaceae	Bartonella	unclassified Bartonella	Bartonella sp. C65
1	root	cellular organisms	Bacteria	Terrabacteria group	Actinobacteria	Actinomycetia	Bifidobacteriales	Bifidobacteriaceae	Bifidobacterium	unclassified Bifidobacterium	Bifidobacterium sp. wkB344
1	root	cellular organisms	Bacteria	Terrabacteria group	Actinobacteria	Actinomycetia	Micrococcales	Microbacteriaceae	Rathayibacter	unclassified Rathayibacter	Rathayibacter sp. AY1H3
1	root	cellular organisms	Archaea	Euryarchaeota	Stenosarchaea group	Halobacteria	Halobacteriales	unclassified Halobacteriales	Halobacteriales archaeon QS_6_64_34
1	root	Viruses	Duplodnaviria	Heunggongvirae	Uroviricota	Caudoviricetes	Caudovirales	Myoviridae	Menderavirus	unclassified Menderavirus	Stenotrophomonas phage Marzo
1	root	cellular organisms	Bacteria	Terrabacteria group	Firmicutes	Bacilli	Lactobacillales	Enterococcaceae	Tetragenococcus	Tetragenococcus muriaticus
1	root	cellular organisms	Bacteria	Proteobacteria	Betaproteobacteria	Betaproteobacteria incertae sedis	Candidatus Nasuia	Candidatus Nasuia deltocephalinicola	Candidatus Nasuia deltocephalinicola str. NAS-ALF
1	root	cellular organisms	Bacteria	Terrabacteria group	Actinobacteria	Actinomycetia	Streptomycetales	Streptomycetaceae	Streptomyces	unclassified Streptomyces	Streptomyces sp. DSM 40868
1	root	cellular organisms	Bacteria	environmental samples	uncultured bacterium WWRS-2005
1	root	cellular organisms	Bacteria	Terrabacteria group	Firmicutes	Clostridia	Eubacteriales	Peptostreptococcaceae	Clostridioides	unclassified Clostridioides	Clostridioides sp. ZZV14-6150
1	root	cellular organisms	Bacteria	Proteobacteria	Gammaproteobacteria	Enterobacterales	Enterobacteriaceae	Escherichia	unclassified Escherichia	Escherichia sp. MOD1-EC7003
1	root	cellular organisms	Bacteria	Terrabacteria group	Firmicutes	Clostridia	Eubacteriales	Eubacteriaceae	Eubacterium	unclassified Eubacterium	Eubacterium sp. AF22-8LB
1	root	cellular organisms	Bacteria	Bacteria incertae sedis	Bacteria candidate phyla	Patescibacteria group	Parcubacteria group	Candidatus Nomurabacteria	Candidatus Nomurabacteria bacterium RIFOXYD1_FULL_39_12
1	root	cellular organisms	Bacteria	Terrabacteria group	Actinobacteria	Actinomycetia	Streptomycetales	Streptomycetaceae	Streptomyces	Streptomyces lividus
1	root	cellular organisms	Bacteria	Proteobacteria	Alphaproteobacteria	Pelagibacterales	Pelagibacteraceae	Candidatus Pelagibacter	unclassified Candidatus Pelagibacter	Candidatus Pelagibacter sp. TMED106
1	root	cellular organisms	Bacteria	Proteobacteria	Gammaproteobacteria	Pseudomonadales	Pseudomonadaceae	Pseudomonas	unclassified Pseudomonas	Pseudomonas sp. WS 5111
1	root	cellular organisms	Archaea	Euryarchaeota	Stenosarchaea group	Halobacteria	Halobacteriales	Halobacteriaceae	Halorussus	unclassified Halorussus
1	root	cellular organisms	Bacteria	Proteobacteria	Gammaproteobacteria	Vibrionales	Vibrionaceae	Vibrio	Vibrio harveyi group	Vibrio parahaemolyticus	Vibrio parahaemolyticus VPCR-2010
3	root	Viruses	Duplodnaviria	Heunggongvirae	Uroviricota	Caudoviricetes	Caudovirales	Podoviridae	Eekayvirinae	Tinytimothyvirus	unclassified Tinytimothyvirus
1	root	cellular organisms	Bacteria	Proteobacteria	Gammaproteobacteria	Moraxellales	Moraxellaceae	Acinetobacter	unclassified Acinetobacter	Acinetobacter sp. NEB149
1	root	cellular organisms	Eukaryota	Opisthokonta	Fungi	Dikarya	Basidiomycota	Agaricomycotina	Tremellomycetes	Trichosporonales	Trichosporonaceae	Apiotrichum	Apiotrichum gamsii
1	root	cellular organisms	Bacteria	Proteobacteria	Gammaproteobacteria	Vibrionales	Vibrionaceae	Vibrio	unclassified Vibrio	Vibrio sp. V08_P9A1T1
1	root	cellular organisms	Eukaryota	Opisthokonta	Fungi	Dikarya	Ascomycota	saccharomyceta	Pezizomycotina	leotiomyceta	Eurotiomycetes	Eurotiomycetidae	Onygenales	Ajellomycetaceae	Blastomyces	Blastomyces dermatitidis	Blastomyces dermatitidis ATCC 26199
1	root	cellular organisms	Bacteria	Proteobacteria	Gammaproteobacteria	Aeromonadales	Aeromonadaceae	Aeromonas	unclassified Aeromonas	Aeromonas sp. FDAARGOS 1417
3	root	cellular organisms	Bacteria	Spirochaetes	Spirochaetia	Spirochaetales	Borreliaceae	Borreliella	Borreliella burgdorferi
1	root	cellular organisms	Bacteria	Proteobacteria	Alphaproteobacteria	Rhodobacterales	Roseobacteraceae	Ketogulonicigenium	Ketogulonicigenium vulgare	Ketogulonicigenium vulgare Y25
1	root	cellular organisms	Bacteria	Terrabacteria group	Tenericutes	Mollicutes	Mycoplasmatales	Mycoplasmataceae	Mycoplasma	Mycoplasma tauri
1	root	cellular organisms	Bacteria	Terrabacteria group	Firmicutes	Bacilli	Bacillales	Bacillales incertae sedis	Bacillales Family XII. Incertae Sedis	Exiguobacterium	unclassified Exiguobacterium	Exiguobacterium sp. S3-2
1	root	cellular organisms	Eukaryota	Opisthokonta	Fungi	Dikarya	Ascomycota	saccharomyceta	Pezizomycotina	leotiomyceta	sordariomyceta	Sordariomycetes	Sordariomycetidae	Ophiostomatales	Ophiostomataceae	Sporothrix	Sporothrix schenckii
2	root	cellular organisms	Bacteria	environmental samples	uncultured bacterium CSL144
1	root	cellular organisms	Bacteria	FCB group	Bacteroidetes/Chlorobi group	Bacteroidetes	Bacteroidia	Bacteroidales	Tannerellaceae	Parabacteroides	unclassified Parabacteroides	Parabacteroides sp. AF19-14
1	root	cellular organisms	Bacteria	Bacteria incertae sedis	Bacteria candidate phyla	Patescibacteria group	Microgenomates group	Candidatus Woesebacteria	Candidatus Woesebacteria bacterium GW2011_GWB1_40_101
1	root	cellular organisms	Bacteria	Terrabacteria group	Actinobacteria	Actinomycetia	Streptomycetales	Streptomycetaceae	Streptomyces	unclassified Streptomyces	Streptomyces sp. RCPT1-4
3	root	Viruses	Duplodnaviria	Heunggongvirae	Uroviricota	Caudoviricetes	Caudovirales	Siphoviridae	Krampusvirus	unclassified Krampusvirus	Microbacterium phage Gilda
1	root	cellular organisms	Bacteria	Proteobacteria	Alphaproteobacteria	Rhodobacterales	Roseobacteraceae	Oceanicola	unclassified Oceanicola
1	root	cellular organisms	Bacteria	FCB group	Bacteroidetes/Chlorobi group	Bacteroidetes	Flavobacteriia	Flavobacteriales	Flavobacteriaceae	Sinomicrobium	unclassified Sinomicrobium	Sinomicrobium sp. 2019215
1	root	cellular organisms	Bacteria	Terrabacteria group	Firmicutes	environmental samples	Firmicutes bacterium CAG:466
1	root	Viruses	Duplodnaviria	Heunggongvirae	Uroviricota	Caudoviricetes	Caudovirales	Schitoviridae	Rothmandenesvirinae	Jwalphavirus	unclassified Jwalphavirus	Achromobacter phage JWDelta
1	root	Viruses	Duplodnaviria	Heunggongvirae	Uroviricota	Caudoviricetes	Caudovirales	Siphoviridae	unclassified Siphoviridae	Streptomyces phage Microdon
1	root	cellular organisms	Bacteria	Bacteria incertae sedis	Bacteria candidate phyla	Patescibacteria group	Parcubacteria group	Candidatus Portnoybacteria	Candidatus Portnoybacteria bacterium CG_4_8_14_3_um_filter_40_10
2	root	cellular organisms	Eukaryota	Discoba	Euglenozoa	Kinetoplastea	Metakinetoplastina	Trypanosomatida	Trypanosomatidae	Trypanosoma	Nannomonas	Trypanosoma congolense
1	root	cellular organisms	Bacteria	Terrabacteria group	Cyanobacteria/Melainabacteria group	Cyanobacteria	Pseudanabaenales	Oculatellaceae	Thermoleptolyngbya	unclassified Thermoleptolyngbya	Thermoleptolyngbya sp. PKUAC-SCTB121
1	root	Viruses	Duplodnaviria	Heunggongvirae	Uroviricota	Caudoviricetes	Caudovirales	Siphoviridae	Kojivirus	unclassified Kojivirus	Microbacterium phage Lucky3
2	root	cellular organisms	Bacteria	Proteobacteria	Gammaproteobacteria	Enterobacterales	Enterobacteriaceae	Kosakonia	unclassified Kosakonia	Kosakonia sp. S42
2	root	Viruses	Duplodnaviria	Heunggongvirae	Uroviricota	Caudoviricetes	Caudovirales	Siphoviridae	Luckybarnesvirus	Brevibacterium virus LuckyBarnes	Brevibacterium phage LuckyBarnes
2	root	Viruses	Duplodnaviria	Heunggongvirae	Uroviricota	Caudoviricetes	Caudovirales	Podoviridae	Beephvirinae	Immanueltrevirus	unclassified Immanueltrevirus	Streptomyces phage Olicious
1	root	Viruses	Duplodnaviria	Heunggongvirae	Uroviricota	Caudoviricetes	Caudovirales	Siphoviridae	Cheoctovirus	unclassified Cheoctovirus	Mycobacterium phage Batiatus
3	root	cellular organisms	Bacteria	Proteobacteria	Gammaproteobacteria	Pseudomonadales	Pseudomonadaceae	Pseudomonas	Pseudomonas fluorescens group	Pseudomonas fluorescens	Pseudomonas fluorescens ABAC62
1	root	Viruses	unclassified viruses	unclassified DNA viruses	unclassified dsDNA viruses	Pithoviridae	Pithovirus LCPAC103
1	root	Viruses	Duplodnaviria	Heunggongvirae	Uroviricota	Caudoviricetes	Caudovirales	Podoviridae	Hollowayvirus	unclassified Hollowayvirus	Pseudomonas phage vB_Pae_CF63a
1	root	cellular organisms	Bacteria	Proteobacteria	delta/epsilon subdivisions	Deltaproteobacteria	environmental samples	uncultured delta proteobacterium HF0200_14D13
3	root	cellular organisms	Bacteria	FCB group	Bacteroidetes/Chlorobi group	Bacteroidetes	Flavobacteriia	Flavobacteriales	Weeksellaceae	Elizabethkingia	unclassified Elizabethkingia	Elizabethkingia sp. ASV34
1	root	Viruses	Duplodnaviria	Heunggongvirae	Uroviricota	Caudoviricetes	Caudovirales	Siphoviridae	unclassified Siphoviridae	Siphoviridae sp. cts9W16
1	root	Viruses	Duplodnaviria	Heunggongvirae	Uroviricota	Caudoviricetes	Caudovirales	Siphoviridae	unclassified Siphoviridae	Siphoviridae sp. ct3yx7
1	root	Viruses	Duplodnaviria	Heunggongvirae	Uroviricota	Caudoviricetes	Caudovirales	Siphoviridae	Metamorphoovirus	unclassified Metamorphoovirus	Microbacterium phage Tyrumbra
1	root	cellular organisms	Bacteria	environmental samples	uncultured bacterium HF186_25m_27D22
3	root	cellular organisms	Bacteria	FCB group	Bacteroidetes/Chlorobi group	Ignavibacteriae	Ignavibacteria	unclassified Ignavibacteria	Ignavibacteria bacterium GWC2_35_8
1	root	Viruses	Duplodnaviria	Heunggongvirae	Uroviricota	Caudoviricetes	Caudovirales	Siphoviridae	Vojvodinavirus	Bordetella virus CN1	Bordetella phage CN1
1	root	cellular organisms	Bacteria	Terrabacteria group	Cyanobacteria/Melainabacteria group	Candidatus Melainabacteria	Candidatus Gastranaerophilales	Candidatus Gastranaerophilales bacterium HUM_7
2	root	cellular organisms	Bacteria	Terrabacteria group	Firmicutes	Bacilli	Lactobacillales	Streptococcaceae	Lactococcus	Lactococcus reticulitermitis
1	root	cellular organisms	Bacteria	Proteobacteria	Betaproteobacteria	Burkholderiales	Comamonadaceae	environmental samples	uncultured Comamonadaceae bacterium
1	root	Viruses	Duplodnaviria	Heunggongvirae	Uroviricota	Caudoviricetes	Caudovirales	Autographiviridae	Okabevirinae
1	root	cellular organisms	Bacteria	Terrabacteria group	Firmicutes	Bacilli	Bacillales	Paenibacillaceae	Brevibacillus	unclassified Brevibacillus	Brevibacillus sp. MS2.2
1	root	cellular organisms	Bacteria	Proteobacteria	Gammaproteobacteria	Enterobacterales	Enterobacteriaceae	Klebsiella/Raoultella group	Raoultella	unclassified Raoultella	Raoultella sp. 18110
1	root	cellular organisms	Eukaryota	Sar	Alveolata	Ciliophora	Intramacronucleata	Spirotrichea	Stichotrichia	Sporadotrichida	Oxytrichidae	Ponturostyla	Ponturostyla enigmatica
1	root	cellular organisms	Bacteria	Terrabacteria group	Actinobacteria	Actinomycetia	Nakamurellales	Nakamurellaceae	Nakamurella	environmental samples	uncultured Nakamurella sp.
3	root	Viruses	Duplodnaviria	Heunggongvirae	Uroviricota	Caudoviricetes	Caudovirales	Siphoviridae	unclassified Siphoviridae	Freshwater phage uvFW-CGR-AMDFOS-S50-C341
1	root	cellular organisms	Bacteria	Bacteria incertae sedis	Bacteria candidate phyla	Patescibacteria group	Parcubacteria group	Candidatus Magasanikbacteria	Candidatus Magasanikbacteria bacterium RIFCSPHIGHO2_02_FULL_44_13
1	root	cellular organisms	Bacteria	Bacteria incertae sedis	Bacteria candidate phyla	Candidatus Berkelbacteria	Candidatus Berkelbacteria bacterium RIFCSPLOWO2_01_FULL_50_28
1	root	cellular organisms	Bacteria	FCB group	Gemmatimonadetes	unclassified Gemmatimonadetes	Gemmatimonadetes bacterium 13_2_20CM_69_8
1	root	Viruses	Duplodnaviria	Heunggongvirae	Uroviricota	Caudoviricetes	Caudovirales	Schitoviridae	Enquatrovirinae	Enquatrovirus	Escherichia virus N4	Escherichia phage N4
2	root	cellular organisms	Bacteria	Proteobacteria	Alphaproteobacteria	Rhodobacterales	Roseobacteraceae	Leisingera	unclassified Leisingera	Leisingera sp. ANG-M6
1	root	cellular organisms	Eukaryota	Viridiplantae	Chlorophyta	core chlorophytes	Chlorophyceae	OCC clade	Chaetopeltidales	Chaetopeltidaceae
3	root	cellular organisms	Bacteria	Terrabacteria group	Firmicutes	Clostridia	Eubacteriales	Lachnospiraceae	Robinsoniella	unclassified Robinsoniella	Robinsoniella sp. KNHs210
2	root	cellular organisms	Eukaryota	Sar	Stramenopiles	Ochrophyta	PX clade	Phaeophyceae	Dictyotales	Dictyotaceae	Dictyopteris	Dictyopteris undulata
1	root	cellular organisms	Bacteria	Terrabacteria group	Actinobacteria	Actinomycetia	Corynebacteriales	Mycobacteriaceae	Mycobacterium	Mycobacterium tuberculosis complex	Mycobacterium tuberculosis	Mycobacterium tuberculosis str. Erdman = ATCC 35801
1	root	cellular organisms	Bacteria	Proteobacteria	Gammaproteobacteria	Vibrionales	Vibrionaceae	Salinivibrio	unclassified Salinivibrio	Salinivibrio sp. MA607
1	root	cellular organisms	Archaea	Euryarchaeota	environmental samples	uncultured marine group II/III euryarchaeote KM3_94_C01
1	root	cellular organisms	Bacteria	Proteobacteria	Gammaproteobacteria	Moraxellales	Moraxellaceae	Acinetobacter	unclassified Acinetobacter	Acinetobacter sp. M131
1	root	cellular organisms	Bacteria	Bacteria incertae sedis	Bacteria candidate phyla	Patescibacteria group	Microgenomates group	Candidatus Microgenomates	environmental samples	uncultured Microgenomates bacterium Rifle_16ft_4_minimus_5036
4	root	Viruses	Duplodnaviria	Heunggongvirae	Uroviricota	Caudoviricetes	Caudovirales	Autographiviridae	Slopekvirinae	Drulisvirus	Klebsiella virus SU552A	Klebsiella phage vB_KpnP_SU552A
1	root	cellular organisms	Eukaryota	Opisthokonta	Fungi	Dikarya	Ascomycota	saccharomyceta	Pezizomycotina	leotiomyceta	sordariomyceta	Leotiomycetes	Helotiales	Hyaloscyphaceae	Hyaloscypha	Hyaloscypha hepaticicola/Rhizoscyphus ericae species complex
1	root	cellular organisms	Bacteria	Proteobacteria	Gammaproteobacteria	Vibrionales	Vibrionaceae	Salinivibrio	unclassified Salinivibrio	Salinivibrio sp. AR647
1	root	cellular organisms	Bacteria	Terrabacteria group	Firmicutes	Clostridia	Eubacteriales	Eubacteriales incertae sedis	Intestinimonas	unclassified Intestinimonas	Intestinimonas sp. MSJ-38
1	root	cellular organisms	Bacteria	Terrabacteria group	Actinobacteria	Actinomycetia	Micromonosporales	Micromonosporaceae	Salinispora	Salinispora tropica	Salinispora tropica CNB-440
1	root	cellular organisms	Bacteria	Terrabacteria group	Actinobacteria	Actinomycetia	Streptomycetales	Streptomycetaceae	Streptomyces	Streptomyces clavifer
2	root	cellular organisms	Bacteria	Proteobacteria	Alphaproteobacteria	Hyphomicrobiales	Phyllobacteriaceae	Mesorhizobium	unclassified Mesorhizobium	Mesorhizobium sp. BR1-1-5
1	root	cellular organisms	Bacteria	Terrabacteria group	Actinobacteria	Actinomycetia	Corynebacteriales	Mycobacteriaceae	Mycobacterium	Mycobacterium tuberculosis complex	Mycobacterium tuberculosis	Mycobacterium tuberculosis T92
1	root	cellular organisms	Eukaryota	Opisthokonta	Fungi	Dikarya	Basidiomycota	Agaricomycotina	Agaricomycetes	Agaricomycetes incertae sedis	Cantharellales	Ceratobasidiaceae	Rhizoctonia	Rhizoctonia solani	Rhizoctonia solani AG-1	Rhizoctonia solani AG-1 IA
2	root	cellular organisms	Eukaryota	Viridiplantae	Chlorophyta	core chlorophytes	Trebouxiophyceae	environmental samples	uncultured Trebouxiophyceae
1	root	cellular organisms	Bacteria	Terrabacteria group	Firmicutes	Clostridia	Eubacteriales	Clostridiaceae	Clostridium	unclassified Clostridium	Clostridium sp. AM33-3
1	root	Viruses	Duplodnaviria	Heunggongvirae	Uroviricota	Caudoviricetes	Caudovirales	Siphoviridae	Wilnyevirus	Streptomyces virus BillNye	Streptomyces phage BillNye
2	root	cellular organisms	Bacteria	Terrabacteria group	Actinobacteria	Actinomycetia	Streptomycetales	Streptomycetaceae	Streptomyces	unclassified Streptomyces	Streptomyces sp. HPH0547
1	root	cellular organisms	Bacteria	Terrabacteria group	Firmicutes	Bacilli	Bacillales	Bacillaceae	Bacillus	unclassified Bacillus (in: Bacteria)	Bacillus sp. ISL-57
1	root	cellular organisms	Bacteria	Terrabacteria group	Actinobacteria	Actinomycetia	Corynebacteriales	Gordoniaceae	Gordonia	unclassified Gordonia	Gordonia sp. SGD-V-85
1	root	cellular organisms	Bacteria	Terrabacteria group	Firmicutes	Bacilli	Bacillales	Staphylococcaceae	Staphylococcus	Staphylococcus caeli
1	root	cellular organisms	Bacteria	Bacteria incertae sedis	Bacteria candidate phyla	Patescibacteria group	Microgenomates group	Candidatus Woesebacteria	Candidatus Woesebacteria bacterium RIFOXYB1_FULL_47_31
1	root	cellular organisms	Bacteria	Terrabacteria group	Firmicutes	Clostridia	Eubacteriales	Oscillospiraceae	Drancourtella	unclassified Drancourtella	Drancourtella sp. An12
2	root	cellular organisms	Bacteria	Bacteria incertae sedis	Bacteria candidate phyla	Patescibacteria group	Microgenomates group	Candidatus Roizmanbacteria	Candidatus Roizmanbacteria bacterium CG03_land_8_20_14_0_80_35_26
2	root	cellular organisms	Eukaryota	Rhodophyta	Florideophyceae	Rhodymeniophycidae	Gracilariales	Gracilariaceae	Gracilaria
1	root	Viruses	Duplodnaviria	Heunggongvirae	Uroviricota	Caudoviricetes	Caudovirales	Siphoviridae	unclassified Siphoviridae	Enterococcus phage EFC-1
1	root	cellular organisms	Eukaryota	Cryptophyceae	Kathablepharidacea	Katablepharidaceae	Katablepharis	Katablepharis remigera
1	root	Viruses	Duplodnaviria	Heunggongvirae	Uroviricota	Caudoviricetes	Caudovirales	Siphoviridae	unclassified Siphoviridae	Enterobacter phage Enc34
1	root	cellular organisms	Bacteria	Atribacterota	unclassified Atribacterota	Candidatus Atribacteria bacterium CG17_big_fil_post_rev_8_21_14_2_50_34_11
1	root	cellular organisms	Bacteria	Proteobacteria	Gammaproteobacteria	Pseudomonadales	Pseudomonadaceae	Pseudomonas	unclassified Pseudomonas	Pseudomonas sp. FSL W7-0098
1	root	Viruses	Varidnaviria	Bamfordvirae	Nucleocytoviricota	Megaviricetes	Algavirales	Phycodnaviridae	Coccolithovirus	unclassified Coccolithovirus	Emiliania huxleyi virus 84
2	root	cellular organisms	Bacteria	Proteobacteria	Gammaproteobacteria	Enterobacterales	Morganellaceae	Xenorhabdus	Xenorhabdus miraniensis
3	root	cellular organisms	Bacteria	Proteobacteria	Gammaproteobacteria	Enterobacterales	Enterobacteriaceae	Enterobacter	Enterobacter cloacae complex	Enterobacter cloacae	Enterobacter cloacae subsp. cloacae
1	root	cellular organisms	Bacteria	Proteobacteria	Gammaproteobacteria	Gammaproteobacteria incertae sedis	Candidatus Thioglobus	unclassified Candidatus Thioglobus
2	root	Viruses	Duplodnaviria	Heunggongvirae	Uroviricota	Caudoviricetes	Caudovirales	Myoviridae	Tevenvirinae	unclassified Tevenvirinae	Shigella phage vB_SdyM_006
1	root	cellular organisms	Bacteria	Proteobacteria	Gammaproteobacteria	Thiotrichales	Piscirickettsiaceae	Methylophaga	Methylophaga thalassica
2	root	cellular organisms	Bacteria	Terrabacteria group	Firmicutes	Bacilli	Bacillales	Bacillaceae	Lysinibacillus	Lysinibacillus varians
2	root	cellular organisms	Archaea	TACK group	Thaumarchaeota	Nitrosopumilales	Nitrosopumilaceae	Nitrosopumilus	unclassified Nitrosopumilus	Nitrosopumilus sp. AR
1	root	cellular organisms	Eukaryota	Rhodophyta	Florideophyceae	Rhodymeniophycidae	Ceramiales	Wrangeliaceae	Ptilothamnion	Ptilothamnion sphaericum
2	root	cellular organisms	Bacteria	FCB group	Bacteroidetes/Chlorobi group	Bacteroidetes	Bacteroidia	Bacteroidales	Bacteroidaceae	Bacteroides	environmental samples	Bacteroides coprophilus CAG:333
1	root	cellular organisms	Eukaryota	Opisthokonta	Fungi	Dikarya	Basidiomycota	Agaricomycotina	Agaricomycetes	Agaricomycetidae	Boletales	Suillineae	Suillaceae	Suillus	Suillus ampliporus
1	root	cellular organisms	Bacteria	Bacteria incertae sedis	Bacteria candidate phyla	Candidatus Peregrinibacteria	Candidatus Peribacteria	unclassified Candidatus Peribacteria	Candidatus Peribacteria bacterium RIFOXYB2_FULL_54_17
4	root	cellular organisms	Bacteria	Proteobacteria	Alphaproteobacteria	Hyphomicrobiales	Phyllobacteriaceae	Mesorhizobium	unclassified Mesorhizobium	Mesorhizobium sp. M7A.F.Ca.AU.002.02.1.1
1	root	cellular organisms	Bacteria	Terrabacteria group	Actinobacteria	Actinomycetia	Micrococcales	Micrococcaceae	Kocuria	unclassified Kocuria	Kocuria sp. CPCC 104605
1	root	cellular organisms	Bacteria	Terrabacteria group	Actinobacteria	Actinomycetia	Streptomycetales	Streptomycetaceae	Streptomyces	Streptomyces griseus group	Streptomyces griseus subgroup	unclassified Streptomyces griseus subgroup	Streptomyces sp. M54
1	root	cellular organisms	Bacteria	Proteobacteria	Betaproteobacteria	Burkholderiales	Burkholderiaceae	Ralstonia	Ralstonia solanacearum	Ralstonia solanacearum SD54
1	root	cellular organisms	Bacteria	Bacteria incertae sedis	Bacteria candidate phyla	Patescibacteria group	Parcubacteria group	Candidatus Yanofskybacteria	Candidatus Yanofskybacteria bacterium RIFOXYD1_FULL_42_10
2	root	cellular organisms	Bacteria	Proteobacteria	Gammaproteobacteria	Enterobacterales	Pectobacteriaceae	Pectobacterium	Pectobacterium punjabense
1	root	cellular organisms	Eukaryota	Viridiplantae	Chlorophyta	core chlorophytes	Chlorophyceae	CS clade	Chlamydomonadales	Chlamydomonadaceae	Chlamydomonas	Chlamydomonas tetragama
2	root	cellular organisms	Archaea	TACK group	Crenarchaeota	Thermoprotei	Thermoproteales	Thermoproteaceae	Thermoproteus	unclassified Thermoproteus	Thermoproteus sp. CIS_19
1	root	cellular organisms	Eukaryota	Sar	Alveolata	Colponemida	Colponemidia	Colponema
2	root	cellular organisms	Bacteria	Proteobacteria	Alphaproteobacteria	Hyphomicrobiales	Aurantimonadaceae	Aureimonas	unclassified Aureimonas	Aureimonas sp. Leaf460
1	root	cellular organisms	Bacteria	Terrabacteria group	Firmicutes	Clostridia	Eubacteriales	Clostridiaceae	unclassified Clostridiaceae	Clostridiaceae bacterium Marseille-Q4149
1	root	cellular organisms	Eukaryota	Opisthokonta	Fungi	Dikarya	Ascomycota	saccharomyceta	Pezizomycotina	leotiomyceta	sordariomyceta	Sordariomycetes	Hypocreomycetidae	Hypocreales	Nectriaceae	Fusarium	Fusarium burgessii species complex	Fusarium beomiforme
1	root	Viruses	Duplodnaviria	Heunggongvirae	Uroviricota	Caudoviricetes	Caudovirales	Herelleviridae	Bastillevirinae	Agatevirus	Bacillus virus Bobb	Bacillus phage Bobb
1	root	cellular organisms	Bacteria	Terrabacteria group	Actinobacteria	Actinomycetia	Streptomycetales	Streptomycetaceae	Streptomyces	unclassified Streptomyces	Streptomyces sp. BCCO 10_129
1	root	cellular organisms	Bacteria	FCB group	Bacteroidetes/Chlorobi group	Bacteroidetes	Sphingobacteriia	Sphingobacteriales	Sphingobacteriaceae	Sphingobacterium	Sphingobacterium spiritivorum	Sphingobacterium spiritivorum ATCC 33300
1	root	cellular organisms	Bacteria	Terrabacteria group	Firmicutes	Bacilli	Lactobacillales	Streptococcaceae	Streptococcus	Streptococcus porcinus
1	root	cellular organisms	Bacteria	Terrabacteria group	Cyanobacteria/Melainabacteria group	Cyanobacteria	unclassified Cyanobacteria	Cyanobacteria bacterium QH_1_48_107
1	root	cellular organisms	Bacteria	Terrabacteria group	Firmicutes	Tissierellia	Tissierellia incertae sedis	Ezakiella	Ezakiella coagulans
1	root	cellular organisms	Bacteria	Terrabacteria group	Firmicutes	Bacilli	Bacillales	Paenibacillaceae	Brevibacillus	unclassified Brevibacillus	Brevibacillus sp. BC25
1	root	Viruses	Varidnaviria	Bamfordvirae	Nucleocytoviricota	Pokkesviricetes	Chitovirales	Poxviridae	unclassified Poxviridae	Carp edema virus
1	root	cellular organisms	Bacteria	Terrabacteria group	Firmicutes	Clostridia	Eubacteriales	Lachnospiraceae	Anaerosacchariphilus	unclassified Anaerosacchariphilus	Anaerosacchariphilus sp. NSJ-68
1	root	cellular organisms	Bacteria	Proteobacteria	Gammaproteobacteria	Vibrionales	Vibrionaceae	Photobacterium	Photobacterium leiognathi	Photobacterium leiognathi lrivu.4.1
1	root	Viruses	Duplodnaviria	Heunggongvirae	Uroviricota	Caudoviricetes	Caudovirales	Siphoviridae	unclassified Siphoviridae	Vibrio phage 1.133.O._10N.222.51.E4
1	root	cellular organisms	Bacteria	Terrabacteria group	Tenericutes	Mollicutes	Entomoplasmatales	Spiroplasmataceae	Spiroplasma	Spiroplasma litorale
1	root	Viruses	unclassified viruses	unclassified DNA viruses	Pseudo-nitzschia multiseries DNA virus
3	root	cellular organisms	Eukaryota	Amoebozoa	Evosea	Variosea	Protosteliida	Protosteliaceae	Protostelium	Protostelium mycophagum
2	root	Viruses	Duplodnaviria	Heunggongvirae	Uroviricota	Caudoviricetes	Caudovirales	Siphoviridae	Barnyardvirus	Mycobacterium virus DrLupo	Mycobacterium phage DrLupo
1	root	cellular organisms	Archaea	Euryarchaeota	Stenosarchaea group	Halobacteria	Halobacteriales	unclassified Halobacteriales	Halobacteriales archaeon QS_8_65_32
1	root	cellular organisms	Bacteria	environmental samples	uncultured bacterium contig00061
1	root	cellular organisms	Eukaryota	Opisthokonta	Fungi	Dikarya	Ascomycota	saccharomyceta	Pezizomycotina	leotiomyceta	sordariomyceta	Sordariomycetes	Hypocreomycetidae	Hypocreales	Hypocreaceae	Trichoderma	Trichoderma gamsii
1	root	cellular organisms	Bacteria	Proteobacteria	Betaproteobacteria	Burkholderiales	Burkholderiaceae	Burkholderia	pseudomallei group	Burkholderia pseudomallei	Burkholderia pseudomallei BPC006
1	root	cellular organisms	Bacteria	Terrabacteria group	Cyanobacteria/Melainabacteria group	Cyanobacteria	Nostocales	Nostocaceae	Anabaena	unclassified Anabaena	Anabaena sp. 4-3
3	root	cellular organisms	Bacteria	FCB group	Bacteroidetes/Chlorobi group	Bacteroidetes	Cytophagia	Cytophagales	Hymenobacteraceae	Hymenobacter	Hymenobacter daecheongensis	Hymenobacter daecheongensis DSM 21074
1	root	Viruses	Duplodnaviria	Heunggongvirae	Uroviricota	Caudoviricetes	Caudovirales	Myoviridae	unclassified Myoviridae	Myoviridae sp. ctiBE32
2	root	cellular organisms	Bacteria	Terrabacteria group	Firmicutes	Erysipelotrichia	Erysipelotrichales	Erysipelotrichaceae	Erysipelatoclostridium	unclassified Erysipelatoclostridium	Erysipelatoclostridium sp. An15
1	root	cellular organisms	Bacteria	Proteobacteria	Gammaproteobacteria	Moraxellales	Moraxellaceae	Psychrobacter	unclassified Psychrobacter	Psychrobacter sp. SCQQ22
2	root	Viruses	Duplodnaviria	Heunggongvirae	Uroviricota	Caudoviricetes	Caudovirales	Herelleviridae	Bastillevirinae	Caeruleovirus	Bacillus virus BCP82	Bacillus phage BCP8-2
1	root	cellular organisms	Bacteria	Proteobacteria	Gammaproteobacteria	Enterobacterales	Enterobacteriaceae	Pseudocitrobacter	unclassified Pseudocitrobacter
1	root	cellular organisms	Eukaryota	Discoba	Euglenozoa	Kinetoplastea	Metakinetoplastina	Trypanosomatida	Trypanosomatidae	Trypanosoma	Trypanozoon	Trypanosoma evansi
1	root	cellular organisms	Bacteria	Proteobacteria	Gammaproteobacteria	Xanthomonadales	Xanthomonadaceae	Xanthomonas	Xanthomonas axonopodis	Xanthomonas axonopodis pv. mangiferaeindicae
2	root	cellular organisms	Archaea	TACK group	Thaumarchaeota	environmental samples	uncultured marine thaumarchaeote KM3_82_C03
1	root	Viruses	Duplodnaviria	Heunggongvirae	Uroviricota	Caudoviricetes	Caudovirales	Myoviridae	Pakpunavirus	Pseudomonas virus CAb1
2	root	Viruses	Duplodnaviria	Heunggongvirae	Uroviricota	Caudoviricetes	Caudovirales	Myoviridae	Jilinvirus	Escherichia virus ECOO78	Escherichia phage vB_EcoM_ECOO78
4	root	cellular organisms	Bacteria	FCB group	Bacteroidetes/Chlorobi group	Bacteroidetes	Bacteroidia	Bacteroidales	Porphyromonadaceae	Porphyromonas	Porphyromonas somerae
1	root	cellular organisms	Bacteria	Proteobacteria	Gammaproteobacteria	Alteromonadales	Shewanellaceae	Shewanella	Shewanella halifaxensis	Shewanella halifaxensis HAW-EB4
1	root	cellular organisms	Bacteria	Proteobacteria	Betaproteobacteria	Neisseriales	Neisseriaceae	Neisseria	Neisseria gonorrhoeae	Neisseria gonorrhoeae SK23020
1	root	Viruses	Duplodnaviria	Heunggongvirae	Uroviricota	Caudoviricetes	Caudovirales	Siphoviridae	Cheoctovirus	unclassified Cheoctovirus	Mycobacterium phage Clifton
1	root	cellular organisms	Bacteria	Proteobacteria	Alphaproteobacteria	Sphingomonadales	Sphingomonadaceae	Citromicrobium	unclassified Citromicrobium	Citromicrobium sp. JL477
1	root	Viruses	Varidnaviria	Bamfordvirae	Nucleocytoviricota	Megaviricetes	Pimascovirales	Marseilleviridae	Marseillevirus	unclassified Marseillevirus	Marseillevirus sp.
1	root	cellular organisms	Bacteria	Bacteria incertae sedis	Bacteria candidate phyla	Patescibacteria group	Parcubacteria group	unclassified Parcubacteria group	Parcubacteria group bacterium GW2011_GWE2_43_12
1	root	cellular organisms	Bacteria	Terrabacteria group	Firmicutes	Bacilli	Lactobacillales	Aerococcaceae	Aerococcus	unclassified Aerococcus	Aerococcus sp. SJQ22
2	root	cellular organisms	Eukaryota	Opisthokonta	Fungi	Dikarya	Ascomycota	saccharomyceta	Pezizomycotina	leotiomyceta	sordariomyceta	Sordariomycetes	Sordariomycetidae	Diaporthales	Cryphonectriaceae	Cryphonectria-Endothia species complex	Chrysoporthe
1	root	cellular organisms	Bacteria	Bacteria incertae sedis	Bacteria candidate phyla	Patescibacteria group	Microgenomates group	Candidatus Collierbacteria	Candidatus Collierbacteria bacterium GW2011_GWD2_45_10
1	root	cellular organisms	Bacteria	Terrabacteria group	Chloroflexi	Thermomicrobia	Thermomicrobiales
2	root	Viruses	Duplodnaviria	Heunggongvirae	Uroviricota	Caudoviricetes	Caudovirales	Siphoviridae	Nymbaxtervirinae	Nymphadoravirus	unclassified Nymphadoravirus
1	root	cellular organisms	Bacteria	Terrabacteria group	Firmicutes	Clostridia	Eubacteriales	Clostridiaceae	Clostridium	unclassified Clostridium	Clostridium sp. CAG:245_30_32
1	root	cellular organisms	Bacteria	Proteobacteria	Gammaproteobacteria	Pseudomonadales	Pseudomonadaceae	Pseudomonas	unclassified Pseudomonas	Pseudomonas sp. 10SN3
4	root	cellular organisms	Eukaryota	Sar	Stramenopiles	Ochrophyta	Synurophyceae	Synurales	Mallomonadaceae	Synura	Synura echinulata
1	root	Viruses	Duplodnaviria	Heunggongvirae	Uroviricota	Caudoviricetes	Caudovirales	Siphoviridae	unclassified Siphoviridae	Bacillus phage vB_BanS_Nate
1	root	cellular organisms	Eukaryota	Cryptophyceae	Cyathomonadacea	Goniomonadaceae	Goniomonas	unclassified Goniomonas
1	root	cellular organisms	Bacteria	Terrabacteria group	Firmicutes	Bacilli	Lactobacillales	Streptococcaceae	Streptococcus	unclassified Streptococcus	Streptococcus sp. HSISS3
1	root	cellular organisms	Eukaryota	Amoebozoa	Discosea	Flabellinia	Vannellidae	Vannella	Vannella pentlandii
3	root	cellular organisms	Archaea	Euryarchaeota	Stenosarchaea group	Halobacteria	Halobacteriales	unclassified Halobacteriales	Halobacteriales archaeon SW_7_71_33
3	root	cellular organisms	Bacteria	FCB group	Bacteroidetes/Chlorobi group	Chlorobi	Chlorobia	Chlorobiales	Chlorobiaceae	Chlorobium/Pelodictyon group	Chlorobium	Chlorobium phaeobacteroides	Chlorobium phaeobacteroides BS1
3	root	cellular organisms	Bacteria	Terrabacteria group	Firmicutes	Bacilli	Bacillales	Paenibacillaceae	Brevibacillus	unclassified Brevibacillus	Brevibacillus sp. HB1.3
2	root	cellular organisms	Bacteria	Terrabacteria group	Cyanobacteria/Melainabacteria group	Cyanobacteria	Nostocales	Tolypothrichaceae	Tolypothrix	unclassified Tolypothrix	Tolypothrix sp. PCC 7601
1	root	cellular organisms	Bacteria	Bacteria incertae sedis	Bacteria candidate phyla	Patescibacteria group	Microgenomates group	Candidatus Woesebacteria	Candidatus Woesebacteria bacterium RIFCSPHIGHO2_01_FULL_39_23
1	root	Viruses	Duplodnaviria	Heunggongvirae	Uroviricota	Caudoviricetes	Caudovirales	Siphoviridae	unclassified Siphoviridae	Klebsiella phage BUCT610
2	root	Viruses	Duplodnaviria	Heunggongvirae	Uroviricota	Caudoviricetes	Caudovirales	Herelleviridae	Harbinvirus	Lactobacillus virus Semele	Lactobacillus phage Semele
1	root	cellular organisms	Bacteria	Proteobacteria	Gammaproteobacteria	Pseudomonadales	Pseudomonadaceae	Pseudomonas	Pseudomonas aeruginosa group	Pseudomonas aeruginosa	Pseudomonas aeruginosa SCV20265
1	root	cellular organisms	Bacteria	PVC group	Candidatus Omnitrophica	unclassified Candidatus Omnitrophica	Omnitrophica WOR_2 bacterium RIFCSPHIGHO2_02_FULL_46_37
1	root	cellular organisms	Bacteria	Proteobacteria	Gammaproteobacteria	Xanthomonadales	Xanthomonadaceae	Xanthomonas	Xanthomonas arboricola	Xanthomonas arboricola pv. pruni	Xanthomonas arboricola pv. pruni str. MAFF 311562
2	root	cellular organisms	Bacteria	Terrabacteria group	Firmicutes	Bacilli	Lactobacillales	Enterococcaceae	Enterococcus	Enterococcus songbeiensis
1	root	cellular organisms	Eukaryota	Viridiplantae	Chlorophyta	Ulvophyceae	Ulvophyceae incertae sedis	Blastophysa	Blastophysa rhizopus
2	root	cellular organisms	Eukaryota	Opisthokonta	Fungi	Dikarya	Ascomycota	saccharomyceta	Pezizomycotina	leotiomyceta	sordariomyceta	Sordariomycetes	Hypocreomycetidae	Hypocreales	Nectriaceae	Fusarium	Fusarium sambucinum species complex	Fusarium pseudograminearum
3	root	cellular organisms	Bacteria	Bacteria incertae sedis	Bacteria candidate phyla	Patescibacteria group	Microgenomates group	Candidatus Roizmanbacteria	Candidatus Roizmanbacteria bacterium RIFCSPLOWO2_12_FULL_40_12
1	root	cellular organisms	Bacteria	Terrabacteria group	Actinobacteria	Coriobacteriia	Eggerthellales	Eggerthellaceae	Enterorhabdus	unclassified Enterorhabdus	Enterorhabdus sp. NM05_H27
1	root	cellular organisms	Bacteria	Terrabacteria group	Firmicutes	Bacilli	Bacillales	Bacillaceae	Bacillus	unclassified Bacillus (in: Bacteria)	Bacillus sp. 95MFCvi2.1
3	root	cellular organisms	Bacteria	Proteobacteria	Gammaproteobacteria	Enterobacterales	Enterobacteriaceae	Enterobacter	Enterobacter cloacae complex	unclassified Enterobacter cloacae complex	Enterobacter cloacae complex sp. P31C
1	root	cellular organisms	Bacteria	Terrabacteria group	Actinobacteria	Actinomycetia	Streptomycetales	Streptomycetaceae	Streptomyces	unclassified Streptomyces	Streptomyces sp. SCUT-3
1	root	cellular organisms	Eukaryota	Sar	Alveolata	Dinophyceae	Prorocentrales	Prorocentraceae	Prorocentrum	Prorocentrum rhathymum
2	root	cellular organisms	Bacteria	Proteobacteria	Alphaproteobacteria	Hyphomicrobiales	Phyllobacteriaceae	Mesorhizobium	unclassified Mesorhizobium	Mesorhizobium sp. LNJC384A00
2	root	cellular organisms	Bacteria	Bacteria incertae sedis	Bacteria candidate phyla	Patescibacteria group	Parcubacteria group	Candidatus Kuenenbacteria	Candidatus Kuenenbacteria bacterium RIFCSPLOWO2_02_FULL_42_16
4	root	cellular organisms	Bacteria	Proteobacteria	Alphaproteobacteria	Rhodobacterales	Rhodobacteraceae	Pseudophaeobacter
1	root	cellular organisms	Bacteria	Terrabacteria group	Actinobacteria	Coriobacteriia	Coriobacteriales	Atopobiaceae	Olsenella	Olsenella urininfantis
1	root	cellular organisms	Bacteria	Terrabacteria group	Firmicutes	Bacilli	Lactobacillales	Streptococcaceae	Streptococcus	unclassified Streptococcus	Streptococcus sp. 1621
1	root	cellular organisms	Eukaryota	Sar	Alveolata	Ciliophora	Intramacronucleata	Armophorea	Metopida	Metopidae	Heterometopus	Heterometopus palaeformis
1	root	Viruses	Duplodnaviria	Heunggongvirae	Uroviricota	Caudoviricetes	Caudovirales	Myoviridae	Muldoonvirus	Serratia virus Muldoon	Serratia phage Muldoon
3	root	cellular organisms	Eukaryota	Discoba	Jakobida	Histionina	Histionidae	Histiona	Histiona aroides
1	root	Viruses	Duplodnaviria	Heunggongvirae	Uroviricota	Caudoviricetes	Caudovirales	Schitoviridae	Humphriesvirinae	Pylasvirus	Klebsiella virus KpCHEMY26	Klebsiella phage KpCHEMY26
2	root	cellular organisms	Bacteria	Terrabacteria group	Actinobacteria	Actinomycetia	Corynebacteriales	Nocardiaceae	Rhodococcus	Rhodococcus hoagii	Rhodococcus hoagii ATCC 33707
3	root	cellular organisms	Bacteria	Bacteria incertae sedis	Bacteria candidate phyla	Patescibacteria group	Parcubacteria group	Candidatus Nomurabacteria	Candidatus Nomurabacteria bacterium GW2011_GWD2_39_12
1	root	cellular organisms	Bacteria	Proteobacteria	Gammaproteobacteria	Pseudomonadales	Pseudomonadaceae	Pseudomonas	Pseudomonas neuropathica
1	root	cellular organisms	Bacteria	Proteobacteria	Alphaproteobacteria	Hyphomicrobiales	Xanthobacteraceae	Azorhizobium	environmental samples	uncultured Azorhizobium sp.
1	root	cellular organisms	Bacteria	FCB group	Bacteroidetes/Chlorobi group	Bacteroidetes	Bacteroidetes Order II. Incertae sedis	Rhodothermaceae	environmental samples	uncultured Rhodothermaceae bacterium
1	root	cellular organisms	Bacteria	Proteobacteria	Gammaproteobacteria	Enterobacterales	Enterobacteriaceae	Enterobacter	Enterobacter cloacae complex	unclassified Enterobacter cloacae complex	Enterobacter sp. MGH 22
1	root	Viruses	Duplodnaviria	Heunggongvirae	Uroviricota	Caudoviricetes	Caudovirales	Siphoviridae	Bclasvirinae	Acadianvirus	unclassified Acadianvirus	Mycobacterium phage Rich
1	root	cellular organisms	Bacteria	Proteobacteria	Gammaproteobacteria	Enterobacterales	Enterobacteriaceae	Kosakonia	unclassified Kosakonia	Kosakonia sp. MUSA4
2	root	cellular organisms	Bacteria	Bacteria incertae sedis	Bacteria candidate phyla	Candidatus Gribaldobacteria	bacterium (Candidatus Gribaldobacteria) CG10_big_fil_rev_8_21_14_0_10_37_21
1	root	cellular organisms	Bacteria	Bacteria incertae sedis	Bacteria candidate phyla	Patescibacteria group	Microgenomates group	Candidatus Roizmanbacteria	Candidatus Roizmanbacteria bacterium RIFCSPHIGHO2_01_FULL_38_15
4	root	cellular organisms	Bacteria	Proteobacteria	Gammaproteobacteria	Enterobacterales	Enterobacteriaceae	Salmonella	unclassified Salmonella
1	root	cellular organisms	Archaea	Euryarchaeota	Stenosarchaea group	Halobacteria	Halobacteriales	unclassified Halobacteriales	Halobacteriales archaeon QS_6_71_20
2	root	cellular organisms	Bacteria	Proteobacteria	Gammaproteobacteria	Pseudomonadales	Pseudomonadaceae	Pseudomonas	unclassified Pseudomonas	Pseudomonas sp. BC115LW
1	root	cellular organisms	Bacteria	Bacteria incertae sedis	Bacteria candidate phyla	Patescibacteria group	Microgenomates group	Candidatus Roizmanbacteria	Candidatus Roizmanbacteria bacterium RIFOXYB2_FULL_41_10
4	root	cellular organisms	Bacteria	Terrabacteria group	Actinobacteria	Actinomycetia	Streptomycetales	Streptomycetaceae	Streptomyces	Streptomyces violaceusniger group	Streptomyces rhizosphaericus
4	root	cellular organisms	Bacteria	Terrabacteria group	Actinobacteria	Actinomycetia	Streptomycetales	Streptomycetaceae	Streptomyces	unclassified Streptomyces	Streptomyces sp. M10
2	root	cellular organisms	Bacteria	Proteobacteria	environmental samples	uncultured marine proteobacterium ANT8C10
1	root	cellular organisms	Bacteria	Proteobacteria	delta/epsilon subdivisions	Deltaproteobacteria	Myxococcales	environmental samples	uncultured myxobacterium HF0200_01L06
1	root	cellular organisms	Bacteria	Terrabacteria group	Chloroflexi	unclassified Chloroflexi	Chloroflexi bacterium 13_1_20CM_50_12
1	root	Viruses	Duplodnaviria	Heunggongvirae	Uroviricota	Caudoviricetes	Caudovirales	Siphoviridae	Neferthenavirus	unclassified Neferthenavirus	Microbacterium phage Nebulous
2	root	cellular organisms	Bacteria	Terrabacteria group	Actinobacteria	Actinomycetia	Micrococcales	Micrococcaceae	Arthrobacter	unclassified Arthrobacter	Arthrobacter sp. zg-Y40
3	root	cellular organisms	Bacteria	Terrabacteria group	Firmicutes	Bacilli	Bacillales	Listeriaceae	Listeria	Listeria weihenstephanensis
1	root	Viruses	Varidnaviria	Bamfordvirae	Nucleocytoviricota	Megaviricetes	Imitervirales	Mimiviridae	Mimivirus	unclassified Mimivirus	Megavirus chiliensis
1	root	Viruses	Duplodnaviria	Heunggongvirae	Uroviricota	Caudoviricetes	Caudovirales	Myoviridae	Obolenskvirus	unclassified Obolenskvirus	Acinetobacter phage vB_AbaM_IME512
1	root	cellular organisms	Bacteria	Terrabacteria group	Firmicutes	Bacilli	Bacillales	Thermoactinomycetaceae	Melghirimyces
2	root	cellular organisms	Bacteria	Proteobacteria	Betaproteobacteria	Neisseriales	Neisseriaceae	Neisseria	unclassified Neisseria	Neisseria sp. HMSC15C08
1	root	cellular organisms	Bacteria	Bacteria incertae sedis	Bacteria candidate phyla	Patescibacteria group	Microgenomates group	Candidatus Daviesbacteria	Candidatus Daviesbacteria bacterium RIFCSPHIGHO2_01_FULL_41_45
1	root	cellular organisms	Bacteria	Proteobacteria	delta/epsilon subdivisions	Deltaproteobacteria	unclassified Deltaproteobacteria	delta proteobacterium ML-1
3	root	cellular organisms	Bacteria	FCB group	Bacteroidetes/Chlorobi group	Bacteroidetes	Flavobacteriia	Flavobacteriales	Flavobacteriaceae	Capnocytophaga	unclassified Capnocytophaga	Capnocytophaga sp. oral taxon 902
1	root	cellular organisms	Bacteria	Terrabacteria group	Firmicutes	Clostridia	Eubacteriales	unclassified Eubacteriales	Clostridiales bacterium 44_9
3	root	cellular organisms	Bacteria	Proteobacteria	Betaproteobacteria	Burkholderiales	Alcaligenaceae	Bordetella	environmental samples	uncultured Bordetella sp.
1	root	cellular organisms	Bacteria	unclassified Bacteria	bacterium J10(2018)
1	root	cellular organisms	Bacteria	Proteobacteria	Gammaproteobacteria	Enterobacterales	Enterobacteriaceae	Escherichia	unclassified Escherichia	Escherichia sp. TF21-Red
1	root	cellular organisms	Eukaryota	Sar	Stramenopiles	Oomycota	Peronosporales	Peronosporaceae	Plasmopara	Plasmopara viticola
1	root	cellular organisms	Eukaryota	Rhodophyta	Florideophyceae	Nemaliophycidae	Nemaliales	Liagoraceae
1	root	cellular organisms	Eukaryota	Viridiplantae	Chlorophyta	core chlorophytes	Trebouxiophyceae	Chlorellales	Chlorellaceae	Chlorella clade	Meyerella	Meyerella planktonica
1	root	cellular organisms	Bacteria	Proteobacteria	Gammaproteobacteria	Chromatiales	Chromatiaceae	Pararheinheimera	Pararheinheimera chironomi
3	root	cellular organisms	Archaea	TACK group	Thaumarchaeota	unclassified Thaumarchaeota	Thaumarchaeota archaeon 13_1_40CM_2_39_4
2	root	cellular organisms	Bacteria	Bacteria incertae sedis	Bacteria candidate phyla	Candidatus Rokubacteria	unclassified Candidatus Rokubacteria	Candidatus Rokubacteria bacterium 13_2_20CM_69_15_1
1	root	cellular organisms	Archaea	Euryarchaeota	Stenosarchaea group	Halobacteria	Halobacteriales	Halobacteriaceae	Halorussus	Halorussus salinus
2	root	cellular organisms	Bacteria	Proteobacteria	Alphaproteobacteria	Caulobacterales	Caulobacteraceae	Caulobacter	Caulobacter vibrioides	Caulobacter vibrioides OR37
2	root	cellular organisms	Bacteria	Proteobacteria	Gammaproteobacteria	Moraxellales	Moraxellaceae	Acinetobacter	unclassified Acinetobacter	Acinetobacter sp. YH12126
1	root	cellular organisms	Eukaryota	Rhodophyta	Florideophyceae	Nemaliophycidae	Nemaliales	Liagoraceae	Liagora
1	root	cellular organisms	Bacteria	Proteobacteria	Gammaproteobacteria	Methylococcales	Methylococcaceae	unclassified Methylococcaceae	Methylococcaceae bacterium CS1
2	root	cellular organisms	Bacteria	Terrabacteria group	Tenericutes	Mollicutes	Mycoplasmatales	Mycoplasmataceae	Mycoplasma	Mycoplasma parvum
1	root	cellular organisms	Eukaryota	Opisthokonta	Fungi	Dikarya	Ascomycota	saccharomyceta	Pezizomycotina	leotiomyceta	sordariomyceta	Leotiomycetes	Helotiales	Sclerotiniaceae	Botrytis	Botrytis hyacinthi
3	root	Viruses	Duplodnaviria	Heunggongvirae	Uroviricota	Caudoviricetes	Caudovirales	Siphoviridae	Samistivirus	unclassified Samistivirus	Streptomyces phage Bartholomune
1	root	cellular organisms	Bacteria	Proteobacteria	Gammaproteobacteria	Alteromonadales	Pseudoalteromonadaceae	Pseudoalteromonas	unclassified Pseudoalteromonas	Pseudoalteromonas sp. H103
1	root	cellular organisms	Bacteria	Bacteria incertae sedis	Bacteria candidate phyla	Patescibacteria group	Microgenomates group	Candidatus Daviesbacteria	Candidatus Daviesbacteria bacterium RIFCSPHIGHO2_01_FULL_43_17
1	root	cellular organisms	Bacteria	Proteobacteria	Gammaproteobacteria	Pseudomonadales	Pseudomonadaceae	Pseudomonas	unclassified Pseudomonas	Pseudomonas sp. NFACC36
1	root	cellular organisms	Bacteria	Terrabacteria group	Firmicutes	Clostridia	Eubacteriales	Oscillospiraceae	Pseudoflavonifractor	Pseudoflavonifractor gallinarum
1	root	cellular organisms	Bacteria	PVC group	Chlamydiae	unclassified Chlamydiae	Chlamydiae bacterium RIFCSPLOWO2_02_FULL_45_22
1	root	cellular organisms	Bacteria	Terrabacteria group	Firmicutes	Bacilli	Bacillales	Paenibacillaceae	Paenibacillus	unclassified Paenibacillus	Paenibacillus sp. RUD330
4	root	cellular organisms	Bacteria	Proteobacteria	Gammaproteobacteria	Enterobacterales	Enterobacteriaceae	Citrobacter	unclassified Citrobacter	Citrobacter sp. MGH 55
3	root	cellular organisms	Eukaryota	Sar	Stramenopiles	Ochrophyta	Bacillariophyta	Coscinodiscophyceae	Thalassiosirophycidae	Thalassiosirales	Thalassiosiraceae	Thalassiosira	Thalassiosira tenera
1	root	cellular organisms	Eukaryota	Sar	Rhizaria	Endomyxa	Phytomyxea	Plasmodiophorida	Plasmodiophoridae
1	root	Viruses	Duplodnaviria	Heunggongvirae	Uroviricota	Caudoviricetes	Caudovirales	Siphoviridae	Bridgettevirus	Arthrobacter virus Constance	Arthrobacter phage Constance
1	root	Viruses	Duplodnaviria	Heunggongvirae	Uroviricota	Caudoviricetes	Caudovirales	Myoviridae	Tevenvirinae	Krischvirus	unclassified Krischvirus	Escherichia phage vB_EcoM_PHB13
1	root	cellular organisms	Archaea	Euryarchaeota	Thermococci	Thermococcales	Thermococcaceae	Pyrococcus	Pyrococcus furiosus
1	root	cellular organisms	Bacteria	Terrabacteria group	Firmicutes	Erysipelotrichia	Erysipelotrichales	Erysipelotrichaceae	unclassified Erysipelotrichaceae	Erysipelotrichaceae bacterium 5_2_54FAA
2	root	Viruses	Duplodnaviria	Heunggongvirae	Uroviricota	Caudoviricetes	Caudovirales	Siphoviridae	unclassified Siphoviridae	Acinetobacter phage Barton
1	root	cellular organisms	Bacteria	Proteobacteria	Gammaproteobacteria	Legionellales	Coxiellaceae	Rickettsiella	Rickettsiella endosymbiont of Ixodes angustus
1	root	Viruses	Duplodnaviria	Heunggongvirae	Uroviricota	Caudoviricetes	Caudovirales	Schitoviridae	Huelvavirus	unclassified Huelvavirus	Rhizobium phage RHph_X2_28B
1	root	cellular organisms	Archaea	Euryarchaeota	Thermococci	Thermococcales	Thermococcaceae	Thermococcus	unclassified Thermococcus	Thermococcus sp. MV5
1	root	Viruses	Duplodnaviria	Heunggongvirae	Uroviricota	Caudoviricetes	Caudovirales	Autographiviridae	Wuhanvirus
1	root	cellular organisms	Bacteria	Proteobacteria	Gammaproteobacteria	Enterobacterales	Enterobacteriaceae	unclassified Enterobacteriaceae	Enterobacteriaceae endosymbiont of Donacia bicoloricornis
1	root	cellular organisms	Bacteria	Terrabacteria group	Actinobacteria	Actinomycetia	Corynebacteriales	Gordoniaceae	Gordonia	Gordonia sihwensis	Gordonia sihwensis NBRC 108236
1	root	cellular organisms	Bacteria	Terrabacteria group	Firmicutes	Clostridia	Eubacteriales	Oscillospiraceae	Ruminococcus	unclassified Ruminococcus	Ruminococcus sp. AF18-29
2	root	cellular organisms	Bacteria	Bacteria incertae sedis	Bacteria candidate phyla	Patescibacteria group	Parcubacteria group	Candidatus Nealsonbacteria	Candidatus Nealsonbacteria bacterium CG23_combo_of_CG06-09_8_20_14_all_40_13
2	root	cellular organisms	Bacteria	Proteobacteria	Gammaproteobacteria	Enterobacterales	Enterobacteriaceae	Enterobacter	Enterobacter cloacae complex	unclassified Enterobacter cloacae complex	Enterobacter cloacae complex sp. P47BA
1	root	cellular organisms	Bacteria	Terrabacteria group	Actinobacteria	Actinomycetia	Streptomycetales	Streptomycetaceae	Streptomyces	unclassified Streptomyces	Streptomyces sp. LBUM 1480
1	root	cellular organisms	Bacteria	Proteobacteria	Gammaproteobacteria	Pseudomonadales	Pseudomonadaceae	Pseudomonas	unclassified Pseudomonas	Pseudomonas sp. FW306-2-11AA
1	root	Viruses	Duplodnaviria	Heunggongvirae	Uroviricota	Caudoviricetes	Caudovirales	Siphoviridae	Samistivirus	Streptomyces virus Paradiddles	Streptomyces phage Paradiddles
1	root	cellular organisms	Bacteria	Terrabacteria group	Actinobacteria	Actinomycetia	Streptomycetales	Streptomycetaceae	Streptomyces	unclassified Streptomyces	Streptomyces sp. T7(2022)
1	root	cellular organisms	Bacteria	Proteobacteria	Gammaproteobacteria	Enterobacterales	Enterobacteriaceae	Salmonella	Salmonella enterica	Salmonella enterica subsp. enterica	Salmonella enterica subsp. enterica serovar Florida
5	root	cellular organisms	Eukaryota	Opisthokonta	Fungi	Dikarya	Ascomycota	saccharomyceta	Pezizomycotina	leotiomyceta	dothideomyceta	Dothideomycetes	Pleosporomycetidae	Pleosporales	Pleosporineae	Phaeosphaeriaceae	Setomelanomma	Setomelanomma holmii
1	root	cellular organisms	Bacteria	Terrabacteria group	Firmicutes	Bacilli	Lactobacillales	Streptococcaceae	Streptococcus	Streptococcus halitosis
1	root	cellular organisms	Bacteria	Terrabacteria group	Firmicutes	Bacilli	Lactobacillales	Lactobacillaceae	Secundilactobacillus	Secundilactobacillus malefermentans	Schleiferilactobacillus malefermentans DSM 5705 = KCTC 3548
1	root	cellular organisms	Bacteria	Terrabacteria group	Firmicutes	Bacilli	Lactobacillales	Lactobacillaceae	Oenococcus	Oenococcus oeni	Oenococcus oeni IOEB_C23
2	root	Viruses	Duplodnaviria	Heunggongvirae	Uroviricota	Caudoviricetes	Caudovirales	Myoviridae	Jedunavirus	Klebsiella virus KpV52	Klebsiella phage vB_KpnM_KpV79
1	root	cellular organisms	Eukaryota	Sar	Stramenopiles	Oomycota	Myzocytiopsidales	Eurychasmataceae	Eurychasma	Eurychasma dicksonii
1	root	cellular organisms	Eukaryota	Discoba	Euglenozoa	Euglenida	Spirocuta	Aphagea	Rhabdomonadales	Astasiidae	Rhabdomonas	Rhabdomonas costata
2	root	Viruses	Varidnaviria	Bamfordvirae	Nucleocytoviricota	Pokkesviricetes	Chitovirales	Poxviridae	Entomopoxvirinae	Betaentomopoxvirus	Adoxophyes honmai entomopoxvirus	Adoxophyes honmai entomopoxvirus 'L'
1	root	cellular organisms	Bacteria	Proteobacteria	Gammaproteobacteria	Pseudomonadales	Pseudomonadaceae	Pseudomonas	unclassified Pseudomonas	Pseudomonas sp. MF6747
1	root	cellular organisms	Bacteria	Proteobacteria	Gammaproteobacteria	Pseudomonadales	Pseudomonadaceae	Pseudomonas	Pseudomonas syringae group	Pseudomonas syringae group genomosp. 2	Pseudomonas amygdali	Pseudomonas amygdali pv. mori	Pseudomonas amygdali pv. mori str. 301020
1	root	cellular organisms	Bacteria	Proteobacteria	Gammaproteobacteria	Enterobacterales	Enterobacteriaceae	Enterobacter	unclassified Enterobacter	Enterobacter sp. R4-368
2	root	Viruses	Duplodnaviria	Heunggongvirae	Uroviricota	Caudoviricetes	Caudovirales	Siphoviridae	Fromanvirus	unclassified Fromanvirus	Mycobacterium phage Rahalelujah
1	root	cellular organisms	Bacteria	Proteobacteria	Alphaproteobacteria	Rhodospirillales	Thalassospiraceae	Thalassospira	unclassified Thalassospira	Thalassospira sp. MCCC 1A02803
1	root	cellular organisms	Bacteria	Proteobacteria	Alphaproteobacteria	Rhodospirillales	Thalassospiraceae	Magnetospira	Magnetospira thiophila
1	root	cellular organisms	Bacteria	Terrabacteria group	Actinobacteria	Actinomycetia	Streptosporangiales	Streptosporangiaceae	Nonomuraea	unclassified Nonomuraea	Nonomuraea sp. ATCC 55076
2	root	cellular organisms	Eukaryota	Sar	Stramenopiles	Ochrophyta	PX clade	Xanthophyceae
1	root	cellular organisms	Archaea	TACK group	Crenarchaeota	Thermoprotei	Desulfurococcales	Desulfurococcaceae
2	root	cellular organisms	Bacteria	PVC group	Planctomycetes	unclassified Planctomycetes	Planctomycetes bacterium RIFCSPHIGHO2_02_FULL_50_42
1	root	cellular organisms	Bacteria	Terrabacteria group	Firmicutes	Bacilli	Bacillales	Paenibacillaceae	Paenibacillus	unclassified Paenibacillus	Paenibacillus sp. 7884-2
1	root	cellular organisms	Bacteria	FCB group	Bacteroidetes/Chlorobi group	Bacteroidetes	Bacteroidia	Bacteroidales	Porphyromonadaceae	Porphyromonas	Porphyromonas catoniae	Porphyromonas catoniae F0037
2	root	Viruses	Duplodnaviria	Heunggongvirae	Uroviricota	Caudoviricetes	Caudovirales	Autographiviridae	Melnykvirinae	unclassified Melnykvirinae	Vibrio phage vB_VpP_G1
1	root	cellular organisms	Bacteria	Proteobacteria	Gammaproteobacteria	Enterobacterales	Enterobacteriaceae	Enterobacter	Enterobacter quasiroggenkampii
2	root	cellular organisms	Bacteria	Terrabacteria group	Firmicutes	Bacilli	Bacillales	Staphylococcaceae	Salinicoccus	Salinicoccus hispanicus
2	root	cellular organisms	Bacteria	Proteobacteria	Alphaproteobacteria	Rickettsiales	Anaplasmataceae	Wolbachieae	Wolbachia	unclassified Wolbachia	Wolbachia endosymbiont of Cardiocondyla obscurior
1	root	cellular organisms	Eukaryota	Rhodophyta	Florideophyceae	Rhodymeniophycidae	Gigartinales	Hypneaceae	Hypnea	Hypnea pannosa
2	root	cellular organisms	Eukaryota	Opisthokonta	Fungi	Dikarya	Ascomycota	saccharomyceta	Pezizomycotina	leotiomyceta	dothideomyceta	Dothideomycetes	Dothideomycetidae	Myriangiales
1	root	cellular organisms	Bacteria	Proteobacteria	delta/epsilon subdivisions	Epsilonproteobacteria	Campylobacterales	Campylobacteraceae	Campylobacter	unclassified Campylobacter	Campylobacter sp. P0087
1	root	cellular organisms	Bacteria	Terrabacteria group	Actinobacteria	Actinomycetia	Corynebacteriales	Mycobacteriaceae	Mycobacterium	Mycobacterium tuberculosis complex	Mycobacterium canettii	Mycobacterium canettii CIPT 140010059
1	root	cellular organisms	Bacteria	environmental samples	uncultured bacterium Contig783
1	root	cellular organisms	Bacteria	Proteobacteria	Gammaproteobacteria	Alteromonadales	Pseudoalteromonadaceae	Pseudoalteromonas	unclassified Pseudoalteromonas	Pseudoalteromonas sp. Xi13
2	root	cellular organisms	Bacteria	Terrabacteria group	Firmicutes	Bacilli	Bacillales	Bacillales incertae sedis	Bacillales Family XII. Incertae Sedis	Exiguobacterium	unclassified Exiguobacterium	Exiguobacterium sp. s56
1	root	cellular organisms	Eukaryota	Opisthokonta	Fungi	Dikarya	Ascomycota	saccharomyceta	Pezizomycotina	leotiomyceta	dothideomyceta	Dothideomycetes	Pleosporomycetidae	Pleosporales	Massarineae	Massarinaceae
1	root	Viruses	Duplodnaviria	Heunggongvirae	Uroviricota	Caudoviricetes	Caudovirales	Siphoviridae	Vashvirus	Streptomyces virus Vash	Streptomyces phage Vash
2	root	cellular organisms	Bacteria	Proteobacteria	delta/epsilon subdivisions	Deltaproteobacteria	unclassified Deltaproteobacteria	Deltaproteobacteria bacterium CG_4_8_14_3_um_filter_51_11
1	root	cellular organisms	Bacteria	Terrabacteria group	Actinobacteria	Actinomycetia	Corynebacteriales	Mycobacteriaceae	Mycobacterium	unclassified Mycobacterium	Mycobacterium sp. 012931
1	root	Viruses	Duplodnaviria	Heunggongvirae	Uroviricota	Caudoviricetes	Caudovirales	Drexlerviridae
1	root	cellular organisms	Bacteria	Terrabacteria group	Armatimonadetes	unclassified Armatimonadetes	Armatimonadetes bacterium JP3_11
2	root	cellular organisms	Bacteria	Proteobacteria	Gammaproteobacteria	unclassified Gammaproteobacteria	Gammaproteobacteria bacterium RIFCSPLOWO2_02_FULL_38_11
1	root	cellular organisms	Bacteria	Terrabacteria group	Actinobacteria	Coriobacteriia	Coriobacteriales	Atopobiaceae	Olsenella	unclassified Olsenella	Olsenella sp. AM04-33
1	root	cellular organisms	Bacteria	Proteobacteria	Gammaproteobacteria	Thiotrichales	unclassified Thiotrichales	Thiotrichales bacterium 24-47-4
1	root	cellular organisms	Eukaryota	Rhodophyta	Florideophyceae	Rhodymeniophycidae	Plocamiales	Plocamiaceae	Plocamium	Plocamium cartilagineum
1	root	cellular organisms	Bacteria	Proteobacteria	Gammaproteobacteria	Vibrionales	Vibrionaceae	Vibrio	unclassified Vibrio	Vibrio sp. SBT000027
1	root	cellular organisms	Bacteria	Terrabacteria group	Firmicutes	Bacilli	Bacillales	Paenibacillaceae	Paenibacillus	Paenibacillus alvei	Paenibacillus alvei DSM 29
1	root	cellular organisms	Bacteria	Proteobacteria	Gammaproteobacteria	Alteromonadales	Shewanellaceae	Shewanella	unclassified Shewanella	Shewanella sp. LC6
5	root	cellular organisms	Bacteria	Terrabacteria group	Actinobacteria	Actinomycetia	Micrococcales	Micrococcaceae	Arthrobacter	unclassified Arthrobacter	Arthrobacter sp. MYb224
1	root	cellular organisms	Bacteria	Proteobacteria	Gammaproteobacteria	Pseudomonadales	Pseudomonadaceae	Pseudomonas	Pseudomonas aeruginosa group	Pseudomonas aeruginosa	Pseudomonas aeruginosa str. Stone 130
1	root	cellular organisms	Bacteria	Bacteria incertae sedis	Bacteria candidate phyla	Patescibacteria group	Parcubacteria group	Candidatus Kuenenbacteria	Candidatus Kuenenbacteria bacterium RIFCSPLOWO2_12_FULL_42_13
2	root	Viruses	Duplodnaviria	Heunggongvirae	Uroviricota	Caudoviricetes	Caudovirales	Drexlerviridae	Nouzillyvirus	unclassified Nouzillyvirus	Escherichia phage CJ19
1	root	cellular organisms	Bacteria	Terrabacteria group	Firmicutes	Bacilli	Lactobacillales	Lactobacillaceae	Levilactobacillus	Levilactobacillus koreensis
1	root	Viruses	Duplodnaviria	Heunggongvirae	Uroviricota	Caudoviricetes	Caudovirales	Siphoviridae	Saphexavirus	unclassified Saphexavirus
4	root	cellular organisms	Bacteria	Proteobacteria	Gammaproteobacteria	Enterobacterales	Yersiniaceae	Serratia	unclassified Serratia	Serratia sp. JSRIV006
1	root	cellular organisms	Bacteria	Terrabacteria group	Firmicutes	Bacilli	Lactobacillales	Streptococcaceae	Streptococcus	Streptococcus ovis
1	root	cellular organisms	Bacteria	Terrabacteria group	Firmicutes	Bacilli	Bacillales	Bacillaceae	Bacillus	Bacillus cereus group	Bacillus luti
1	root	cellular organisms	Bacteria	Proteobacteria	Gammaproteobacteria	Enterobacterales	Enterobacteriaceae	Salmonella	unclassified Salmonella	Salmonella sp. 32020114201800008SM
1	root	cellular organisms	Bacteria	Bacteria incertae sedis	Bacteria candidate phyla	Patescibacteria group	Microgenomates group	Candidatus Woesebacteria	Candidatus Woesebacteria bacterium GW2011_GWB1_40_12
4	root	cellular organisms	Bacteria	Proteobacteria	Betaproteobacteria	Burkholderiales	Comamonadaceae	Acidovorax	unclassified Acidovorax	Acidovorax sp. R-25052
1	root	cellular organisms	Bacteria	Terrabacteria group	Actinobacteria	Actinomycetia	Corynebacteriales	Mycobacteriaceae	Mycobacterium	Mycobacterium tuberculosis complex	Mycobacterium tuberculosis	Mycobacterium tuberculosis M1762
1	root	Viruses	Duplodnaviria	Heunggongvirae	Uroviricota	Caudoviricetes	Caudovirales	Myoviridae	unclassified Myoviridae	Myoviridae sp. ctBTH15
2	root	cellular organisms	Eukaryota	Sar	Alveolata	Ciliophora	Intramacronucleata	Spirotrichea	Stichotrichia	Sporadotrichida	Oxytrichidae	Stylonychinae	Tetmemena	unclassified Tetmemena	Tetmemena sp. Y1
4	root	cellular organisms	Bacteria	Terrabacteria group	Actinobacteria	Actinomycetia	Micrococcales	Microbacteriaceae	Pseudoclavibacter	unclassified Pseudoclavibacter	Pseudoclavibacter sp. CFCC 13611
1	root	cellular organisms	Bacteria	Terrabacteria group	Actinobacteria	Actinomycetia	Corynebacteriales	Mycobacteriaceae	Mycobacterium	Mycobacterium tuberculosis complex	Mycobacterium tuberculosis	Mycobacterium tuberculosis T17
1	root	cellular organisms	Bacteria	Terrabacteria group	Firmicutes	Clostridia	Halanaerobiales	Halanaerobiaceae	Halanaerobium	unclassified Halanaerobium	Halanaerobium sp. MSAO_Bac5
1	root	cellular organisms	Bacteria	Terrabacteria group	Firmicutes	Bacilli	Lactobacillales	Streptococcaceae	Streptococcus	Streptococcus anginosus group	Streptococcus anginosus	Streptococcus anginosus 1_2_62CV
1	root	cellular organisms	Bacteria	Terrabacteria group	Actinobacteria	Actinomycetia	Streptomycetales	Streptomycetaceae	Streptomyces	unclassified Streptomyces	Streptomyces sp. TverLS-915
1	root	cellular organisms	Eukaryota	Opisthokonta	Fungi	Dikarya	Basidiomycota	Agaricomycotina	Agaricomycetes	Agaricomycetidae	Boletales	Suillineae	Suillaceae	Suillus	Suillus lakei
1	root	cellular organisms	Bacteria	Proteobacteria	Gammaproteobacteria	Enterobacterales	Enterobacteriaceae	Escherichia	Escherichia coli	Escherichia coli ACN001
2	root	cellular organisms	Bacteria	Terrabacteria group	Firmicutes	Bacilli	Lactobacillales	Lactobacillaceae	Secundilactobacillus	Secundilactobacillus silagincola
2	root	cellular organisms	Bacteria	environmental samples	uncultured bacterium pAG2
1	root	cellular organisms	Bacteria	Proteobacteria	Gammaproteobacteria	Methylococcales	Methylococcaceae	environmental samples	uncultured Methylococcaceae bacterium
1	root	cellular organisms	Bacteria	Proteobacteria	Gammaproteobacteria	Alteromonadales	Pseudoalteromonadaceae	Pseudoalteromonas	unclassified Pseudoalteromonas	Pseudoalteromonas sp. SR45-4
2	root	cellular organisms	Bacteria	Proteobacteria	Gammaproteobacteria	Moraxellales	Moraxellaceae	Acinetobacter	unclassified Acinetobacter	Acinetobacter sp. CAG:196_36_41
1	root	cellular organisms	Bacteria	Deferribacteres	Deferribacteres	Deferribacterales	Deferribacteraceae	Geovibrio
2	root	cellular organisms	Bacteria	Proteobacteria	Gammaproteobacteria	Moraxellales	Moraxellaceae	Psychrobacter	unclassified Psychrobacter	Psychrobacter sp. L7
1	root	cellular organisms	Bacteria	Proteobacteria	Gammaproteobacteria	Enterobacterales	Enterobacteriaceae	Enterobacter	unclassified Enterobacter	Enterobacter sp. JBIWA005
3	root	cellular organisms	Eukaryota	Opisthokonta	Fungi	Fungi incertae sedis	Mucoromycota	Mortierellomycotina	Mortierellomycetes	Mortierellales	Mortierellaceae	Podila	Podila minutissima
2	root	cellular organisms	Archaea	Euryarchaeota	Stenosarchaea group	Halobacteria	Halobacteriales	Haloarculaceae	Haloarcula	unclassified Haloarcula
1	root	Viruses	Duplodnaviria	Heunggongvirae	Uroviricota	Caudoviricetes	Caudovirales	Siphoviridae	Demosthenesvirus	Gordonia virus Demosthenes	Gordonia phage Demosthenes
1	root	cellular organisms	Bacteria	Proteobacteria	delta/epsilon subdivisions	Deltaproteobacteria	unclassified Deltaproteobacteria	Deltaproteobacteria bacterium CG12_big_fil_rev_8_21_14_0_65_43_10
1	root	cellular organisms	Eukaryota	Opisthokonta	Fungi	Dikarya	Ascomycota	saccharomyceta	Pezizomycotina	leotiomyceta	dothideomyceta	Dothideomycetes	Pleosporomycetidae	Pleosporales	Pleosporineae	Pleosporaceae	Alternaria	Alternaria sect. Alternaria	Alternaria arborescens
2	root	cellular organisms	Bacteria	Proteobacteria	Betaproteobacteria	Burkholderiales	Sutterellaceae	Mesosutterella
3	root	cellular organisms	Eukaryota	Sar	Alveolata	Ciliophora	Intramacronucleata	Oligohymenophorea	Scuticociliatia	Philasterida	Uronematidae
4	root	cellular organisms	Bacteria	Proteobacteria	Gammaproteobacteria	Vibrionales	Vibrionaceae	Vibrio	Vibrio oreintalis group	Vibrio bivalvicida
1	root	cellular organisms	Bacteria	Proteobacteria	Gammaproteobacteria	Enterobacterales	Morganellaceae	Photorhabdus	Photorhabdus luminescens	Photorhabdus luminescens subsp. mexicana
1	root	cellular organisms	Bacteria	FCB group	Bacteroidetes/Chlorobi group	Bacteroidetes	Bacteroidia	Bacteroidales	Prevotellaceae	Prevotella	Prevotella illustrans
1	root	cellular organisms	Bacteria	Terrabacteria group	Firmicutes	Clostridia	Eubacteriales	Clostridiaceae	Clostridium	unclassified Clostridium	Clostridium sp. BIOML-A1
2	root	cellular organisms	Archaea	Euryarchaeota	Stenosarchaea group	Halobacteria	Haloferacales	Halorubraceae	Halorubrum	Halorubrum alkaliphilum
1	root	cellular organisms	Bacteria	Proteobacteria	Gammaproteobacteria	Enterobacterales	Enterobacteriaceae	Citrobacter	unclassified Citrobacter	Citrobacter sp. RHBSTW-00524
2	root	cellular organisms	Bacteria	Proteobacteria	Gammaproteobacteria	Xanthomonadales	Xanthomonadaceae	Stenotrophomonas	unclassified Stenotrophomonas	Stenotrophomonas sp. DDT-1
3	root	cellular organisms	Bacteria	Terrabacteria group	Firmicutes	Clostridia	Eubacteriales	Oscillospiraceae	Pseudoflavonifractor	unclassified Pseudoflavonifractor	Pseudoflavonifractor sp. SW1122
1	root	cellular organisms	Bacteria	Proteobacteria	Gammaproteobacteria	Enterobacterales	Enterobacteriaceae	Buttiauxella	Buttiauxella gaviniae	Buttiauxella gaviniae ATCC 51604
2	root	cellular organisms	Bacteria	Terrabacteria group	Tenericutes	Mollicutes	Acholeplasmatales	Acholeplasmataceae	Candidatus Phytoplasma	16SrXXI (Pine shoot proliferation group)	Candidatus Phytoplasma pini
1	root	cellular organisms	Eukaryota	Opisthokonta	Fungi	Dikarya	Ascomycota	saccharomyceta	Pezizomycotina	leotiomyceta	sordariomyceta	Sordariomycetes	Hypocreomycetidae	Hypocreales	Nectriaceae	Fusarium	Fusarium oxysporum species complex	Fusarium oxysporum	Fusarium oxysporum f. sp. pisi	Fusarium oxysporum f. sp. pisi HDV247
1	root	Viruses	Duplodnaviria	Heunggongvirae	Uroviricota	Caudoviricetes	Caudovirales	Siphoviridae	unclassified Siphoviridae	Psychrobacter phage Psymv2
1	root	Viruses	Duplodnaviria	Heunggongvirae	Uroviricota	Caudoviricetes	Caudovirales	Siphoviridae	Metamorphoovirus
1	root	cellular organisms	Bacteria	Terrabacteria group	Cyanobacteria/Melainabacteria group	Cyanobacteria	Oscillatoriophycideae	Chroococcales	Aphanothecaceae	Aphanothece
1	root	cellular organisms	Eukaryota	Opisthokonta	Fungi	Dikarya	Ascomycota	saccharomyceta	Pezizomycotina	leotiomyceta	Lecanoromycetes	OSLEUM clade	Ostropomycetidae	Ostropales	Sagiolechiaceae	Sagiolechia	Sagiolechia phaeospora
1	root	cellular organisms	Bacteria	Proteobacteria	Betaproteobacteria	Burkholderiales	Burkholderiaceae	unclassified Burkholderiaceae
1	root	cellular organisms	Bacteria	Proteobacteria	Gammaproteobacteria	Enterobacterales	Enterobacteriaceae	Escherichia	Escherichia coli	Escherichia coli DEC5D
1	root	cellular organisms	Eukaryota	Viridiplantae	Chlorophyta	Pedinophyceae
1	root	cellular organisms	Bacteria	Proteobacteria	Gammaproteobacteria	Xanthomonadales	Xanthomonadaceae	Stenotrophomonas	unclassified Stenotrophomonas	Stenotrophomonas sp. SXG-1
1	root	cellular organisms	Bacteria	Proteobacteria	Gammaproteobacteria	Pseudomonadales	Pseudomonadaceae	Pseudomonas	unclassified Pseudomonas	Pseudomonas sp. R62
1	root	cellular organisms	Bacteria	Terrabacteria group	Actinobacteria	Actinomycetia	Actinomycetales	Actinomycetaceae	Gleimia
3	root	Viruses	Duplodnaviria	Heunggongvirae	Uroviricota	Caudoviricetes	Caudovirales	Siphoviridae	unclassified Siphoviridae	Siphoviridae sp. ctmpG14
1	root	cellular organisms	Bacteria	Terrabacteria group	Firmicutes	environmental samples	Firmicutes bacterium CAG:194
1	root	cellular organisms	Bacteria	Proteobacteria	Gammaproteobacteria	Alteromonadales	Pseudoalteromonadaceae	Pseudoalteromonas	unclassified Pseudoalteromonas	Pseudoalteromonas sp. S981
1	root	cellular organisms	Bacteria	Terrabacteria group	Deinococcus-Thermus	Deinococci	Trueperales	Trueperaceae	Truepera
2	root	cellular organisms	Bacteria	Bacteria incertae sedis	Bacteria candidate phyla	Patescibacteria group	Microgenomates group	Candidatus Woesebacteria	Candidatus Woesebacteria bacterium GW2011_GWF1_40_24
1	root	cellular organisms	Eukaryota	Opisthokonta	Fungi	Fungi incertae sedis	Chytridiomycota	Chytridiomycota incertae sedis	Monoblepharidomycetes	Monoblepharidales	Monoblepharidaceae	Monoblepharella	unclassified Monoblepharella	Monoblepharella sp. M15
1	root	cellular organisms	Eukaryota	Viridiplantae	Chlorophyta	core chlorophytes	Chlorophyceae	OCC clade	Chaetophorales	Fritschiellaceae	Fritschiella	Fritschiella tuberosa
5	root	cellular organisms	Bacteria	Terrabacteria group	Armatimonadetes	unclassified Armatimonadetes	Armatimonadetes bacterium CG_4_8_14_3_um_filter_66_20
1	root	cellular organisms	Eukaryota	Viridiplantae	Chlorophyta	Pyramimonadophyceae	Pyramimonadales	Pyramimonadaceae	Pterosperma	Pterosperma cristatum
1	root	cellular organisms	Eukaryota	Opisthokonta	Fungi	Dikarya	Ascomycota	saccharomyceta	Saccharomycotina	Saccharomycetes	Saccharomycetales	Trichomonascaceae	Wickerhamiella	Wickerhamiella domercqiae
3	root	cellular organisms	Eukaryota	Opisthokonta	Fungi	Dikarya	Ascomycota	saccharomyceta	Pezizomycotina	leotiomyceta	sordariomyceta	Sordariomycetes	Hypocreomycetidae	Hypocreales	Cordycipitaceae	Cordyceps	Cordyceps javanica
2	root	cellular organisms	Eukaryota	Opisthokonta	Fungi	Dikarya	Basidiomycota	Pucciniomycotina	Microbotryomycetes	Sporidiobolales	Sporidiobolaceae	Rhodotorula	unclassified Rhodotorula
2	root	cellular organisms	Eukaryota	Viridiplantae	Chlorophyta	core chlorophytes	Chlorophyceae	CS clade	Chlamydomonadales	Haematococcaceae	Stephanosphaera	Stephanosphaera pluvialis
1	root	cellular organisms	Bacteria	Terrabacteria group	Actinobacteria	Actinomycetia	Streptosporangiales	Streptosporangiaceae	Nonomuraea	Nonomuraea coxensis	Nonomuraea coxensis DSM 45129
1	root	cellular organisms	Bacteria	FCB group	Bacteroidetes/Chlorobi group	Bacteroidetes	Flavobacteriia	Flavobacteriales	Flavobacteriaceae	Capnocytophaga	unclassified Capnocytophaga	Capnocytophaga sp. oral taxon 380	Capnocytophaga sp. oral taxon 380 str. F0488
1	root	cellular organisms	Eukaryota	Viridiplantae	Chlorophyta	core chlorophytes	Chlorophyceae	CS clade	Chlamydomonadales	Volvocaceae	Volvulina	Volvulina compacta
1	root	Viruses	Duplodnaviria	Heunggongvirae	Uroviricota	Caudoviricetes	Caudovirales	Siphoviridae	Fromanvirus	unclassified Fromanvirus	Mycobacterium phage TheloniousMonk
1	root	cellular organisms	Bacteria	Terrabacteria group	Actinobacteria	Actinomycetia	Micrococcales	Microbacteriaceae	Rathayibacter	unclassified Rathayibacter	Rathayibacter sp. AY1D2
1	root	Viruses	Duplodnaviria	Heunggongvirae	Uroviricota	Caudoviricetes	Caudovirales	Drexlerviridae	Tempevirinae	Tlsvirus	unclassified Tlsvirus	Escherichia phage Stevie_ev116
1	root	cellular organisms	Bacteria	Proteobacteria	Gammaproteobacteria	Moraxellales	Moraxellaceae	Acinetobacter	unclassified Acinetobacter	Acinetobacter sp. YH12086
2	root	cellular organisms	Bacteria	Proteobacteria	Alphaproteobacteria	Hyphomicrobiales	Hyphomicrobiaceae	Methyloceanibacter	unclassified Methyloceanibacter
1	root	Viruses	Duplodnaviria	Heunggongvirae	Uroviricota	Caudoviricetes	Caudovirales	Myoviridae	Tevenvirinae	Schizotequatrovirus	unclassified Schizotequatrovirus
4	root	cellular organisms	Bacteria	Terrabacteria group	Actinobacteria	Actinomycetia	Micrococcales	Dermabacteraceae	Dermabacter	Dermabacter jinjuensis
1	root	Viruses	Duplodnaviria	Heunggongvirae	Uroviricota	Caudoviricetes	Caudovirales	Siphoviridae	Steinhofvirus	unclassified Steinhofvirus	Achromobacter phage vB_AxyS_19-32_Axy06
1	root	Viruses	Duplodnaviria	Heunggongvirae	Uroviricota	Caudoviricetes	Caudovirales	Siphoviridae	unclassified Siphoviridae	Bacteriophage DSS3_PM1
1	root	Viruses	Duplodnaviria	Heunggongvirae	Uroviricota	Caudoviricetes	Caudovirales	Siphoviridae	unclassified Siphoviridae	Listonella phage phiHSIC
1	root	cellular organisms	Bacteria	Proteobacteria	Alphaproteobacteria	Sphingomonadales	Zymomonadaceae	Zymomonas	Zymomonas mobilis	Zymomonas mobilis subsp. pomaceae
4	root	cellular organisms	Bacteria	Proteobacteria	delta/epsilon subdivisions	Deltaproteobacteria	Myxococcales	Sorangiineae	Polyangiaceae	Byssovorax	Byssovorax cruenta
1	root	cellular organisms	Bacteria	Terrabacteria group	Firmicutes	Tissierellia	Tissierellales	Peptoniphilaceae	Anaerococcus	Anaerococcus degeneri
3	root	cellular organisms	Bacteria	Bacteria incertae sedis	Bacteria candidate phyla	Patescibacteria group	Parcubacteria group	Candidatus Taylorbacteria	Candidatus Taylorbacteria bacterium RIFCSPHIGHO2_02_FULL_43_32b
1	root	cellular organisms	Bacteria	Proteobacteria	Gammaproteobacteria	Thiotrichales	Piscirickettsiaceae	unclassified Piscirickettsiaceae	Piscirickettsiaceae bacterium CG_4_9_14_3_um_filter_43_564
2	root	cellular organisms	Bacteria	Bacteria incertae sedis	Bacteria candidate phyla	Patescibacteria group	Parcubacteria group	unclassified Parcubacteria group	Parcubacteria group bacterium CG_4_9_14_0_2_um_filter_35_11
1	root	cellular organisms	Bacteria	Bacteria incertae sedis	Bacteria candidate phyla	Patescibacteria group	Microgenomates group	Candidatus Levybacteria	Candidatus Levybacteria bacterium CG_4_10_14_0_2_um_filter_35_8
1	root	cellular organisms	Bacteria	Terrabacteria group	Firmicutes	Bacilli	Lactobacillales	Lactobacillaceae	Lapidilactobacillus	Lapidilactobacillus bayanensis
1	root	cellular organisms	Bacteria	Bacteria incertae sedis	Bacteria candidate phyla	Patescibacteria group	Microgenomates group	Candidatus Daviesbacteria	Candidatus Daviesbacteria bacterium RIFCSPHIGHO2_01_FULL_38_8
1	root	cellular organisms	Bacteria	Proteobacteria	environmental samples	uncultured putative methanotroph mxaF-MO3
5	root	cellular organisms	Bacteria	FCB group	Bacteroidetes/Chlorobi group	Bacteroidetes	Bacteroidia	Bacteroidales	Muribaculaceae	Paramuribaculum	Paramuribaculum intestinale
1	root	cellular organisms	Bacteria	Terrabacteria group	Firmicutes	Bacilli	Bacillales	Bacillaceae	Terribacillus	Terribacillus saccharophilus
3	root	cellular organisms	Bacteria	Terrabacteria group	Actinobacteria	Actinomycetia	Micrococcales	Micrococcaceae	Glutamicibacter	Glutamicibacter mysorens
1	root	cellular organisms	Archaea	Euryarchaeota	Euryarchaeota incertae sedis	candidate division MSBL1	candidate division MSBL1 archaeon SCGC-AAA259E19
2	root	cellular organisms	Archaea	TACK group	Candidatus Marsarchaeota	Candidatus Marsarchaeota group 2	Candidatus Marsarchaeota G2 archaeon ECH_B_SAG-C16
1	root	cellular organisms	Bacteria	Proteobacteria	Gammaproteobacteria	Vibrionales	Vibrionaceae	Vibrio	Vibrio superstes	Vibrio superstes NBRC 103154
2	root	cellular organisms	Bacteria	Proteobacteria	Gammaproteobacteria	Alteromonadales	Pseudoalteromonadaceae	Pseudoalteromonas	unclassified Pseudoalteromonas	Pseudoalteromonas sp. DSM 26666
1	root	cellular organisms	Eukaryota	Opisthokonta	Fungi	Fungi incertae sedis	Zoopagomycota	Entomophthoromycotina	Entomophthoromycetes	Entomophthorales	Entomophthoraceae	Pandora	Pandora neoaphidis
1	root	cellular organisms	Bacteria	Proteobacteria	Gammaproteobacteria	Pseudomonadales	Pseudomonadaceae	Pseudomonas	unclassified Pseudomonas	Pseudomonas sp. 460
2	root	cellular organisms	Bacteria	Proteobacteria	Betaproteobacteria	Burkholderiales	Sutterellaceae	Parasutterella	environmental samples	Parasutterella excrementihominis CAG:233
1	root	cellular organisms	Bacteria	Terrabacteria group	Firmicutes	Clostridia	Eubacteriales	Lachnospiraceae	Blautia	Blautia coccoides
1	root	Viruses	Duplodnaviria	Heunggongvirae	Uroviricota	Caudoviricetes	Caudovirales	Siphoviridae	Fromanvirus	unclassified Fromanvirus	Mycobacterium phage MissWhite
1	root	cellular organisms	Bacteria	Terrabacteria group	Actinobacteria	Actinomycetia	unclassified Actinomycetia	actinobacterium Act1(2011)
1	root	cellular organisms	Bacteria	environmental samples	uncultured pig faeces bacterium
1	root	cellular organisms	Bacteria	Terrabacteria group	Actinobacteria	Actinomycetia	Corynebacteriales	Corynebacteriaceae	Corynebacterium	unclassified Corynebacterium	Corynebacterium sp. HMSC074C05
2	root	cellular organisms	Eukaryota	Opisthokonta	Fungi	Dikarya	Ascomycota	saccharomyceta	Pezizomycotina	leotiomyceta	Lecanoromycetes	OSLEUM clade	Lecanoromycetidae	Caliciales	Physciaceae
2	root	cellular organisms	Bacteria	Terrabacteria group	Tenericutes	Mollicutes	Mycoplasmatales	Mycoplasmataceae	Mycoplasma	unclassified Mycoplasma	Mycoplasma sp. NEAQ87857
2	root	cellular organisms	Eukaryota	Opisthokonta	Fungi	Fungi incertae sedis	Zoopagomycota	Entomophthoromycotina
1	root	cellular organisms	Eukaryota	Viridiplantae	Chlorophyta	core chlorophytes	Chlorophyceae	CS clade	Sphaeropleales	Dictyochloridaceae	Dictyochloris	Dictyochloris fragrans
1	root	cellular organisms	Bacteria	Proteobacteria	Gammaproteobacteria	Moraxellales	Moraxellaceae	Psychrobacter	unclassified Psychrobacter	Psychrobacter sp. Ps2
3	root	cellular organisms	Eukaryota	Opisthokonta	Fungi	Dikarya	Ascomycota	saccharomyceta	Pezizomycotina	leotiomyceta	dothideomyceta	Dothideomycetes	Dothideomycetes incertae sedis	Botryosphaeriales	Botryosphaeriaceae	Diplodia
1	root	cellular organisms	Eukaryota	Viridiplantae	Chlorophyta	Mamiellophyceae	Mamiellales	environmental samples	uncultured Ostreococcus
1	root	cellular organisms	Bacteria	FCB group	Bacteroidetes/Chlorobi group	Bacteroidetes	Bacteroidia	Bacteroidales	Bacteroidaceae	Bacteroides	Bacteroides fragilis	Bacteroides fragilis 3_1_12
8	root	cellular organisms	Bacteria	Proteobacteria	Alphaproteobacteria	Hyphomicrobiales	Rhizobiaceae	Rhizobium/Agrobacterium group	Agrobacterium	unclassified Agrobacterium	Agrobacterium sp. ATCC 31749
1	root	cellular organisms	Bacteria	Proteobacteria	Gammaproteobacteria	Alteromonadales	Pseudoalteromonadaceae	Pseudoalteromonas	unclassified Pseudoalteromonas	Pseudoalteromonas sp. SG44-1
2	root	cellular organisms	Bacteria	Bacteria incertae sedis	Bacteria candidate phyla	Patescibacteria group	Parcubacteria group	Candidatus Azambacteria	Candidatus Azambacteria bacterium RIFCSPLOWO2_02_FULL_44_14
1	root	cellular organisms	Bacteria	Proteobacteria	Gammaproteobacteria	Pseudomonadales	Pseudomonadaceae	Pseudomonas	unclassified Pseudomonas	Pseudomonas sp. ef1
1	root	cellular organisms	Bacteria	Terrabacteria group	Actinobacteria	Actinomycetia	Streptomycetales	Streptomycetaceae	Streptomyces	Streptomyces naganishii	Streptomyces naganishii JCM 4654
1	root	cellular organisms	Bacteria	Terrabacteria group	Actinobacteria	Coriobacteriia	Coriobacteriales	Atopobiaceae	Olsenella	unclassified Olsenella	Olsenella sp. KH3B4
1	root	cellular organisms	Bacteria	Proteobacteria	Gammaproteobacteria	Pasteurellales	Pasteurellaceae	Avibacterium	Avibacterium gallinarum
2	root	cellular organisms	Archaea	TACK group	Thaumarchaeota	environmental samples	uncultured marine thaumarchaeote KM3_43_D05
1	root	cellular organisms	Archaea	TACK group	Crenarchaeota	Thermoprotei	Thermoproteales	Thermoproteaceae	Pyrobaculum	Pyrobaculum neutrophilum
1	root	cellular organisms	Bacteria	Proteobacteria	Gammaproteobacteria	Enterobacterales	Pectobacteriaceae	Dickeya	unclassified Dickeya	Dickeya sp. NCPPB 3274
2	root	cellular organisms	Bacteria	Terrabacteria group	Chloroflexi	Thermomicrobia	Sphaerobacteridae	Sphaerobacterales	Sphaerobacterineae	Sphaerobacteraceae	Sphaerobacter	environmental samples	uncultured Sphaerobacter sp.
3	root	cellular organisms	Eukaryota	Sar	Stramenopiles	Ochrophyta	Chrysophyceae
1	root	cellular organisms	Bacteria	Thermotogae	Thermotogae	Petrotogales	Petrotogaceae	Marinitoga	unclassified Marinitoga	Marinitoga sp. 1154
3	root	cellular organisms	Bacteria	Bacteria incertae sedis	Bacteria candidate phyla	Patescibacteria group	Parcubacteria group	Candidatus Portnoybacteria	Candidatus Portnoybacteria bacterium CG_4_9_14_3_um_filter_43_11
1	root	cellular organisms	Bacteria	Bacteria incertae sedis	Bacteria candidate phyla	candidate division WWE3	candidate division WWE3 bacterium GW2011_GWA2_44_16
2	root	Viruses	Duplodnaviria	Heunggongvirae	Uroviricota	Caudoviricetes	Caudovirales	Siphoviridae	unclassified Siphoviridae	Siphoviridae sp. ctazQ13
1	root	cellular organisms	Archaea	TACK group	Thaumarchaeota	environmental samples	uncultured marine thaumarchaeote KM3_41_H02
2	root	cellular organisms	Eukaryota	Viridiplantae	Chlorophyta	core chlorophytes	Chlorodendrophyceae	Chlorodendrales	Chlorodendraceae	Tetraselmis	Tetraselmis suecica
1	root	cellular organisms	Bacteria	Terrabacteria group	Firmicutes	Bacilli	Bacillales	Staphylococcaceae	Macrococcus	Macrococcus goetzii
1	root	cellular organisms	Bacteria	Terrabacteria group	Firmicutes	Bacilli	Lactobacillales	Streptococcaceae	Streptococcus	unclassified Streptococcus	Streptococcus sp. HMSC061D10
1	root	Viruses	Duplodnaviria	Heunggongvirae	Uroviricota	Caudoviricetes	Caudovirales	Myoviridae	Tefnutvirus	Synechococcus virus SIOM18	Synechococcus phage S-IOM18
1	root	cellular organisms	Bacteria	Proteobacteria	Gammaproteobacteria	Enterobacterales	Yersiniaceae	Serratia	Serratia nevei
1	root	cellular organisms	Bacteria	Proteobacteria	delta/epsilon subdivisions	Deltaproteobacteria	environmental samples	uncultured delta proteobacterium HF0200_39N20
1	root	cellular organisms	Bacteria	Proteobacteria	Gammaproteobacteria	Enterobacterales	Enterobacteriaceae	Citrobacter	Citrobacter freundii complex	unclassified Citrobacter freundii complex
5	root	cellular organisms	Bacteria	FCB group	Bacteroidetes/Chlorobi group	Bacteroidetes	Bacteroidia	Bacteroidales	Odoribacteraceae	Odoribacter	environmental samples	Odoribacter laneus CAG:561
1	root	cellular organisms	Eukaryota	Discoba	Heterolobosea
1	root	cellular organisms	Eukaryota	Viridiplantae	Chlorophyta	Ulvophyceae	TCBD clade	Bryopsidales	Bryopsidineae	Pseudobryopsidaceae	Pseudobryopsis	Pseudobryopsis hainanensis
1	root	cellular organisms	Bacteria	Proteobacteria	Gammaproteobacteria	Pseudomonadales	Pseudomonadaceae	Pseudomonas	unclassified Pseudomonas	Pseudomonas sp. S5F11
1	root	cellular organisms	Eukaryota	Opisthokonta	Fungi	Dikarya	Basidiomycota	Agaricomycotina	Agaricomycetes	Agaricomycetes incertae sedis	Polyporales	Dacryobolaceae
1	root	cellular organisms	Bacteria	Terrabacteria group	Actinobacteria	Actinomycetia	Corynebacteriales	Corynebacteriaceae	Corynebacterium	unclassified Corynebacterium	Corynebacterium sp. HMSC077D03
2	root	Viruses	Duplodnaviria	Heunggongvirae	Uroviricota	Caudoviricetes	Caudovirales	environmental samples	uncultured phage MedDCM-OCT-S08-C239
1	root	cellular organisms	Bacteria	Terrabacteria group	Firmicutes	Bacilli	Bacillales	Bacillales incertae sedis	Bacillales Family XII. Incertae Sedis	Exiguobacterium	unclassified Exiguobacterium	Exiguobacterium sp. Leaf187
1	root	cellular organisms	Bacteria	Terrabacteria group	Firmicutes	Clostridia	Eubacteriales	Oscillospiraceae	Anaeromassilibacillus	unclassified Anaeromassilibacillus	Anaeromassilibacillus sp. 1001302B_160321_C8
1	root	cellular organisms	Bacteria	Terrabacteria group	Firmicutes	Bacilli	Lactobacillales	Lactobacillaceae	Apilactobacillus	Apilactobacillus apinorum
1	root	cellular organisms	Bacteria	Bacteria incertae sedis	Bacteria candidate phyla	Patescibacteria group	Parcubacteria group	Candidatus Taylorbacteria	Candidatus Taylorbacteria bacterium RIFCSPLOWO2_12_FULL_48_11
1	root	Viruses	Duplodnaviria	Heunggongvirae	Uroviricota	Caudoviricetes	Caudovirales	Podoviridae	Kozyakovvirus	Anabaena virus A4L	Anabaena phage A-4L
3	root	cellular organisms	Bacteria	Terrabacteria group	Actinobacteria	Actinomycetia	Micrococcales	Microbacteriaceae	Microbacterium	unclassified Microbacterium	Microbacterium sp. ISL-59
7	root	cellular organisms	Bacteria	Terrabacteria group	Firmicutes	Bacilli	Bacillales	Staphylococcaceae	Staphylococcus	Staphylococcus kloosii
1	root	cellular organisms	Bacteria	Proteobacteria	Gammaproteobacteria	Enterobacterales	Enterobacteriaceae	unclassified Enterobacteriaceae	Enterobacteriaceae endosymbiont of Plateumaris consimilis
1	root	Viruses	Duplodnaviria	Heunggongvirae	Uroviricota	Caudoviricetes	Caudovirales	Siphoviridae	Kamchatkavirus	Aeribacillus virus AP45	Aeribacillus phage AP45
1	root	cellular organisms	Bacteria	environmental samples	uncultured bacterium A1Q1_fos_2059
1	root	cellular organisms	Bacteria	Terrabacteria group	Firmicutes	Clostridia	Eubacteriales	Oscillospiraceae	Ruminococcus	unclassified Ruminococcus	Ruminococcus sp. AF14-5
2	root	Viruses	Duplodnaviria	Heunggongvirae	Uroviricota	Caudoviricetes	Caudovirales	Myoviridae	Asteriusvirus	Escherichia virus 121Q	Escherichia phage 121Q
1	root	cellular organisms	Bacteria	FCB group	Bacteroidetes/Chlorobi group	Bacteroidetes	Bacteroidia	Bacteroidales	Porphyromonadaceae	Porphyromonas	Porphyromonas gingivalis	Porphyromonas gingivalis F0568
1	root	cellular organisms	Bacteria	Terrabacteria group	Firmicutes	Bacilli	Bacillales	Bacillales incertae sedis	Bacillales Family XII. Incertae Sedis	Exiguobacterium	unclassified Exiguobacterium	Exiguobacterium sp. s163
3	root	cellular organisms	Bacteria	Terrabacteria group	Firmicutes	Bacilli	Lactobacillales	Lactobacillaceae	Ligilactobacillus	Ligilactobacillus araffinosus	Ligilactobacillus aviarius subsp. araffinosus DSM 20653
2	root	cellular organisms	Bacteria	Proteobacteria	Gammaproteobacteria	Enterobacterales	Erwiniaceae	Tatumella	unclassified Tatumella	Tatumella sp. TA1
1	root	cellular organisms	Eukaryota	Opisthokonta	Fungi	Dikarya	Ascomycota	saccharomyceta	Pezizomycotina	leotiomyceta	dothideomyceta	Dothideomycetes	Pleosporomycetidae	Pleosporales	Corynesporascaceae	Corynespora	Corynespora cassiicola
2	root	cellular organisms	Bacteria	Proteobacteria	Betaproteobacteria	Nitrosomonadales	Nitrosomonadaceae	environmental samples	uncultured beta proteobacterium HF0010_04H24
3	root	Viruses	Duplodnaviria	Heunggongvirae	Uroviricota	Caudoviricetes	Caudovirales	Siphoviridae	unclassified Siphoviridae	Gordonia phage DobbysSock
1	root	cellular organisms	Bacteria	Terrabacteria group	Actinobacteria	Actinomycetia	Streptosporangiales	Nocardiopsaceae	Nocardiopsis	environmental samples	uncultured Nocardiopsis sp.
1	root	cellular organisms	Bacteria	Terrabacteria group	Firmicutes	Bacilli	Lactobacillales	Enterococcaceae	Enterococcus	unclassified Enterococcus	Enterococcus sp. BWB1-3
2	root	cellular organisms	Eukaryota	Opisthokonta	Fungi	Dikarya	Ascomycota	saccharomyceta	Pezizomycotina	leotiomyceta	sordariomyceta	Sordariomycetes	Sordariomycetidae	Magnaporthales
6	root	Viruses	Duplodnaviria	Heunggongvirae	Uroviricota	Caudoviricetes	Caudovirales	Podoviridae	unclassified Podoviridae	Podoviridae sp. ctcf755
1	root	cellular organisms	Bacteria	Terrabacteria group	Actinobacteria	Actinomycetia	Corynebacteriales	Corynebacteriaceae	Corynebacterium	unclassified Corynebacterium	Corynebacterium sp. HMSC074E01
1	root	Viruses	Duplodnaviria	Heunggongvirae	Uroviricota	Caudoviricetes	Caudovirales	Siphoviridae	unclassified Siphoviridae	Halorubrum phage Hardycor1
2	root	cellular organisms	Bacteria	FCB group	Bacteroidetes/Chlorobi group	Bacteroidetes	Sphingobacteriia	Sphingobacteriales	environmental samples	uncultured Sphingobacteriales bacterium HF0130_33B19
1	root	cellular organisms	Bacteria	Terrabacteria group	Actinobacteria	Actinomycetia	Actinomycetales	Actinomycetaceae	Winkia	Winkia neuii
1	root	cellular organisms	Eukaryota	Opisthokonta	Fungi	Dikarya	Ascomycota	saccharomyceta	Pezizomycotina	leotiomyceta	sordariomyceta	Sordariomycetes	Sordariomycetidae	Ophiostomatales	Ophiostomataceae	Sporothrix	Sporothrix schenckii	Sporothrix schenckii 1099-18
1	root	cellular organisms	Bacteria	Proteobacteria	Gammaproteobacteria	Pasteurellales	Pasteurellaceae	Mannheimia	Mannheimia ovis
1	root	cellular organisms	Eukaryota	Opisthokonta	Choanoflagellata	Craspedida	Salpingoecidae	Choanoeca	Choanoeca perplexa
1	root	cellular organisms	Bacteria	Proteobacteria	Gammaproteobacteria	Enterobacterales	Enterobacteriaceae	Klebsiella/Raoultella group	Raoultella	unclassified Raoultella	Raoultella sp. 18109
2	root	cellular organisms	Bacteria	Proteobacteria	delta/epsilon subdivisions	Epsilonproteobacteria	Campylobacterales	Campylobacteraceae	Campylobacter	Campylobacter subantarcticus
1	root	cellular organisms	Bacteria	Proteobacteria	Gammaproteobacteria	Alteromonadales	Pseudoalteromonadaceae	Pseudoalteromonas	unclassified Pseudoalteromonas	Pseudoalteromonas sp. SG41-5
1	root	Viruses	Duplodnaviria	Heunggongvirae	Uroviricota	Caudoviricetes	Caudovirales	Schitoviridae	unclassified Schitoviridae	Rhizobium phage RHph_I1_6
1	root	cellular organisms	Bacteria	Terrabacteria group	Firmicutes	Bacilli	Lactobacillales	Streptococcaceae	Streptococcus	Streptococcus ictaluri	Streptococcus ictaluri 707-05
1	root	cellular organisms	Bacteria	Proteobacteria	Gammaproteobacteria	Enterobacterales	Erwiniaceae	Pantoea	unclassified Pantoea	Pantoea sp. PNT03
1	root	cellular organisms	Bacteria	Bacteria incertae sedis	Bacteria candidate phyla	Patescibacteria group	Parcubacteria group	Candidatus Zambryskibacteria	Candidatus Zambryskibacteria bacterium RIFCSPHIGHO2_01_FULL_35_32
1	root	cellular organisms	Bacteria	Proteobacteria	Betaproteobacteria	Burkholderiales	Burkholderiaceae	Burkholderia	unclassified Burkholderia	Burkholderia sp. Bp8994
3	root	cellular organisms	Bacteria	unclassified Bacteria	bacterium rM4
2	root	cellular organisms	Bacteria	Bacteria incertae sedis	Bacteria candidate phyla	Patescibacteria group	Parcubacteria group	Candidatus Giovannonibacteria	Candidatus Giovannonibacteria bacterium RIFCSPHIGHO2_02_FULL_43_32
1	root	Viruses	Varidnaviria	Bamfordvirae	Nucleocytoviricota	Pokkesviricetes	Chitovirales	Poxviridae	Chordopoxvirinae	Orthopoxvirus	Taterapox virus
1	root	cellular organisms	Bacteria	Terrabacteria group	Actinobacteria	Actinomycetia	Micrococcales	Microbacteriaceae	Rathayibacter	unclassified Rathayibacter	Rathayibacter sp. AY1A1
3	root	cellular organisms	Bacteria	Terrabacteria group	Actinobacteria	Actinomycetia	Streptomycetales	Streptomycetaceae	Streptomyces	unclassified Streptomyces	Streptomyces sp. NRRL S-1831
1	root	cellular organisms	Bacteria	Terrabacteria group	Actinobacteria	Actinomycetia	Streptomycetales	Streptomycetaceae	Streptomyces	Streptomyces albidoflavus group	Streptomyces coelicolor	Streptomyces coelicolor A3(2)
1	root	cellular organisms	Bacteria	Terrabacteria group	Cyanobacteria/Melainabacteria group	Cyanobacteria	Synechococcales	Synechococcaceae	Synechococcus	unclassified Synechococcus	Synechococcus sp. PCC 8807
4	root	cellular organisms	Bacteria	Terrabacteria group	Firmicutes	Bacilli	Bacillales	Thermoactinomycetaceae	Kroppenstedtia	Kroppenstedtia eburnea
1	root	cellular organisms	Bacteria	Proteobacteria	Gammaproteobacteria	Pseudomonadales	Pseudomonadaceae	Pseudomonas	unclassified Pseudomonas	Pseudomonas sp. Sample_21
1	root	cellular organisms	Bacteria	Proteobacteria	Betaproteobacteria	Nitrosomonadales	Nitrosomonadaceae	environmental samples	uncultured beta proteobacterium Rifle_16ft_4_minimus_15631
1	root	cellular organisms	Bacteria	Proteobacteria	delta/epsilon subdivisions	Epsilonproteobacteria	Campylobacterales	Helicobacteraceae	Helicobacter	Helicobacter pylori	Helicobacter pylori Hp H-21
1	root	Viruses	Duplodnaviria	Heunggongvirae	Uroviricota	Caudoviricetes	Caudovirales	Siphoviridae	unclassified Siphoviridae	Siphoviridae sp. ctzr51
1	root	cellular organisms	Bacteria	Proteobacteria	delta/epsilon subdivisions	Epsilonproteobacteria	Campylobacterales	Campylobacteraceae	Campylobacter	Campylobacter novaezeelandiae
1	root	cellular organisms	Bacteria	Proteobacteria	delta/epsilon subdivisions	Deltaproteobacteria	Myxococcales	Cystobacterineae	unclassified Cystobacterineae	Cystobacterineae bacterium
2	root	cellular organisms	Bacteria	Proteobacteria	Gammaproteobacteria	Pseudomonadales	Pseudomonadaceae	Pseudomonas	unclassified Pseudomonas	Pseudomonas sp. F16(2018)
2	root	cellular organisms	Eukaryota	Opisthokonta	Fungi	Dikarya	Basidiomycota	Agaricomycotina	Tremellomycetes	Trichosporonales	Trichosporonaceae	Apiotrichum	Apiotrichum scarabaeorum
1	root	Viruses	Duplodnaviria	Heunggongvirae	Uroviricota	Caudoviricetes	Caudovirales	Siphoviridae	Cheoctovirus	unclassified Cheoctovirus	Mycobacterium phage Modragons
1	root	cellular organisms	Bacteria	Proteobacteria	Gammaproteobacteria	Pseudomonadales	Pseudomonadaceae	Pseudomonas	unclassified Pseudomonas	Pseudomonas sp. BML-PP028
4	root	cellular organisms	Bacteria	Terrabacteria group	Firmicutes	Bacilli	Bacillales	Bacillales incertae sedis	Bacillales Family XII. Incertae Sedis	Exiguobacterium	unclassified Exiguobacterium	Exiguobacterium sp. s144
1	root	cellular organisms	Bacteria	Terrabacteria group	Actinobacteria	Actinomycetia	Streptomycetales	Streptomycetaceae	Streptomyces	unclassified Streptomyces	Streptomyces sp. SID5606
4	root	cellular organisms	Archaea	Euryarchaeota	Stenosarchaea group	Halobacteria	Haloferacales	Halorubraceae	Halorubrum	Halorubrum lipolyticum
3	root	cellular organisms	Bacteria	Proteobacteria	Gammaproteobacteria	Enterobacterales	Enterobacteriaceae	Enterobacteriaceae incertae sedis	ant, tsetse, mealybug, aphid, etc. endosymbionts	Candidatus Purcelliella	Candidatus Purcelliella pentastirinorum
1	root	cellular organisms	Bacteria	Proteobacteria	Alphaproteobacteria	Hyphomicrobiales	Methylocystaceae	environmental samples	uncultured type II methanotroph
1	root	cellular organisms	Eukaryota	Opisthokonta	Fungi	Dikarya	Ascomycota	saccharomyceta	Pezizomycotina	leotiomyceta	Eurotiomycetes	Eurotiomycetidae	Onygenales	Ajellomycetaceae	Histoplasma	Histoplasma capsulatum
1	root	cellular organisms	Eukaryota	Opisthokonta	Fungi	Dikarya	Ascomycota	saccharomyceta	Pezizomycotina	leotiomyceta	sordariomyceta	Sordariomycetes	Hypocreomycetidae	Hypocreales	Nectriaceae	Fusarium	Fusarium solani species complex	Fusarium ambrosium
2	root	cellular organisms	Archaea	TACK group	Crenarchaeota	Thermoprotei	Sulfolobales	Sulfolobaceae	Saccharolobus	Saccharolobus caldissimus
3	root	Viruses	Duplodnaviria	Heunggongvirae	Uroviricota	Caudoviricetes	Caudovirales	Siphoviridae	Fromanvirus	unclassified Fromanvirus	Mycobacterium phage NicoleTera
3	root	cellular organisms	Bacteria	Proteobacteria	Gammaproteobacteria	Enterobacterales	Morganellaceae	Xenorhabdus	Xenorhabdus bovienii	Xenorhabdus bovienii str. Intermedium
1	root	cellular organisms	Bacteria	Terrabacteria group	Firmicutes	Clostridia	Eubacteriales	Lachnospiraceae	Roseburia	unclassified Roseburia	Roseburia sp. TF10-5
1	root	Viruses	Duplodnaviria	Heunggongvirae	Uroviricota	Caudoviricetes	Caudovirales	Drexlerviridae	Rogunavirinae	Wilsonroadvirus	Shigella virus Sd1	Shigella phage Sd1
1	root	cellular organisms	Eukaryota	Sar	Stramenopiles	Ochrophyta	Eustigmatophyceae	Eustigmatales	Monodopsidaceae	Nannochloropsis
1	root	cellular organisms	Eukaryota	Opisthokonta	Fungi	Dikarya	Basidiomycota	Agaricomycotina	Agaricomycetes	Agaricomycetes incertae sedis	Cantharellales	Hydnaceae
2	root	cellular organisms	Bacteria	Proteobacteria	Betaproteobacteria	Burkholderiales	Comamonadaceae	Acidovorax	environmental samples	uncultured Acidovorax sp.
1	root	cellular organisms	Archaea	Euryarchaeota	Stenosarchaea group	Halobacteria	Natrialbales	Natrialbaceae	Natrinema	unclassified Natrinema	Natrinema sp. CBA1119
1	root	cellular organisms	Bacteria	FCB group	Bacteroidetes/Chlorobi group	Bacteroidetes	Flavobacteriia	Flavobacteriales	Flavobacteriaceae	Zunongwangia	environmental samples	uncultured Zunongwangia sp.
2	root	Viruses	Duplodnaviria	Heunggongvirae	Uroviricota	Caudoviricetes	Caudovirales	Myoviridae	Tevenvirinae	Moonvirus	Citrobacter virus Merlin	Citrobacter phage Merlin
1	root	Viruses	Duplodnaviria	Heunggongvirae	Uroviricota	Caudoviricetes	Caudovirales	Herelleviridae	Bastillevirinae	Tsarbombavirus	unclassified Tsarbombavirus
1	root	Viruses	Duplodnaviria	Heunggongvirae	Uroviricota	Caudoviricetes	Caudovirales	Autographiviridae	Foturvirus
4	root	cellular organisms	Bacteria	Proteobacteria	Gammaproteobacteria	Enterobacterales	Erwiniaceae	Pantoea	Pantoea deleyi
2	root	cellular organisms	Archaea	Euryarchaeota	Stenosarchaea group	Halobacteria	Halobacteriales	unclassified Halobacteriales	Halobacteriales archaeon SW_8_65_20
1	root	cellular organisms	Bacteria	Proteobacteria	Gammaproteobacteria	Pseudomonadales	Pseudomonadaceae	Pseudomonas	unclassified Pseudomonas	Pseudomonas sp. G5001
2	root	cellular organisms	Bacteria	Terrabacteria group	Actinobacteria	Actinomycetia	Bifidobacteriales	Bifidobacteriaceae	Bifidobacterium	Bifidobacterium indicum
2	root	cellular organisms	Bacteria	Spirochaetes	Spirochaetia	Spirochaetales	Borreliaceae	Borreliella	Borreliella valaisiana
1	root	Viruses	Duplodnaviria	Heunggongvirae	Uroviricota	Caudoviricetes	Caudovirales	Myoviridae	Svunavirus	Bacillus virus 1
1	root	cellular organisms	Eukaryota	Rhodophyta	Florideophyceae	Nemaliophycidae	Nemaliales	Liagoraceae	Neoizziella	Neoizziella asiatica
2	root	cellular organisms	Eukaryota	Sar	Alveolata	Dinophyceae	Gymnodiniales	Kareniaceae	Karenia	Karenia mikimotoi
2	root	cellular organisms	Bacteria	Terrabacteria group	Firmicutes	Bacilli	Lactobacillales	Streptococcaceae	Streptococcus	Streptococcus gwangjuense
1	root	cellular organisms	Bacteria	FCB group	Bacteroidetes/Chlorobi group	Bacteroidetes	Bacteroidia	Bacteroidales	Bacteroidaceae	Bacteroides	environmental samples	Bacteroides uniformis CAG:3
1	root	cellular organisms	Bacteria	environmental samples	uncultured bacterium PG11
1	root	cellular organisms	Bacteria	Proteobacteria	Gammaproteobacteria	Enterobacterales	Enterobacteriaceae	Salmonella	unclassified Salmonella	Salmonella sp. JXY0409-18
1	root	cellular organisms	Bacteria	Terrabacteria group	Cyanobacteria/Melainabacteria group	Candidatus Saganbacteria	candidate division WOR-1 bacterium RIFOXYD2_FULL_41_8
2	root	cellular organisms	Bacteria	Proteobacteria	Gammaproteobacteria	Enterobacterales	Morganellaceae	Photorhabdus	Photorhabdus stackebrandtii
3	root	Viruses	Duplodnaviria	Heunggongvirae	Uroviricota	Caudoviricetes	Caudovirales	Siphoviridae	Pclasvirinae	Fishburnevirus	Mycobacterium virus Fishburne	Mycobacterium phage Fishburne
1	root	cellular organisms	Bacteria	Proteobacteria	Alphaproteobacteria	Hyphomicrobiales	Phyllobacteriaceae	Mesorhizobium	unclassified Mesorhizobium	Mesorhizobium sp. M1A.F.Ca.IN.022.07.1.1
1	root	cellular organisms	Bacteria	Proteobacteria	Alphaproteobacteria	Hyphomicrobiales	Phyllobacteriaceae	Mesorhizobium	unclassified Mesorhizobium	Mesorhizobium sp. M7A.F.Ca.CA.002.15.2.1
3	root	cellular organisms	Bacteria	Proteobacteria	Gammaproteobacteria	Pseudomonadales	Pseudomonadaceae	Pseudomonas	unclassified Pseudomonas	Pseudomonas sp. PNP
2	root	cellular organisms	Archaea	TACK group	Thaumarchaeota	environmental samples	uncultured marine thaumarchaeote KM3_68_B04
1	root	cellular organisms	Bacteria	Terrabacteria group	Tenericutes	Mollicutes	Mycoplasmatales	unclassified Mycoplasmatales	endosymbiont GvMRE of Glomus versiforme
1	root	cellular organisms	Bacteria	Terrabacteria group	Firmicutes	Bacilli	Bacillales	Paenibacillaceae	Paenibacillus	unclassified Paenibacillus	Paenibacillus sp. VMFN-D1
3	root	cellular organisms	Bacteria	Proteobacteria	Gammaproteobacteria	Oceanospirillales	Oceanospirillaceae	Marinobacterium	Marinobacterium georgiense	Marinobacterium georgiense DSM 11526
2	root	cellular organisms	Bacteria	Proteobacteria	Alphaproteobacteria	Sphingomonadales	Zymomonadaceae	Zymomonas	Zymomonas mobilis	Zymomonas mobilis subsp. mobilis
1	root	cellular organisms	Bacteria	Proteobacteria	Gammaproteobacteria	Moraxellales	Moraxellaceae	Acinetobacter	unclassified Acinetobacter	Acinetobacter sp. YH12218
1	root	cellular organisms	Bacteria	Proteobacteria	Alphaproteobacteria	Hyphomicrobiales	Stappiaceae	Pseudovibrio	unclassified Pseudovibrio	Pseudovibrio sp. W64
2	root	cellular organisms	Bacteria	Terrabacteria group	Firmicutes	Bacilli	Bacillales	Listeriaceae	Listeria	Listeria aquatica
1	root	cellular organisms	Bacteria	Proteobacteria	Gammaproteobacteria	Pseudomonadales	Pseudomonadaceae	Pseudomonas	unclassified Pseudomonas	Pseudomonas sp. BTN1
5	root	cellular organisms	Bacteria	Bacteria incertae sedis	Bacteria candidate phyla	Patescibacteria group	Microgenomates group	Candidatus Daviesbacteria	Candidatus Daviesbacteria bacterium GW2011_GWA1_36_8
1	root	cellular organisms	Archaea	TACK group	Thaumarchaeota	environmental samples	uncultured marine thaumarchaeote KM3_66_A07
4	root	cellular organisms	Bacteria	FCB group	Bacteroidetes/Chlorobi group	Bacteroidetes	Sphingobacteriia	Sphingobacteriales	Sphingobacteriaceae	Sphingobacterium	Sphingobacterium faecium	Sphingobacterium faecium NBRC 15299
1	root	cellular organisms	Eukaryota	Rhodophyta	Rhodellophyceae	Dixoniellales	Dixoniellaceae	Bulboplastis	Bulboplastis apyrenoidosa
3	root	cellular organisms	Bacteria	Terrabacteria group	Firmicutes	Bacilli	Bacillales	Bacillaceae	Lysinibacillus	unclassified Lysinibacillus	Lysinibacillus sp. OL1
1	root	Viruses	Riboviria	Pararnavirae	Artverviricota	Revtraviricetes	Ortervirales	Retroviridae	Orthoretrovirinae	Lentivirus	Human immunodeficiency virus 1
1	root	cellular organisms	Bacteria	Terrabacteria group	Tenericutes	Mollicutes	Mycoplasmatales	Mycoplasmataceae	Mesomycoplasma	Mesomycoplasma conjunctivae
1	root	cellular organisms	Bacteria	Terrabacteria group	Firmicutes	Bacilli	Bacillales	Bacillaceae	Geobacillus	unclassified Geobacillus	Geobacillus sp. PA-3
1	root	Viruses	Duplodnaviria	Heunggongvirae	Uroviricota	Caudoviricetes	Caudovirales	Schitoviridae	unclassified Schitoviridae	Klebsiella phage vB_KpnP_P184
2	root	Viruses	Duplodnaviria	Heunggongvirae	Uroviricota	Caudoviricetes	Caudovirales	Demerecviridae	Markadamsvirinae	Tequintavirus
1	root	cellular organisms	Bacteria	Terrabacteria group	Firmicutes	Clostridia	Eubacteriales	Peptococcaceae	Desulforamulus	Desulforamulus reducens	Desulforamulus reducens MI-1
1	root	cellular organisms	Bacteria	Terrabacteria group	Actinobacteria	Actinomycetia	Streptomycetales	Streptomycetaceae	Streptomyces	unclassified Streptomyces	Streptomyces sp. WY228
1	root	cellular organisms	Bacteria	Proteobacteria	Gammaproteobacteria	Pseudomonadales	Pseudomonadaceae	Pseudomonas	Pseudomonas fluorescens group	Pseudomonas fluorescens	Pseudomonas fluorescens SBW25
2	root	cellular organisms	Bacteria	Proteobacteria	Gammaproteobacteria	Pseudomonadales	Pseudomonadaceae	Pseudomonas	Pseudomonas syringae group	Pseudomonas coronafaciens	Pseudomonas coronafaciens pv. garcae
1	root	cellular organisms	Bacteria	FCB group	Bacteroidetes/Chlorobi group	Bacteroidetes	Flavobacteriia	Flavobacteriales	Weeksellaceae	Chryseobacterium group	Chryseobacterium	unclassified Chryseobacterium	Chryseobacterium sp. C-39
2	root	cellular organisms	Bacteria	Terrabacteria group	Actinobacteria	Actinomycetia	Micrococcales	Microbacteriaceae	Clavibacter	environmental samples	uncultured Clavibacter sp.
1	root	Viruses	Duplodnaviria	Heunggongvirae	Uroviricota	Caudoviricetes	Caudovirales	Myoviridae	Pbunavirus	unclassified Pbunavirus	Pseudomonas phage billy
1	root	cellular organisms	Bacteria	Terrabacteria group	Actinobacteria	Actinomycetia	Streptomycetales	Streptomycetaceae	Streptomyces	unclassified Streptomyces	Streptomyces sp. NRRL S-4
1	root	cellular organisms	Eukaryota	Viridiplantae	Chlorophyta	core chlorophytes	Trebouxiophyceae	Chlorellales	Chlorellaceae	Prototheca	Prototheca wickerhamii
1	root	cellular organisms	Bacteria	Terrabacteria group	Actinobacteria	Actinomycetia	Streptomycetales	Streptomycetaceae	Streptomyces	Streptomyces aurantiacus group	Streptomyces koyangensis
2	root	cellular organisms	Bacteria	Terrabacteria group	Chloroflexi	environmental samples	uncultured Chloroflexi bacterium Rifle_16ft_4_minimus_6153
1	root	cellular organisms	Eukaryota	Opisthokonta	Fungi	Dikarya	Ascomycota	saccharomyceta	Pezizomycotina	leotiomyceta	Eurotiomycetes	Chaetothyriomycetidae	Chaetothyriales	unclassified Chaetothyriales	Chaetothyriales sp. CBS 135597
1	root	cellular organisms	Bacteria	Proteobacteria	Alphaproteobacteria	Hyphomicrobiales	Rhizobiaceae	Rhizobium/Agrobacterium group	Rhizobium	unclassified Rhizobium	Rhizobium sp. GHKF11
1	root	cellular organisms	Bacteria	Proteobacteria	Gammaproteobacteria	Pseudomonadales	Pseudomonadaceae	Pseudomonas	unclassified Pseudomonas	Pseudomonas sp. RW10S2
1	root	cellular organisms	Bacteria	Proteobacteria	Gammaproteobacteria	Pseudomonadales	Pseudomonadaceae	Pseudomonas	unclassified Pseudomonas	Pseudomonas sp. R45(2017)
1	root	cellular organisms	Bacteria	Bacteria incertae sedis	Bacteria candidate phyla	Patescibacteria group	Microgenomates group	Candidatus Amesbacteria	Candidatus Amesbacteria bacterium GW2011_GWA1_47_20
1	root	cellular organisms	Eukaryota	Opisthokonta	Fungi	Dikarya	Basidiomycota	Agaricomycotina	Agaricomycetes	Agaricomycetes incertae sedis	Sebacinales	Serendipitaceae	Serendipita	Serendipita indica
2	root	cellular organisms	Bacteria	PVC group	Chlamydiae	Chlamydiia	Parachlamydiales	Simkaniaceae	Candidatus Syngnamydia	Candidatus Syngnamydia salmonis
2	root	cellular organisms	Eukaryota	Sar	Stramenopiles	Ochrophyta	PX clade	Aurearenophyceae	Aurearena
2	root	cellular organisms	Bacteria	Terrabacteria group	Actinobacteria	Actinomycetia	Corynebacteriales	Mycobacteriaceae	Mycolicibacterium	Mycolicibacterium rhodesiae	Mycolicibacterium rhodesiae NBB3
3	root	cellular organisms	Bacteria	Terrabacteria group	Actinobacteria	Coriobacteriia	Eggerthellales	Eggerthellaceae	Eggerthella	Eggerthella lenta	Eggerthella lenta 1_1_60AFAA
6	root	cellular organisms	Bacteria	Bacteria incertae sedis	Bacteria candidate phyla	Patescibacteria group	Parcubacteria group	Candidatus Giovannonibacteria	Candidatus Giovannonibacteria bacterium RIFCSPHIGHO2_02_43_16
3	root	cellular organisms	Bacteria	Proteobacteria	delta/epsilon subdivisions	Deltaproteobacteria	Desulfovibrionales	Desulfovibrionaceae	Desulfovibrio	Desulfovibrio diazotrophicus
1	root	Viruses	Duplodnaviria	Heunggongvirae	Uroviricota	Caudoviricetes	Caudovirales	Myoviridae	Tevenvirinae	Krischvirus	unclassified Krischvirus	Escherichia virus KFS-EC
1	root	cellular organisms	Bacteria	Terrabacteria group	Actinobacteria	Actinomycetia	Frankiales	Frankiaceae	Frankia	unclassified Frankia	Frankia sp. CgIM4
2	root	cellular organisms	Bacteria	Terrabacteria group	Actinobacteria	Actinomycetia	Propionibacteriales	Propionibacteriaceae	Cutibacterium	Cutibacterium acnes	Cutibacterium acnes HL201PA1
2	root	cellular organisms	Bacteria	Bacteria incertae sedis	Bacteria candidate phyla	Candidatus Dojkabacteria	environmental samples	uncultured bacterium pTW3
1	root	Viruses	Duplodnaviria	Heunggongvirae	Uroviricota	Caudoviricetes	Caudovirales	Podoviridae	unclassified Podoviridae	Podoviridae sp. ct53O25
2	root	cellular organisms	Bacteria	Bacteria incertae sedis	Bacteria candidate phyla	Patescibacteria group	Parcubacteria group	Candidatus Nomurabacteria	Candidatus Nomurabacteria bacterium GW2011_GWA1_43_17
1	root	Viruses	Varidnaviria	Bamfordvirae	Nucleocytoviricota	Megaviricetes	Algavirales	Phycodnaviridae	Chlorovirus	Paramecium bursaria Chlorella virus NC1A
1	root	cellular organisms	Bacteria	Terrabacteria group	Actinobacteria	Actinomycetia	Streptomycetales	Streptomycetaceae	Streptomyces	unclassified Streptomyces	Streptomyces sp. PsTaAH-124
3	root	cellular organisms	Bacteria	environmental samples	uncultured bacterium Contig1761
1	root	cellular organisms	Bacteria	Proteobacteria	Gammaproteobacteria	unclassified Gammaproteobacteria	Gammaproteobacteria bacterium RIFCSPHIGHO2_01_FULL_42_8
2	root	cellular organisms	Bacteria	Terrabacteria group	Actinobacteria	Actinomycetia	Pseudonocardiales	Pseudonocardiaceae	Amycolatopsis	Amycolatopsis methanolica group	Amycolatopsis methanolica	Amycolatopsis methanolica 239
1	root	cellular organisms	Bacteria	Terrabacteria group	Firmicutes	Bacilli	Bacillales	Paenibacillaceae	Paenibacillus	unclassified Paenibacillus	Paenibacillus sp. HGF5
1	root	Viruses	Duplodnaviria	Heunggongvirae	Uroviricota	Caudoviricetes	Caudovirales	Podoviridae	unclassified Podoviridae	Xanthomonas phage Tenjo
1	root	Viruses	Duplodnaviria	Heunggongvirae	Uroviricota	Caudoviricetes	Caudovirales	Siphoviridae	unclassified Siphoviridae	Siphoviridae sp. ctKy93
2	root	Viruses	Duplodnaviria	Heunggongvirae	Uroviricota	Caudoviricetes	Caudovirales	environmental samples	uncultured Mediterranean phage uvDeep-CGR2-AD3-C76
1	root	cellular organisms	Eukaryota	Opisthokonta	Fungi	Dikarya	Ascomycota	saccharomyceta	Pezizomycotina	leotiomyceta	sordariomyceta	Sordariomycetes	Hypocreomycetidae	Hypocreales	Nectriaceae	Fusarium	Fusarium fujikuroi species complex	Fusarium acutatum
1	root	cellular organisms	Bacteria	Terrabacteria group	Firmicutes	Bacilli	Lactobacillales	Enterococcaceae	Enterococcus	unclassified Enterococcus	Enterococcus sp. DIV0212c
3	root	cellular organisms	Bacteria	Terrabacteria group	Firmicutes	Clostridia	Eubacteriales	Eubacteriaceae	Alkalibaculum
1	root	cellular organisms	Bacteria	Bacteria incertae sedis	Bacteria candidate phyla	Candidatus Berkelbacteria	environmental samples	uncultured Berkelbacteria bacterium Rifle_16ft_4_minimus_38443
2	root	cellular organisms	Bacteria	Proteobacteria	Gammaproteobacteria	Pseudomonadales	Pseudomonadaceae	Pseudomonas	Pseudomonas allokribbensis
1	root	cellular organisms	Bacteria	Bacteria incertae sedis	Bacteria candidate phyla	Patescibacteria group	Parcubacteria group	Candidatus Nomurabacteria	Candidatus Nomurabacteria bacterium RIFCSPHIGHO2_12_FULL_40_64
4	root	cellular organisms	Bacteria	Proteobacteria	Gammaproteobacteria	Enterobacterales	Enterobacteriaceae	Buttiauxella	unclassified Buttiauxella	Buttiauxella sp. A2-C1_F
1	root	cellular organisms	Bacteria	Terrabacteria group	Firmicutes	Bacilli	Lactobacillales	Lactobacillaceae	Companilactobacillus	Companilactobacillus nantensis
2	root	cellular organisms	Bacteria	Proteobacteria	Gammaproteobacteria	Pseudomonadales	Pseudomonadaceae	Pseudomonas	unclassified Pseudomonas	Pseudomonas sp. FW306-2-11BA
1	root	cellular organisms	Bacteria	Terrabacteria group	Firmicutes	Clostridia	Eubacteriales	Lachnospiraceae	unclassified Lachnospiraceae	Lachnospiraceae bacterium OM04-12BH
1	root	cellular organisms	Eukaryota	Haptista	Haptophyta	Prymnesiophyceae	Isochrysidales	Isochrysidaceae	Chrysotila	Chrysotila carterae
2	root	cellular organisms	Bacteria	Bacteria incertae sedis	Bacteria candidate phyla	Candidatus Firestonebacteria	Candidatus Firestonebacteria bacterium RIFOXYC2_FULL_39_67
2	root	cellular organisms	Bacteria	Terrabacteria group	Firmicutes	Clostridia	Eubacteriales	Lachnospiraceae	Lachnospira	Lachnospira pectinoschiza
1	root	cellular organisms	Bacteria	Proteobacteria	Alphaproteobacteria	Hyphomicrobiales	Rhizobiaceae	Rhizobium/Agrobacterium group	Rhizobium	unclassified Rhizobium	Rhizobium sp. SEMIA 4085
1	root	cellular organisms	Bacteria	Terrabacteria group	Tenericutes	Mollicutes	Mycoplasmatales	Mycoplasmataceae	Mycoplasmopsis	Mycoplasmopsis synoviae	Mycoplasmopsis synoviae 53
1	root	cellular organisms	Bacteria	Bacteria incertae sedis	Bacteria candidate phyla	Patescibacteria group	Parcubacteria group	Candidatus Magasanikbacteria	Candidatus Magasanikbacteria bacterium CG10_big_fil_rev_8_21_14_0_10_43_9
1	root	cellular organisms	Eukaryota	Sar	Stramenopiles	Oomycota	Peronosporales	Peronosporaceae	Phytophthora	Phytophthora fallax
8	root	Viruses	Duplodnaviria	Heunggongvirae	Uroviricota	Caudoviricetes	Caudovirales	Myoviridae	Peduovirinae	Kisquattuordecimvirus	Burkholderia virus KS14	Burkholderia phage KS14
3	root	Viruses	Duplodnaviria	Heunggongvirae	Uroviricota	Caudoviricetes	Caudovirales	Siphoviridae	unclassified Siphoviridae	Vibrio phage PS17B.1
1	root	cellular organisms	Bacteria	Proteobacteria	Gammaproteobacteria	Moraxellales	Moraxellaceae	Psychrobacter	unclassified Psychrobacter	Psychrobacter sp. DD43
1	root	cellular organisms	Bacteria	Terrabacteria group	Firmicutes	Negativicutes	Selenomonadales	Selenomonadaceae	Mitsuokella	unclassified Mitsuokella	Mitsuokella sp. oral taxon 131	Mitsuokella sp. oral taxon 131 str. W9106
4	root	cellular organisms	Bacteria	Proteobacteria	Betaproteobacteria	Burkholderiales	Oxalobacteraceae	Janthinobacterium	unclassified Janthinobacterium	Janthinobacterium sp. J3
2	root	cellular organisms	Bacteria	environmental samples	uncultured bacterium ARCTIC96BD-19
1	root	cellular organisms	Eukaryota	Rhodophyta	Florideophyceae	Corallinophycidae	Rhodogorgonales	Rhodogorgonaceae	Rhodogorgon	unclassified Rhodogorgon	Rhodogorgon sp.
1	root	cellular organisms	Eukaryota	Opisthokonta	Fungi	Dikarya	Ascomycota	saccharomyceta	Pezizomycotina	Pezizomycetes	Pezizales	Tuberaceae	Tuber	Tuber brumale
1	root	cellular organisms	Bacteria	environmental samples	uncultured nuHF2 cluster bacterium HF0500_39O04
1	root	cellular organisms	Archaea	Euryarchaeota	Stenosarchaea group	Halobacteria	Halobacteriales	Halococcaceae	Halococcus	Halococcus salsus
3	root	cellular organisms	Eukaryota	Sar	Alveolata	Apicomplexa	Conoidasida	Coccidia	Eucoccidiorida	Eimeriorina	Eimeriidae	Eimeria	Eimeria mitis
1	root	cellular organisms	Bacteria	Terrabacteria group	Firmicutes	Clostridia	Eubacteriales	Clostridiaceae	Clostridium	unclassified Clostridium	Clostridium sp. AF34-10BH
1	root	cellular organisms	Bacteria	Proteobacteria	Gammaproteobacteria	Pseudomonadales	Pseudomonadaceae	Pseudomonas	unclassified Pseudomonas	Pseudomonas sp. MF6768
4	root	cellular organisms	Bacteria	Nitrospirae	unclassified Nitrospirae	Nitrospirae bacterium CG01_land_8_20_14_3_00_44_22
1	root	cellular organisms	Bacteria	Proteobacteria	delta/epsilon subdivisions	Epsilonproteobacteria	Campylobacterales	Campylobacteraceae	Campylobacter	unclassified Campylobacter	Campylobacter sp. P0124
1	root	cellular organisms	Eukaryota	Sar	Stramenopiles	Ochrophyta	Bacillariophyta	Fragilariophyceae	Fragilariophycidae	Fragilariales	Fragilariaceae	Grammonema	Grammonema cf. islandica
4	root	cellular organisms	Bacteria	Proteobacteria	Gammaproteobacteria	Enterobacterales	Enterobacteriaceae	Plesiomonas	unclassified Plesiomonas	Plesiomonas sp. ZOR0011
1	root	cellular organisms	Bacteria	Terrabacteria group	Firmicutes	Bacilli	Lactobacillales	Streptococcaceae	Streptococcus	Streptococcus mitis	Streptococcus mitis 27/7
2	root	cellular organisms	Bacteria	Terrabacteria group	Actinobacteria	Actinomycetia	Propionibacteriales	Propionibacteriaceae	Cutibacterium	Cutibacterium acnes	Cutibacterium acnes JCM 18909
1	root	Viruses	Duplodnaviria	Heunggongvirae	Uroviricota	Caudoviricetes	Caudovirales	Myoviridae	Ounavirinae	unclassified Ounavirinae	Listeria phage LPML1
3	root	cellular organisms	Bacteria	Bacteria incertae sedis	Bacteria candidate phyla	Patescibacteria group	Parcubacteria group	Candidatus Falkowbacteria	Candidatus Falkowbacteria bacterium RIFOXYA2_FULL_35_8
2	root	cellular organisms	Bacteria	Terrabacteria group	Firmicutes	Bacilli	Lactobacillales	Lactobacillaceae	Fructobacillus	Fructobacillus ficulneus
3	root	cellular organisms	Bacteria	Bacteria incertae sedis	Bacteria candidate phyla	Patescibacteria group	Parcubacteria group	Candidatus Portnoybacteria	Candidatus Portnoybacteria bacterium CG_4_9_14_3_um_filter_44_9
2	root	cellular organisms	Archaea	Euryarchaeota	Stenosarchaea group	Halobacteria	Halobacteriales	Haloarculaceae	Halorhabdus	unclassified Halorhabdus
1	root	Viruses	Duplodnaviria	Heunggongvirae	Uroviricota	Caudoviricetes	Caudovirales	Autographiviridae	Molineuxvirinae
1	root	Viruses	Duplodnaviria	Heunggongvirae	Uroviricota	Caudoviricetes	Caudovirales	Siphoviridae	Vendettavirus	unclassified Vendettavirus	Gordonia phage TZGordon
1	root	cellular organisms	Eukaryota	Rhodophyta	Florideophyceae	Corallinophycidae	Corallinales	Corallinaceae	Corallinoideae
2	root	cellular organisms	Bacteria	Terrabacteria group	Firmicutes	Bacilli	Lactobacillales	Streptococcaceae	Streptococcus	Streptococcus infantarius
1	root	cellular organisms	Bacteria	PVC group	Chlamydiae	unclassified Chlamydiae	Chlamydiae bacterium RIFCSPLOWO2_12_FULL_45_20
2	root	Viruses	Duplodnaviria	Heunggongvirae	Uroviricota	Caudoviricetes	Caudovirales	environmental samples	uncultured Mediterranean phage uvDeep-CGR2-KM21-C345
2	root	cellular organisms	Eukaryota	Opisthokonta	Fungi	Dikarya	Ascomycota	saccharomyceta	Pezizomycotina	leotiomyceta	sordariomyceta	Leotiomycetes	Helotiales	Pleuroascaceae	Venustampulla	Venustampulla echinocandica
2	root	cellular organisms	Eukaryota	Opisthokonta	Fungi	Dikarya	Basidiomycota	Agaricomycotina	Agaricomycetes	Phallomycetidae	Geastrales	Sphaerobolaceae	Sphaerobolus	Sphaerobolus stellatus
2	root	cellular organisms	Bacteria	FCB group	Bacteroidetes/Chlorobi group	Bacteroidetes	Cytophagia	Cytophagales	Cytophagaceae	Rhodonellum	Rhodonellum psychrophilum
3	root	cellular organisms	Bacteria	Bacteria incertae sedis	Bacteria candidate phyla	Patescibacteria group	Parcubacteria group	unclassified Parcubacteria group	Parcubacteria group bacterium GW2011_GWB1_50_9
1	root	cellular organisms	Bacteria	Proteobacteria	Alphaproteobacteria	Rhodobacterales	Roseobacteraceae	Ruegeria	unclassified Ruegeria	Ruegeria sp. HKCCD7221
1	root	Viruses	Monodnaviria	Sangervirae	Phixviricota	Malgrandaviricetes	Petitvirales	Microviridae	unclassified Microviridae	Tortoise microvirus 93
1	root	cellular organisms	Bacteria	Proteobacteria	Alphaproteobacteria	Pelagibacterales	unclassified Pelagibacterales	Pelagibacterales bacterium MED-G44
1	root	cellular organisms	Bacteria	Terrabacteria group	Firmicutes	Bacilli	Lactobacillales	Lactobacillaceae	Bombilactobacillus	Bombilactobacillus mellis
2	root	cellular organisms	Bacteria	FCB group	Bacteroidetes/Chlorobi group	Bacteroidetes	unclassified Bacteroidetes	Bacteroidetes bacterium RIFOXYA12_FULL_35_11
2	root	cellular organisms	Bacteria	Proteobacteria	Gammaproteobacteria	Moraxellales	Moraxellaceae	Acinetobacter	unclassified Acinetobacter	Acinetobacter sp. YH12140
1	root	cellular organisms	Bacteria	Terrabacteria group	Actinobacteria	Acidimicrobiia	Acidimicrobiales	Acidimicrobiaceae	Acidimicrobium	Acidimicrobium ferrooxidans	Acidimicrobium ferrooxidans DSM 10331
1	root	cellular organisms	Bacteria	Bacteria incertae sedis	Bacteria candidate phyla	Patescibacteria group	Microgenomates group	Candidatus Collierbacteria	Candidatus Collierbacteria bacterium GW2011_GWA1_42_60
2	root	cellular organisms	Eukaryota	Sar	Alveolata	Apicomplexa	Aconoidasida	Haemosporida	Plasmodiidae	Plasmodium	Plasmodium (Vinckeia)	Plasmodium yoelii	Plasmodium yoelii 17X
5	root	Viruses	Duplodnaviria	Heunggongvirae	Uroviricota	Caudoviricetes	Caudovirales	Myoviridae	Otagovirus	Pseudomonas virus VCM	Pseudomonas phage VCM
4	root	cellular organisms	Bacteria	Proteobacteria	Gammaproteobacteria	Enterobacterales	Yersiniaceae	Serratia	unclassified Serratia	Serratia sp. 1D1416
1	root	cellular organisms	Bacteria	Terrabacteria group	Actinobacteria	Actinomycetia	Frankiales	Frankiaceae	Frankia	unclassified Frankia	Frankia sp. BMG5.23
3	root	cellular organisms	Bacteria	Terrabacteria group	Firmicutes	Bacilli	Bacillales	Bacillaceae	Virgibacillus	Virgibacillus pantothenticus
1	root	cellular organisms	Bacteria	Terrabacteria group	Firmicutes	Bacilli	Bacillales	Paenibacillaceae	Paenibacillus	unclassified Paenibacillus	Paenibacillus sp. ISL-20
1	root	cellular organisms	Bacteria	Terrabacteria group	Chloroflexi	environmental samples	uncultured Chloroflexi bacterium Rifle_16ft_4_minimus_1477
1	root	cellular organisms	Eukaryota	Opisthokonta	Fungi	Dikarya	Basidiomycota	Agaricomycotina	Agaricomycetes	Agaricomycetes incertae sedis	Hymenochaetales	Hymenochaetaceae	Sanghuangporus	Sanghuangporus sanghuang
2	root	cellular organisms	Bacteria	Terrabacteria group	Firmicutes	Bacilli	Bacillales	Bacillaceae	Halobacillus	unclassified Halobacillus	Halobacillus sp. KGW1
1	root	cellular organisms	Bacteria	Proteobacteria	Gammaproteobacteria	Pseudomonadales	Pseudomonadaceae	Pseudomonas	unclassified Pseudomonas	Pseudomonas sp. 250J
1	root	cellular organisms	Eukaryota	Discoba	Euglenozoa	Euglenida	Spirocuta	Euglenophyceae	Euglenales	Phacaceae	Discoplastis	Discoplastis spathirhyncha
1	root	cellular organisms	Bacteria	Terrabacteria group	Firmicutes	Bacilli	Lactobacillales	Carnobacteriaceae	Carnobacterium	Carnobacterium iners
1	root	cellular organisms	Eukaryota	Opisthokonta	Fungi	Dikarya	Basidiomycota	Agaricomycotina	Agaricomycetes	Agaricomycetidae	Boletales	Suillineae	Suillaceae	Suillus	Suillus discolor
5	root	cellular organisms	Eukaryota	Sar	Alveolata	Ciliophora	Intramacronucleata	Oligohymenophorea	Scuticociliatia	Pleuronematida	Cyclidiidae	unclassified Cyclidiidae	Cyclidiidae sp. BOLD:AAO7643
1	root	cellular organisms	Bacteria	Proteobacteria	Gammaproteobacteria	Oceanospirillales	Halomonadaceae	Cobetia	unclassified Cobetia	Cobetia sp. 4B
1	root	cellular organisms	Bacteria	Terrabacteria group	Firmicutes	Bacilli	Bacillales	Bacillaceae	Lederbergia
3	root	cellular organisms	Bacteria	Terrabacteria group	Firmicutes	Bacilli	Bacillales	Paenibacillaceae	Paenibacillus	unclassified Paenibacillus	Paenibacillus sp. FSL R5-808
1	root	Viruses	Duplodnaviria	Heunggongvirae	Uroviricota	Caudoviricetes	Caudovirales	Myoviridae	Eneladusvirus	unclassified Eneladusvirus	Erwinia phage pEa_SNUABM_47
3	root	cellular organisms	Archaea	Euryarchaeota	Stenosarchaea group	Halobacteria	Halobacteriales	Haloarculaceae	Halomicroarcula	Halomicroarcula amylolytica
2	root	cellular organisms	Bacteria	Proteobacteria	Alphaproteobacteria	Rickettsiales	Rickettsiaceae	Rickettsieae	Rickettsia	spotted fever group	Rickettsia rickettsii
1	root	cellular organisms	Bacteria	Terrabacteria group	Firmicutes	Bacilli	Bacillales	Bacillales incertae sedis	Bacillales Family XII. Incertae Sedis	Exiguobacterium	unclassified Exiguobacterium	Exiguobacterium sp. s155
1	root	cellular organisms	Bacteria	Proteobacteria	Gammaproteobacteria	Enterobacterales	Morganellaceae	Photorhabdus	Photorhabdus temperata	Photorhabdus temperata subsp. temperata	Photorhabdus temperata subsp. temperata M1021
1	root	cellular organisms	Bacteria	Proteobacteria	Gammaproteobacteria	Alteromonadales	Pseudoalteromonadaceae	Pseudoalteromonas	unclassified Pseudoalteromonas	Pseudoalteromonas sp. Cn5-37
4	root	cellular organisms	Bacteria	Proteobacteria	Hydrogenophilalia	Hydrogenophilales	unclassified Hydrogenophilales	Hydrogenophilales bacterium CG03_land_8_20_14_0_80_62_28
2	root	cellular organisms	Bacteria	Terrabacteria group	Actinobacteria	Actinomycetia	Streptomycetales	Streptomycetaceae	Streptomyces	unclassified Streptomyces	Streptomyces sp. C8S0
2	root	cellular organisms	Bacteria	Proteobacteria	Gammaproteobacteria	Moraxellales	Moraxellaceae	Acinetobacter	unclassified Acinetobacter	Acinetobacter sp. 51m
1	root	Viruses	Duplodnaviria	Heunggongvirae	Uroviricota	Caudoviricetes	Caudovirales	Siphoviridae	Chenonavirus	Mycobacterium virus Sbash	Mycobacterium phage Sbash
1	root	cellular organisms	Eukaryota	Opisthokonta	Fungi	Dikarya	Basidiomycota	Ustilaginomycotina	Ustilaginomycetes	Ustilaginales	Ustilaginaceae	Pseudozyma	Pseudozyma pruni
1	root	cellular organisms	Bacteria	Proteobacteria	Gammaproteobacteria	Pseudomonadales	Pseudomonadaceae	Pseudomonas	unclassified Pseudomonas	Pseudomonas sp. C5pp
1	root	cellular organisms	Bacteria	Proteobacteria	Alphaproteobacteria	Sphingomonadales	Sphingomonadaceae	Sphingomonas	unclassified Sphingomonas	Sphingomonas sp. PB180
1	root	cellular organisms	Bacteria	Proteobacteria	Gammaproteobacteria	Moraxellales	Moraxellaceae	Acinetobacter	unclassified Acinetobacter	Acinetobacter sp. YH12097
2	root	cellular organisms	Bacteria	Terrabacteria group	Actinobacteria	Actinomycetia	Corynebacteriales	Nocardiaceae	Antrihabitans	unclassified Antrihabitans
2	root	cellular organisms	Bacteria	Proteobacteria	Gammaproteobacteria	Pseudomonadales	Pseudomonadaceae	Pseudomonas	Pseudomonas putida group	Pseudomonas putida	Pseudomonas putida KG-4
1	root	Viruses	unclassified bacterial viruses	Microcystis phage Mwe-Yong908-1
1	root	cellular organisms	Bacteria	Proteobacteria	delta/epsilon subdivisions	Deltaproteobacteria	Desulfobacterales	Desulfobacteraceae	Desulfatibacillum	environmental samples	uncultured Desulfatibacillum sp.
1	root	cellular organisms	Eukaryota	Sar	Stramenopiles	Ochrophyta	PX clade	Phaeophyceae	Laminariales	Laminariaceae	Pelagophycus	Pelagophycus porra
1	root	cellular organisms	Bacteria	FCB group	Bacteroidetes/Chlorobi group	Bacteroidetes	Bacteroidia	Bacteroidales	Bacteroidaceae	Bacteroides	unclassified Bacteroides	Bacteroides sp. AF34-31BH
1	root	cellular organisms	Bacteria	Proteobacteria	Gammaproteobacteria	Xanthomonadales	Xanthomonadaceae	Stenotrophomonas	Stenotrophomonas maltophilia group	Stenotrophomonas maltophilia	Stenotrophomonas maltophilia D457
2	root	cellular organisms	Bacteria	Terrabacteria group	Actinobacteria	Actinomycetia	Micrococcales	Microbacteriaceae	Microbacterium	Microbacterium maritypicum	Microbacterium maritypicum MF109
1	root	Viruses	Duplodnaviria	Heunggongvirae	Uroviricota	Caudoviricetes	Caudovirales	Siphoviridae	Cheoctovirus	unclassified Cheoctovirus	Mycobacterium phage Bipolar
1	root	cellular organisms	Bacteria	Bacteria incertae sedis	Bacteria candidate phyla	Patescibacteria group	Parcubacteria group	Candidatus Taylorbacteria	Candidatus Taylorbacteria bacterium RIFCSPHIGHO2_01_FULL_43_47
1	root	cellular organisms	Eukaryota	Sar	Stramenopiles	Ochrophyta	Bacillariophyta	Bacillariophyceae	Bacillariophycidae	Naviculales	Sellaphoraceae	Fallacia
1	root	cellular organisms	Eukaryota	Rhodophyta	Florideophyceae	Rhodymeniophycidae	Ceramiales	Spyridiaceae	Spyridia	Spyridia filamentosa
1	root	cellular organisms	Bacteria	Proteobacteria	Gammaproteobacteria	Pseudomonadales	Pseudomonadaceae	Pseudomonas	unclassified Pseudomonas	Pseudomonas sp. MF6751
1	root	cellular organisms	Bacteria	Terrabacteria group	Firmicutes	Bacilli	Lactobacillales	Lactobacillaceae	Lactobacillus	Lactobacillus xujianguonis
1	root	cellular organisms	Bacteria	Proteobacteria	Betaproteobacteria	Burkholderiales	Burkholderiaceae	Ralstonia	unclassified Ralstonia	Ralstonia sp. U2
1	root	cellular organisms	Bacteria	Proteobacteria	Gammaproteobacteria	Alteromonadales	Psychromonadaceae	Psychromonas	unclassified Psychromonas	Psychromonas sp. SR45-3
3	root	cellular organisms	Bacteria	Terrabacteria group	Actinobacteria	Actinomycetia	Bifidobacteriales	Bifidobacteriaceae	Bifidobacterium	unclassified Bifidobacterium	Bifidobacterium sp. UTCIF-39
1	root	cellular organisms	Eukaryota	Rhodophyta	Florideophyceae	Nemaliophycidae	Nemaliales	Nemaliaceae	Nemalion	unclassified Nemalion	Nemalion sp. H.1444
2	root	Viruses	Duplodnaviria	Heunggongvirae	Uroviricota	Caudoviricetes	Caudovirales	Siphoviridae	unclassified Siphoviridae	Siphoviridae sp. ctgN495
1	root	cellular organisms	Bacteria	Proteobacteria	Alphaproteobacteria	Rickettsiales	Rickettsiaceae	Rickettsieae	Rickettsia	Rickettsia incertae sedis	Candidatus Rickettsia colombianensi
1	root	cellular organisms	Eukaryota	Opisthokonta	Fungi	Dikarya	Ascomycota	saccharomyceta	Pezizomycotina	leotiomyceta	sordariomyceta	Sordariomycetes	Hypocreomycetidae	Hypocreales	Hypocreaceae	Trichoderma	Trichoderma asperellum
1	root	cellular organisms	Bacteria	Terrabacteria group	Firmicutes	Negativicutes	Selenomonadales	Sporomusaceae	Pelosinus	unclassified Pelosinus	Pelosinus sp. HCF1
1	root	cellular organisms	Bacteria	Terrabacteria group	Firmicutes	Clostridia	Eubacteriales	Lachnospiraceae	Roseburia	environmental samples	Roseburia sp. CAG:197
2	root	cellular organisms	Bacteria	Proteobacteria	Alphaproteobacteria	Rhodospirillales	Acetobacteraceae	Acidiphilium	unclassified Acidiphilium	Acidiphilium sp. 34-64-41
3	root	cellular organisms	Bacteria	Proteobacteria	Gammaproteobacteria	Pseudomonadales	Pseudomonadaceae	Pseudomonas	unclassified Pseudomonas	Pseudomonas sp. PDM23
1	root	cellular organisms	Bacteria	Proteobacteria	Alphaproteobacteria	Rhodospirillales	Acetobacteraceae	Acetobacter	Acetobacter pasteurianus	Acetobacter pasteurianus NBRC 101655
3	root	cellular organisms	Bacteria	Terrabacteria group	Firmicutes	Bacilli	Bacillales	Staphylococcaceae	Salinicoccus	unclassified Salinicoccus	Salinicoccus sp. RF5
2	root	cellular organisms	Bacteria	Terrabacteria group	Firmicutes	Bacilli	Bacillales	Staphylococcaceae	Jeotgalicoccus	Jeotgalicoccus aerolatus
2	root	Viruses	Duplodnaviria	Heunggongvirae	Uroviricota	Caudoviricetes	Caudovirales	Siphoviridae	Bclasvirinae
2	root	cellular organisms	Eukaryota	Opisthokonta	Fungi	Fungi incertae sedis	Mucoromycota	Glomeromycotina	Glomeromycetes	Glomerales	Glomeraceae	Funneliformis	Funneliformis mosseae
3	root	cellular organisms	Bacteria	Proteobacteria	Alphaproteobacteria	Rickettsiales	Anaplasmataceae	Neorickettsia	Neorickettsia risticii
1	root	cellular organisms	Eukaryota	Opisthokonta	Fungi	Dikarya	Ascomycota	saccharomyceta	Pezizomycotina	leotiomyceta	sordariomyceta	Sordariomycetes	Hypocreomycetidae	Hypocreales	Nectriaceae	Fusarium	unclassified Fusarium
1	root	Viruses	Duplodnaviria	Heunggongvirae	Uroviricota	Caudoviricetes	Caudovirales	Herelleviridae	Bastillevirinae	Eldridgevirus	Bacillus virus Eldridge	Bacillus phage Eldridge
2	root	cellular organisms	Bacteria	Proteobacteria	Gammaproteobacteria	Moraxellales	Moraxellaceae	Acinetobacter	unclassified Acinetobacter	Acinetobacter sp. Leaf130
3	root	cellular organisms	Bacteria	Bacteria incertae sedis	Bacteria candidate phyla	Patescibacteria group	Parcubacteria group	unclassified Parcubacteria group	Parcubacteria group bacterium GW2011_GWB1_48_6
1	root	cellular organisms	Bacteria	Spirochaetes	Spirochaetia	Spirochaetales	Borreliaceae	Borreliella
2	root	Viruses	Duplodnaviria	Heunggongvirae	Uroviricota	Caudoviricetes	Caudovirales	Myoviridae	unclassified Myoviridae	Myoviridae sp. ctQ6D10
1	root	cellular organisms	Bacteria	Bacteria incertae sedis	Bacteria candidate phyla	Patescibacteria group	Microgenomates group	Candidatus Gottesmanbacteria	Candidatus Gottesmanbacteria bacterium GW2011_GWA1_42_26
1	root	cellular organisms	Bacteria	Terrabacteria group	Firmicutes	Bacilli	Bacillales	Bacillaceae	Geobacillus	Geobacillus thermoleovorans group	Geobacillus vulcani
3	root	cellular organisms	Bacteria	Terrabacteria group	Firmicutes	Bacilli	Bacillales	Thermoactinomycetaceae	Hazenella
1	root	cellular organisms	Bacteria	Chrysiogenetes	Chrysiogenetes	Chrysiogenales	Chrysiogenaceae	Desulfurispirillum	Desulfurispirillum indicum	Desulfurispirillum indicum S5
1	root	cellular organisms	Eukaryota	Sar	Alveolata	Ciliophora	Intramacronucleata	Spirotrichea	Choreotrichia	Tintinnida	Rhabdonellidae	Schmidingerella	unclassified Schmidingerella	Schmidingerella sp. LAK-2008
1	root	cellular organisms	Bacteria	Terrabacteria group	Firmicutes	Bacilli	Bacillales	Bacillaceae	Bacillus	unclassified Bacillus (in: Bacteria)	Bacillus sp. L75
2	root	cellular organisms	Eukaryota	Opisthokonta	Fungi	Fungi incertae sedis	Microsporidia	Pansporoblastina
1	root	cellular organisms	Bacteria	Terrabacteria group	Actinobacteria	Actinomycetia	Micrococcales	Micrococcaceae	Rothia	unclassified Rothia (in: Bacteria)	Rothia sp. HMSC066G02
1	root	cellular organisms	Bacteria	Proteobacteria	Gammaproteobacteria	Enterobacterales	Enterobacteriaceae	Escherichia	Escherichia fergusonii	Escherichia fergusonii ECD227
1	root	cellular organisms	Bacteria	Terrabacteria group	Cyanobacteria/Melainabacteria group	Cyanobacteria	Synechococcales	Synechococcaceae	Synechococcus	unclassified Synechococcus	Synechococcus sp. UW86
1	root	cellular organisms	Bacteria	FCB group	Bacteroidetes/Chlorobi group	Bacteroidetes	Bacteroidia	Bacteroidales	Rikenellaceae	Alistipes	environmental samples	uncultured Alistipes sp.
1	root	cellular organisms	Bacteria	Terrabacteria group	Firmicutes	Bacilli	Lactobacillales	Lactobacillaceae	Lactobacillus	unclassified Lactobacillus	Lactobacillus sp. HBUAS51381
2	root	cellular organisms	Bacteria	environmental samples	uncultured bacterium SM760_p
2	root	cellular organisms	Bacteria	Terrabacteria group	Tenericutes	Mollicutes	Entomoplasmatales	Williamsoniiplasma	Williamsoniiplasma lucivorax
2	root	cellular organisms	Bacteria	Proteobacteria	Alphaproteobacteria	Rhodobacterales	Roseobacteraceae	Ruegeria	unclassified Ruegeria	Ruegeria sp. HKCCD6228
1	root	cellular organisms	Bacteria	Proteobacteria	Gammaproteobacteria	Pseudomonadales	Pseudomonadaceae	Pseudomonas	unclassified Pseudomonas	Pseudomonas sp. Z003-0.4C(8344-21)
1	root	cellular organisms	Bacteria	Terrabacteria group	Actinobacteria	Actinomycetia	Streptomycetales	Streptomycetaceae	Streptomyces	Streptomyces flavovariabilis
1	root	cellular organisms	Bacteria	Proteobacteria	Betaproteobacteria	Neisseriales	Neisseriaceae	Snodgrassella	Snodgrassella alvi	Snodgrassella alvi SCGC AB-598-P14
1	root	cellular organisms	Bacteria	Terrabacteria group	Firmicutes	Tissierellia	Tissierellales	Peptoniphilaceae	Peptoniphilus	Peptoniphilus urinimassiliensis
5	root	cellular organisms	Bacteria	Terrabacteria group	Actinobacteria	Actinomycetia	Corynebacteriales	Corynebacteriaceae	Corynebacterium	unclassified Corynebacterium	Corynebacterium sp. ED61
7	root	cellular organisms	Bacteria	Proteobacteria	delta/epsilon subdivisions	Epsilonproteobacteria	Campylobacterales	Campylobacteraceae	Campylobacter	unclassified Campylobacter	Campylobacter sp. MIT 99-7217
1	root	Viruses	Duplodnaviria	Heunggongvirae	Uroviricota	Caudoviricetes	Caudovirales	Siphoviridae	Samwavirus	Corynebacterium virus StAB	Corynebacterium phage StAB
2	root	Viruses	Duplodnaviria	Heunggongvirae	Uroviricota	Caudoviricetes	Caudovirales	Myoviridae	unclassified Myoviridae	Gordonia phage Skog
1	root	cellular organisms	Bacteria	Bacteria incertae sedis	Bacteria candidate phyla	Patescibacteria group	Parcubacteria group	Candidatus Nealsonbacteria	Candidatus Nealsonbacteria bacterium RIFOXYB1_FULL_40_15
1	root	cellular organisms	Bacteria	Bacteria incertae sedis	Bacteria candidate phyla	Patescibacteria group	Microgenomates group	Candidatus Shapirobacteria	Candidatus Shapirobacteria bacterium CG_4_10_14_3_um_filter_35_13
1	root	cellular organisms	Bacteria	Terrabacteria group	Cyanobacteria/Melainabacteria group	Cyanobacteria	Oscillatoriophycideae	Chroococcales	Microcystaceae	Microcystis	Microcystis aeruginosa	Microcystis aeruginosa Ma_QC_C_20070823_S13D
4	root	cellular organisms	Bacteria	Terrabacteria group	Firmicutes	Bacilli	Bacillales	Planococcaceae	Kurthia	unclassified Kurthia	Kurthia sp. 11kri321
2	root	Viruses	Duplodnaviria	Heunggongvirae	Peploviricota	Herviviricetes	Herpesvirales	Herpesviridae	Alphaherpesvirinae	Varicellovirus	Canid alphaherpesvirus 1
4	root	Viruses	Duplodnaviria	Heunggongvirae	Uroviricota	Caudoviricetes	Caudovirales	Autographiviridae	Lingvirus	Prochlorococcus virus PGSP1	Prochlorococcus phage P-GSP1
1	root	cellular organisms	Eukaryota	Viridiplantae	Chlorophyta	core chlorophytes	Trebouxiophyceae	Chlorellales	Oocystaceae	Pseudococcomyxa	Pseudococcomyxa simplex
1	root	cellular organisms	Bacteria	Acidobacteria	Acidobacteriia	Bryobacterales	Solibacteraceae	Candidatus Solibacter	Candidatus Solibacter usitatus
1	root	cellular organisms	Bacteria	Terrabacteria group	Firmicutes	Bacilli	Lactobacillales	Lactobacillaceae	Limosilactobacillus	Limosilactobacillus mucosae
1	root	cellular organisms	Bacteria	Terrabacteria group	Cyanobacteria/Melainabacteria group	Cyanobacteria	Nostocales	Aphanizomenonaceae	Dolichospermum	Dolichospermum flos-aquae	Dolichospermum flos-aquae 0tu33s15
1	root	cellular organisms	Bacteria	Terrabacteria group	Actinobacteria	Actinomycetia	Corynebacteriales	Nocardiaceae	Rhodococcus	unclassified Rhodococcus	Rhodococcus sp. Mel
1	root	cellular organisms	Bacteria	Proteobacteria	Betaproteobacteria	Burkholderiales	Comamonadaceae	Variovorax	unclassified Variovorax	Variovorax sp. NFACC27
1	root	cellular organisms	Bacteria	Proteobacteria	Gammaproteobacteria	Pseudomonadales	Pseudomonadaceae	Pseudomonas	unclassified Pseudomonas	Pseudomonas sp. SCPG-7
2	root	cellular organisms	Bacteria	Spirochaetes	Spirochaetia	Spirochaetales	Treponemataceae	Treponema	unclassified Treponema	Treponema sp. Marseille-Q4132
1	root	cellular organisms	Bacteria	PVC group	Verrucomicrobia	Verrucomicrobia incertae sedis	Candidatus Pinguicoccus	Candidatus Pinguicoccus supinus
2	root	cellular organisms	Archaea	Euryarchaeota	Methanomada group	Methanobacteria	Methanobacteriales	Methanobacteriaceae	Methanobrevibacter	Methanobrevibacter gottschalkii
2	root	cellular organisms	Eukaryota	Opisthokonta	Fungi	Dikarya	Ascomycota	saccharomyceta	Saccharomycotina	Saccharomycetes	Saccharomycetales	Dipodascaceae	Galactomyces	Galactomyces reessii
1	root	Viruses	Duplodnaviria	Heunggongvirae	Uroviricota	Caudoviricetes	Caudovirales	Herelleviridae	Bastillevirinae	Bequatrovirus
1	root	Viruses	Duplodnaviria	Heunggongvirae	Uroviricota	Caudoviricetes	Caudovirales	Podoviridae	Sendosyvirus	unclassified Sendosyvirus
1	root	cellular organisms	Bacteria	environmental samples	uncultured bacterium TB306_p
1	root	cellular organisms	Bacteria	PVC group	Planctomycetes	Phycisphaerae	Sedimentisphaerales	Sedimentisphaeraceae
1	root	cellular organisms	Bacteria	Proteobacteria	delta/epsilon subdivisions	Epsilonproteobacteria	Campylobacterales	Campylobacteraceae	Campylobacter	unclassified Campylobacter	Campylobacter sp. P0222
1	root	cellular organisms	Eukaryota	Sar	Stramenopiles	Bigyra	Opalozoa	Opalinata	Opalinidae	unclassified Opalinidae	Opalinidae sp.
4	root	cellular organisms	Archaea	Euryarchaeota	Stenosarchaea group	Methanomicrobia	Methanotrichales	Methanotrichaceae	Methanothrix	unclassified Methanothrix	Methanosaeta sp. SDB
5	root	cellular organisms	Bacteria	Terrabacteria group	Firmicutes	Bacilli	Bacillales	Paenibacillaceae	Paenibacillus	unclassified Paenibacillus	Paenibacillus sp. EKM212P
1	root	cellular organisms	Eukaryota	Haptista	Haptophyta	Prymnesiophyceae	Prymnesiales	Chrysochromulinaceae	Chrysochromulina	unclassified Chrysochromulina	Chrysochromulina sp. NIES-1333
1	root	cellular organisms	Archaea	TACK group	Thaumarchaeota	unclassified Thaumarchaeota	Thaumarchaeota archaeon S15
1	root	cellular organisms	Bacteria	Proteobacteria	Alphaproteobacteria	Hyphomicrobiales	Rhizobiaceae	Rhizobium/Agrobacterium group	Rhizobium	Rhizobium etli	Rhizobium etli CFN 42
2	root	cellular organisms	Bacteria	Terrabacteria group	Actinobacteria	Coriobacteriia	Eggerthellales	Eggerthellaceae	Slackia	unclassified Slackia
2	root	cellular organisms	Bacteria	Bacteria incertae sedis	Bacteria candidate phyla	Patescibacteria group	Microgenomates group	Candidatus Woesebacteria	Candidatus Woesebacteria bacterium RIFCSPHIGHO2_02_FULL_38_9
1	root	cellular organisms	Bacteria	Terrabacteria group	Firmicutes	Negativicutes	Acidaminococcales	Acidaminococcaceae	Acidaminococcus	unclassified Acidaminococcus	Acidaminococcus sp. AM33-14BH
1	root	cellular organisms	Bacteria	Terrabacteria group	Firmicutes	Bacilli	Bacillales	Bacillaceae	Anoxybacillus	Anoxybacillus suryakundensis
3	root	Viruses	Duplodnaviria	Heunggongvirae	Uroviricota	Caudoviricetes	Caudovirales	Siphoviridae	unclassified Siphoviridae	Pseudoalteromonas phage KB12-38
1	root	cellular organisms	Bacteria	Proteobacteria	Gammaproteobacteria	Legionellales	Coxiellaceae	unclassified Coxiellaceae	Coxiella-like endosymbiont of Amblyomma americanum
2	root	cellular organisms	Bacteria	Proteobacteria	Gammaproteobacteria	Enterobacterales	Erwiniaceae	Pantoea	unclassified Pantoea	Pantoea sp. Acro-807
1	root	cellular organisms	Bacteria	Proteobacteria	Alphaproteobacteria	Hyphomicrobiales	Rhizobiaceae	Rhizobium/Agrobacterium group	Rhizobium	Rhizobium oryzicola
1	root	cellular organisms	Bacteria	Terrabacteria group	Actinobacteria	Actinomycetia	Corynebacteriales	Mycobacteriaceae	Mycolicibacterium	unclassified Mycolicibacterium	Mycolicibacterium sp. CBMA 334
2	root	cellular organisms	Bacteria	Terrabacteria group	Firmicutes	Bacilli	Lactobacillales	Lactobacillaceae	Lactobacillus	Lactobacillus melliventris
1	root	cellular organisms	Bacteria	Bacteria incertae sedis	Bacteria candidate phyla	Patescibacteria group	Microgenomates group	Candidatus Woesebacteria	Candidatus Woesebacteria bacterium CG22_combo_CG10-13_8_21_14_all_39_10
2	root	Viruses	Duplodnaviria	Heunggongvirae	Uroviricota	Caudoviricetes	Caudovirales	Myoviridae	Pakpunavirus	Pseudomonas virus MAG1	Pseudomonas phage vB_PaeM_MAG1
4	root	cellular organisms	Bacteria	Terrabacteria group	Firmicutes	Clostridia	Thermoanaerobacterales	Thermoanaerobacteraceae	Moorella group	Moorella	Moorella mulderi
3	root	cellular organisms	Bacteria	Proteobacteria	Gammaproteobacteria	Enterobacterales	Yersiniaceae	Nissabacter	Nissabacter archeti
2	root	Viruses	Duplodnaviria	Heunggongvirae	Uroviricota	Caudoviricetes	Caudovirales	Siphoviridae	unclassified Siphoviridae	Geobacillus virus E3
3	root	cellular organisms	Bacteria	Proteobacteria	Alphaproteobacteria	Hyphomicrobiales	Xanthobacteraceae	Starkeya	unclassified Starkeya	Starkeya sp.
5	root	cellular organisms	Bacteria	Proteobacteria	Gammaproteobacteria	Enterobacterales	Erwiniaceae	Pantoea	unclassified Pantoea	Pantoea sp. SJZ147
1	root	cellular organisms	Bacteria	Proteobacteria	Gammaproteobacteria	Aeromonadales	Aeromonadaceae	Aeromonas	Aeromonas veronii	Aeromonas veronii AER39
1	root	cellular organisms	Bacteria	Terrabacteria group	Firmicutes	Bacilli	Bacillales	Bacillaceae	Niallia
4	root	cellular organisms	Bacteria	Terrabacteria group	Actinobacteria	Actinomycetia	Micrococcales	Cellulomonadaceae	Cellulomonas	unclassified Cellulomonas	Cellulomonas sp. zg-Y908
1	root	cellular organisms	Bacteria	Proteobacteria	Gammaproteobacteria	Alteromonadales	Pseudoalteromonadaceae	Pseudoalteromonas	unclassified Pseudoalteromonas	Pseudoalteromonas sp. SWXJ133
3	root	cellular organisms	Bacteria	Proteobacteria	Gammaproteobacteria	Pseudomonadales	Pseudomonadaceae	Pseudomonas	unclassified Pseudomonas	Pseudomonas sp. LY10J
1	root	cellular organisms	Bacteria	Proteobacteria	Gammaproteobacteria	Xanthomonadales	Xanthomonadaceae	Xanthomonas	Xanthomonas citri group	Xanthomonas citri	Xanthomonas citri pv. malvacearum	Xanthomonas citri pv. malvacearum str. GSPB2388
1	root	cellular organisms	Bacteria	Proteobacteria	Gammaproteobacteria	Moraxellales	Moraxellaceae	Acinetobacter	unclassified Acinetobacter	Acinetobacter sp. YH12103
3	root	cellular organisms	Bacteria	Terrabacteria group	Firmicutes	Bacilli	Lactobacillales	Streptococcaceae	Lactococcus	Lactococcus allomyrinae
2	root	Viruses	Duplodnaviria	Heunggongvirae	Uroviricota	Caudoviricetes	Caudovirales	Siphoviridae	unclassified Siphoviridae	Siphoviridae sp. cttma3
3	root	cellular organisms	Bacteria	Terrabacteria group	Actinobacteria	Actinomycetia	Streptosporangiales	Nocardiopsaceae	Nocardiopsis	Nocardiopsis dassonvillei	Nocardiopsis dassonvillei subsp. dassonvillei	Nocardiopsis dassonvillei subsp. dassonvillei DSM 43111
6	root	cellular organisms	Bacteria	Terrabacteria group	Actinobacteria	Actinomycetia	Corynebacteriales	Corynebacteriaceae	Corynebacterium	unclassified Corynebacterium	Corynebacterium sp. HMSC034H07
1	root	cellular organisms	Bacteria	Terrabacteria group	Firmicutes	Bacilli	Bacillales	Staphylococcaceae	Jeotgalicoccus	Jeotgalicoccus coquinae
1	root	Viruses	Duplodnaviria	Heunggongvirae	Uroviricota	Caudoviricetes	Caudovirales	Siphoviridae	unclassified Siphoviridae	Siphoviridae sp. ctEgn5
1	root	cellular organisms	Bacteria	Terrabacteria group	Firmicutes	Negativicutes	Veillonellales	Veillonellaceae	Megasphaera	unclassified Megasphaera	Megasphaera sp. DISK 18
1	root	cellular organisms	Bacteria	Terrabacteria group	Actinobacteria	Actinomycetia	Actinomycetales	Actinomycetaceae	Schaalia	unclassified Schaalia	Schaalia sp. lx-100
2	root	cellular organisms	Archaea	Euryarchaeota	Methanomada group	Methanococci	Methanococcales	Methanococcaceae	Methanococcus	Methanococcus aeolicus
2	root	cellular organisms	Bacteria	Proteobacteria	Gammaproteobacteria	Pasteurellales	Pasteurellaceae	Haemophilus	unclassified Haemophilus	Haemophilus sp. oral taxon 036
2	root	cellular organisms	Bacteria	Proteobacteria	Alphaproteobacteria	Hyphomicrobiales	Boseaceae	Bosea	unclassified Bosea	Bosea sp. 7B
1	root	cellular organisms	Bacteria	Bacteria incertae sedis	Bacteria candidate phyla	Patescibacteria group	Parcubacteria group	Candidatus Spechtbacteria	Candidatus Spechtbacteria bacterium RIFCSPLOWO2_12_FULL_38_22
1	root	cellular organisms	Bacteria	Terrabacteria group	Actinobacteria	Acidimicrobiia	Acidimicrobiales	Acidimicrobiaceae	Ferrithrix	Ferrithrix thermotolerans	Ferrithrix thermotolerans DSM 19514
1	root	cellular organisms	Bacteria	Proteobacteria	Gammaproteobacteria	Gammaproteobacteria incertae sedis	sulfur-oxidizing symbionts	endosymbiont of Seepiophila jonesi
1	root	cellular organisms	Bacteria	Terrabacteria group	Firmicutes	Clostridia	Eubacteriales	Eubacteriaceae	Eubacterium	unclassified Eubacterium	Eubacterium sp. AF17-7
2	root	cellular organisms	Bacteria	Terrabacteria group	Firmicutes	Bacilli	Lactobacillales	Lactobacillaceae	Lacticaseibacillus	Lacticaseibacillus suilingensis
2	root	cellular organisms	Eukaryota	Sar	Alveolata	Ciliophora	Intramacronucleata	Spirotrichea	Oligotrichia	Strombidiidae	Strombidium
1	root	cellular organisms	Bacteria	Proteobacteria	Gammaproteobacteria	Enterobacterales	Enterobacteriaceae	Enterobacter	unclassified Enterobacter	Enterobacter sp. SM3
7	root	cellular organisms	Bacteria	Bacteria incertae sedis	Bacteria candidate phyla	Patescibacteria group	Parcubacteria group	Candidatus Wildermuthbacteria	Candidatus Wildermuthbacteria bacterium RIFCSPLOWO2_01_FULL_48_29
1	root	cellular organisms	Bacteria	FCB group	Bacteroidetes/Chlorobi group	Bacteroidetes	Bacteroidia	Bacteroidales	Bacteroidaceae	Bacteroides	unclassified Bacteroides	Bacteroides sp. NSJ-2
1	root	cellular organisms	Bacteria	Bacteria incertae sedis	Bacteria candidate phyla	Patescibacteria group	Parcubacteria group	unclassified Parcubacteria group	Parcubacteria group bacterium GW2011_GWE1_43_8
2	root	cellular organisms	Bacteria	Terrabacteria group	Actinobacteria	Thermoleophilia	Solirubrobacterales	Solirubrobacteraceae
2	root	cellular organisms	Bacteria	Proteobacteria	Betaproteobacteria	Burkholderiales	Burkholderiaceae	Burkholderia	unclassified Burkholderia	Burkholderia sp. BL75
2	root	cellular organisms	Bacteria	Terrabacteria group	Firmicutes	Clostridia	Eubacteriales	Peptococcaceae	Desulfitobacterium	Desulfitobacterium hafniense	Desulfitobacterium hafniense Y51
1	root	cellular organisms	Bacteria	Fusobacteria	Fusobacteriia	Fusobacteriales	Fusobacteriaceae	Fusobacterium	Fusobacterium nucleatum	Fusobacterium nucleatum subsp. animalis	Fusobacterium nucleatum subsp. animalis ATCC 51191
1	root	cellular organisms	Bacteria	Proteobacteria	Gammaproteobacteria	Alteromonadales	Pseudoalteromonadaceae	Pseudoalteromonas	unclassified Pseudoalteromonas	Pseudoalteromonas sp. S3173
2	root	cellular organisms	Archaea	Euryarchaeota	Stenosarchaea group	Halobacteria	Halobacteriales	unclassified Halobacteriales	Halobacteriales archaeon QH_9_66_26
2	root	cellular organisms	Eukaryota	Opisthokonta	Fungi	Dikarya	Basidiomycota	Agaricomycotina	Agaricomycetes	Agaricomycetidae	Atheliales	Atheliaceae
1	root	cellular organisms	Eukaryota	Sar	Alveolata	Colpodellida	Chromerida sp. RM11
1	root	cellular organisms	Bacteria	Bacteria incertae sedis	Bacteria candidate phyla	Patescibacteria group	Parcubacteria group	Candidatus Nomurabacteria	Candidatus Nomurabacteria bacterium GW2011_GWA1_36_15
1	root	Viruses	Duplodnaviria	Heunggongvirae	Uroviricota	Caudoviricetes	Caudovirales	Siphoviridae	unclassified Siphoviridae	Nocardia phage KYD2
2	root	cellular organisms	Bacteria	Proteobacteria	Alphaproteobacteria	Hyphomicrobiales	Xanthobacteraceae	Xanthobacter	unclassified Xanthobacter	Xanthobacter sp. NFM-26
3	root	cellular organisms	Bacteria	Terrabacteria group	Firmicutes	Bacilli	Lactobacillales	Streptococcaceae	Streptococcus	Streptococcus salivarius	Streptococcus salivarius M18
1	root	cellular organisms	Eukaryota	Opisthokonta	Fungi	Dikarya	Basidiomycota	Agaricomycotina	Agaricomycetes	Agaricomycetes incertae sedis	Gloeophyllales	Gloeophyllaceae
1	root	cellular organisms	Bacteria	Proteobacteria	Gammaproteobacteria	Pseudomonadales	Pseudomonadaceae	Pseudomonas	unclassified Pseudomonas	Pseudomonas sp. NFACC49-2
1	root	cellular organisms	Bacteria	Proteobacteria	Betaproteobacteria	Neisseriales	Neisseriaceae	Neisseria	unclassified Neisseria	Neisseria sp. HMSC068C12
1	root	cellular organisms	Bacteria	Proteobacteria	Gammaproteobacteria	Pseudomonadales	Pseudomonadaceae	Pseudomonas	Pseudomonas tensinigenes
3	root	cellular organisms	Bacteria	Terrabacteria group	Actinobacteria	Actinomycetia	Corynebacteriales	Nocardiaceae	Rhodococcus	unclassified Rhodococcus	Rhodococcus sp. BH4
1	root	Viruses	Duplodnaviria	Heunggongvirae	Uroviricota	Caudoviricetes	Caudovirales	Myoviridae	Menderavirus	unclassified Menderavirus	Stenotrophomonas phage BUCT608
1	root	cellular organisms	Bacteria	Nitrospirae	environmental samples	uncultured Nitrospirae bacterium Rifle_16ft_4_minimus_16961
3	root	cellular organisms	Bacteria	Terrabacteria group	Firmicutes	Erysipelotrichia	Erysipelotrichales	Erysipelotrichaceae	Erysipelothrix	unclassified Erysipelothrix	Erysipelothrix sp. D14_1188-2-1-2
4	root	Viruses	Duplodnaviria	Heunggongvirae	Uroviricota	Caudoviricetes	Caudovirales	Siphoviridae	unclassified Siphoviridae	Pseudoalteromonas phage PHS21
1	root	cellular organisms	Archaea	Candidatus Thermoplasmatota	Thermoplasmata	Thermoplasmatales	unclassified Thermoplasmatales	Thermoplasmatales archaeon ex4484_6
1	root	cellular organisms	Bacteria	Terrabacteria group	Cyanobacteria/Melainabacteria group	Cyanobacteria	Nostocales	Nostocaceae	Cylindrospermum	Cylindrospermum stagnale	Cylindrospermum stagnale PCC 7417
1	root	cellular organisms	Bacteria	Terrabacteria group	Actinobacteria	Actinomycetia	Actinomycetales	Actinomycetaceae	Actinomyces	Actinomyces graevenitzii	Actinomyces graevenitzii F0530
1	root	cellular organisms	Bacteria	Terrabacteria group	Firmicutes	Bacilli	Bacillales	Paenibacillaceae	Paenibacillus	unclassified Paenibacillus	Paenibacillus sp. USDA918EY
1	root	cellular organisms	Bacteria	Bacteria incertae sedis	Bacteria candidate phyla	Candidatus Peregrinibacteria	unclassified Candidatus Peregrinibacteria	Candidatus Peregrinibacteria bacterium CG_4_9_14_0_2_um_filter_41_14
1	root	Viruses	Duplodnaviria	Heunggongvirae	Uroviricota	Caudoviricetes	Caudovirales	Siphoviridae	Fromanvirus	unclassified Fromanvirus	Mycobacterium phage Traft412
1	root	Viruses	Duplodnaviria	Heunggongvirae	Uroviricota	Caudoviricetes	Caudovirales	Autographiviridae	Maculvirus	unclassified Maculvirus	Vibrio phage vB_VpP_FE11
3	root	cellular organisms	Bacteria	Proteobacteria	Betaproteobacteria	Burkholderiales	Comamonadaceae	Polaromonas	environmental samples	uncultured Polaromonas sp.
1	root	Viruses	Varidnaviria	Bamfordvirae	Nucleocytoviricota	Megaviricetes	Algavirales	Phycodnaviridae	Chlorovirus	unclassified Chlorovirus	Paramecium bursaria Chlorella virus CviKI
5	root	cellular organisms	Bacteria	Terrabacteria group	Firmicutes	Bacilli	Bacillales	Bacillaceae	Virgibacillus	unclassified Virgibacillus	Virgibacillus sp. MSJ-26
1	root	cellular organisms	Bacteria	Proteobacteria	Betaproteobacteria	Burkholderiales	Burkholderiaceae	Burkholderia	pseudomallei group	Burkholderia pseudomallei	Burkholderia pseudomallei MSHR1153
1	root	Viruses	Duplodnaviria	Heunggongvirae	Uroviricota	Caudoviricetes	Caudovirales	Myoviridae	Bixzunavirus	unclassified Bixzunavirus	Mycobacterium phage Colt
1	root	cellular organisms	Eukaryota	Cryptophyceae	Cryptomonadales	Cryptomonadaceae	Cryptomonas	Cryptomonas phaseolus
3	root	cellular organisms	Bacteria	Bacteria incertae sedis	Bacteria candidate phyla	Patescibacteria group	Parcubacteria group	Candidatus Jorgensenbacteria	Candidatus Jorgensenbacteria bacterium CG10_big_fil_rev_8_21_14_0_10_54_38
1	root	cellular organisms	Bacteria	Proteobacteria	Gammaproteobacteria	Moraxellales	Moraxellaceae	Acinetobacter	unclassified Acinetobacter	Acinetobacter sp. TUM15366
2	root	cellular organisms	Archaea	TACK group	Crenarchaeota	Thermoprotei	Sulfolobales	Sulfolobaceae	Metallosphaera	Metallosphaera hakonensis
2	root	Viruses	Duplodnaviria	Heunggongvirae	Uroviricota	Caudoviricetes	Caudovirales	Siphoviridae	Mapvirus	unclassified Mapvirus	Mycobacterium phage Maco7
1	root	cellular organisms	Bacteria	FCB group	Bacteroidetes/Chlorobi group	Bacteroidetes	Flavobacteriia	Flavobacteriales	Flavobacteriaceae	Flavobacterium	unclassified Flavobacterium	Flavobacterium sp. 4H
1	root	cellular organisms	Bacteria	Proteobacteria	Betaproteobacteria	Neisseriales	Neisseriaceae	Neisseria	unclassified Neisseria	Neisseria sp. HMSC073G10
7	root	cellular organisms	Bacteria	Terrabacteria group	Actinobacteria	Actinomycetia	Corynebacteriales	Nocardiaceae	Rhodococcus	unclassified Rhodococcus	Rhodococcus sp. IC4_135
1	root	cellular organisms	Eukaryota	Viridiplantae	Chlorophyta	core chlorophytes	Chlorophyceae	OCC clade	Chaetophorales	Chaetophoraceae	Stigeoclonium	Stigeoclonium helveticum
1	root	cellular organisms	Eukaryota	Viridiplantae	Chlorophyta	Ulvophyceae	Ignatiales	Ignatiaceae
1	root	Viruses	Duplodnaviria	Heunggongvirae	Uroviricota	Caudoviricetes	Caudovirales	Siphoviridae	unclassified Siphoviridae	Siphoviridae sp. ctwQT14
1	root	cellular organisms	Eukaryota	Sar	Alveolata	Dinophyceae	Gonyaulacales	Goniodomataceae	Gambierdiscus	Gambierdiscus polynesiensis
2	root	cellular organisms	Bacteria	Proteobacteria	Gammaproteobacteria	Chromatiales	Chromatiaceae	Rheinheimera	unclassified Rheinheimera	Rheinheimera sp. MA-13
1	root	cellular organisms	Bacteria	Proteobacteria	Gammaproteobacteria	Pseudomonadales	Pseudomonadaceae	Pseudomonas	Pseudomonas asgharzadehiana
1	root	cellular organisms	Bacteria	Terrabacteria group	Firmicutes	Bacilli	Lactobacillales	Streptococcaceae	Streptococcus	Streptococcus anginosus group
6	root	cellular organisms	Eukaryota	Opisthokonta	Fungi	Dikarya	Ascomycota	saccharomyceta	Pezizomycotina	leotiomyceta	Lecanoromycetes	OSLEUM clade	Lecanoromycetidae	Lecanorales	Lecanorineae	Parmeliaceae	Letharia
2	root	cellular organisms	Bacteria	Proteobacteria	Gammaproteobacteria	Enterobacterales	Enterobacteriaceae	Escherichia	Escherichia coli	Escherichia coli O26:H11	Escherichia coli O26:H11 str. CVM10026
2	root	cellular organisms	Bacteria	Proteobacteria	Gammaproteobacteria	Pseudomonadales	Pseudomonadaceae	Pseudomonas	unclassified Pseudomonas	Pseudomonas sp. GTC 16482
1	root	cellular organisms	Bacteria	Bacteria incertae sedis	Bacteria candidate phyla	Patescibacteria group	Parcubacteria group	Candidatus Magasanikbacteria	Candidatus Magasanikbacteria bacterium CG1_02_41_34
2	root	cellular organisms	Bacteria	Proteobacteria	Gammaproteobacteria	Thiotrichales	Piscirickettsiaceae	Piscirickettsia	Piscirickettsia salmonis	Piscirickettsia salmonis LF-89 = ATCC VR-1361
2	root	cellular organisms	Archaea	Euryarchaeota	Stenosarchaea group	Halobacteria	Halobacteriales	Halobacteriaceae	Haladaptatus	unclassified Haladaptatus
1	root	Viruses	Duplodnaviria	Heunggongvirae	Uroviricota	Caudoviricetes	Caudovirales	Siphoviridae	unclassified Siphoviridae	Siphoviridae sp. ctPEx3
2	root	cellular organisms	Bacteria	Terrabacteria group	Cyanobacteria/Melainabacteria group	Cyanobacteria	Synechococcales	Acaryochloridaceae	Acaryochloris	Acaryochloris marina	Acaryochloris marina MBIC11017
2	root	cellular organisms	Bacteria	Bacteria incertae sedis	Bacteria candidate phyla	Patescibacteria group	Microgenomates group	Candidatus Levybacteria	Candidatus Levybacteria bacterium CG22_combo_CG10-13_8_21_14_all_35_11
2	root	cellular organisms	Bacteria	Proteobacteria	Gammaproteobacteria	Pseudomonadales	Pseudomonadaceae	Pseudomonas	unclassified Pseudomonas	Pseudomonas sp. Nvir
4	root	cellular organisms	Bacteria	Bacteria incertae sedis	Bacteria candidate phyla	Candidatus Peregrinibacteria	unclassified Candidatus Peregrinibacteria	Candidatus Peregrinibacteria bacterium RIFOXYA2_FULL_33_7
2	root	cellular organisms	Bacteria	Terrabacteria group	Firmicutes	Bacilli	Bacillales	Paenibacillaceae	Paenibacillus	unclassified Paenibacillus	Paenibacillus sp. ACRSA
2	root	Viruses	Duplodnaviria	Heunggongvirae	Uroviricota	Caudoviricetes	Caudovirales	Myoviridae	Tevenvirinae	Schizotequatrovirus	Vibrio virus KVP40	Vibriophage phi-pp2
2	root	Viruses	Duplodnaviria	Heunggongvirae	Uroviricota	Caudoviricetes	Caudovirales	Podoviridae	Ryyoungvirus	Burkholderia virus BcepC6B	Burkholderia phage BcepC6B
1	root	cellular organisms	Bacteria	Proteobacteria	Gammaproteobacteria	Vibrionales	Vibrionaceae	Vibrio	unclassified Vibrio	Vibrio sp. OPT18
1	root	cellular organisms	Bacteria	Proteobacteria	Gammaproteobacteria	Chromatiales	Ectothiorhodospiraceae	Thioalkalivibrio	unclassified Thioalkalivibrio	Thioalkalivibrio sp. K90mix
4	root	cellular organisms	Archaea	Euryarchaeota	Stenosarchaea group	Methanomicrobia	Methanosarcinales	Methanosarcinaceae	Methanosarcina	unclassified Methanosarcina	Methanosarcina sp. WWM596
1	root	cellular organisms	Bacteria	Proteobacteria	Betaproteobacteria	Burkholderiales	Burkholderiaceae	Burkholderia	Burkholderia cepacia complex	Burkholderia ambifaria	Burkholderia ambifaria MEX-5
1	root	cellular organisms	Bacteria	Terrabacteria group	Tenericutes	Mollicutes	Mycoplasmatales	Mycoplasmataceae	Mycoplasmopsis	Mycoplasmopsis sturni
1	root	cellular organisms	Bacteria	Bacteria incertae sedis	Bacteria candidate phyla	Patescibacteria group	Parcubacteria group	unclassified Parcubacteria group	Parcubacteria group bacterium GW2011_GWB1_38_8
4	root	cellular organisms	Bacteria	Bacteria incertae sedis	Bacteria candidate phyla	Candidatus Saccharibacteria	unclassified Saccharibacteria	Candidatus Saccharibacteria bacterium RIFCSPHIGHO2_01_FULL_49_21
1	root	Viruses	Duplodnaviria	Heunggongvirae	Uroviricota	Caudoviricetes	Caudovirales	Siphoviridae	Rimavirus	unclassified Rimavirus
1	root	cellular organisms	Bacteria	Terrabacteria group	Actinobacteria	Actinomycetia	Glycomycetales	Glycomycetaceae	Stackebrandtia	Stackebrandtia nassauensis	Stackebrandtia nassauensis DSM 44728
1	root	Viruses	Duplodnaviria	Heunggongvirae	Uroviricota	Caudoviricetes	Caudovirales	Autographiviridae	Molineuxvirinae	unclassified Molineuxvirinae
2	root	cellular organisms	Bacteria	Proteobacteria	Gammaproteobacteria	Pseudomonadales	Pseudomonadaceae	Pseudomonas	Pseudomonas aeruginosa group	Pseudomonas aeruginosa	Pseudomonas aeruginosa HB13
2	root	cellular organisms	Bacteria	Proteobacteria	Gammaproteobacteria	Oceanospirillales	Halomonadaceae	Halomonas	unclassified Halomonas	Halomonas sp. ALS9
4	root	Viruses	Duplodnaviria	Heunggongvirae	Uroviricota	Caudoviricetes	Caudovirales	Siphoviridae	Guernseyvirinae	Kagunavirus	unclassified Kagunavirus	Escherichia phage phiWAO78-1
4	root	cellular organisms	Bacteria	Terrabacteria group	Actinobacteria	Actinomycetia	Micrococcales	Cellulomonadaceae	Cellulomonas	unclassified Cellulomonas	Cellulomonas sp. zg-B12
4	root	cellular organisms	Bacteria	Proteobacteria	Gammaproteobacteria	unclassified Gammaproteobacteria	gamma proteobacterium D250
1	root	Viruses	Duplodnaviria	Heunggongvirae	Uroviricota	Caudoviricetes	Caudovirales	Siphoviridae	unclassified Siphoviridae	Rhodobacter phage RcBaka
1	root	cellular organisms	Bacteria	Proteobacteria	Gammaproteobacteria	Alteromonadales	Pseudoalteromonadaceae	Pseudoalteromonas	unclassified Pseudoalteromonas	Pseudoalteromonas sp. T1lg76
1	root	Viruses	Duplodnaviria	Heunggongvirae	Uroviricota	Caudoviricetes	Caudovirales	Myoviridae	Tevenvirinae	Gelderlandvirus	Salmonella virus S16	Salmonella phage vB_SenM-S16
2	root	cellular organisms	Bacteria	Proteobacteria	Gammaproteobacteria	Alteromonadales	Pseudoalteromonadaceae	Pseudoalteromonas	unclassified Pseudoalteromonas	Pseudoalteromonas sp. SWYJ118
1	root	cellular organisms	Bacteria	Terrabacteria group	Actinobacteria	Actinomycetia	Corynebacteriales	Nocardiaceae	Nocardia	Nocardia brasiliensis	Nocardia brasiliensis ATCC 700358
1	root	Viruses	Duplodnaviria	Heunggongvirae	Uroviricota	Caudoviricetes	Caudovirales	Siphoviridae	Fromanvirus	unclassified Fromanvirus	Mycobacterium phage DarthPhader
1	root	cellular organisms	Bacteria	Terrabacteria group	Firmicutes	Bacilli	Lactobacillales	Streptococcaceae	Streptococcus	unclassified Streptococcus	Streptococcus sp. oral taxon 071	Streptococcus sp. oral taxon 071 str. 73H25AP
1	root	cellular organisms	Bacteria	Bacteria incertae sedis	Bacteria candidate phyla	Patescibacteria group	Microgenomates group	Candidatus Curtissbacteria	Candidatus Curtissbacteria bacterium RIFCSPHIGHO2_01_FULL_39_57
1	root	cellular organisms	Eukaryota	Opisthokonta	Fungi	Dikarya	Ascomycota	saccharomyceta	Pezizomycotina	leotiomyceta	sordariomyceta	Sordariomycetes	Hypocreomycetidae	Glomerellales	Glomerellaceae	Colletotrichum	Colletotrichum spaethianum species complex	Colletotrichum spaethianum
4	root	cellular organisms	Bacteria	Terrabacteria group	Tenericutes	Mollicutes	Acholeplasmatales	Acholeplasmataceae	Candidatus Phytoplasma	16SrXII (Stolbur group)	Candidatus Phytoplasma solani
1	root	cellular organisms	Bacteria	Bacteria incertae sedis	Bacteria candidate phyla	Patescibacteria group	Parcubacteria group	Candidatus Staskawiczbacteria	Candidatus Staskawiczbacteria bacterium RIFOXYD1_FULL_37_110
1	root	cellular organisms	Eukaryota	Opisthokonta	Fungi	Dikarya	Basidiomycota	Agaricomycotina	Agaricomycetes	Agaricomycetidae	Boletales	Suillineae	Suillaceae	Suillus	Suillus sinuspaulianus
1	root	cellular organisms	Bacteria	Terrabacteria group	Firmicutes	Clostridia	Eubacteriales	Oscillospiraceae	Faecalibacterium	unclassified Faecalibacterium	Faecalibacterium sp. An58
1	root	cellular organisms	Bacteria	Terrabacteria group	Chloroflexi	Chloroflexia	Chloroflexales	Roseiflexineae	Roseiflexaceae	Roseiflexus	Roseiflexus castenholzii	Roseiflexus castenholzii DSM 13941
1	root	cellular organisms	Eukaryota	Amoebozoa	Evosea	Eumycetozoa	Myxogastria	Myxogastromycetidae	Physariida	Didymiaceae	Didymium	Didymium aff. nivicola
1	root	cellular organisms	Bacteria	environmental samples	Aplysina aerophoba bacterial symbiont clone AANRPS
1	root	cellular organisms	Bacteria	Terrabacteria group	Tenericutes	Mollicutes	Mycoplasmatales	Mycoplasmataceae	Mesomycoplasma	Mesomycoplasma lagogenitalium
3	root	cellular organisms	Archaea	Euryarchaeota	Thermococci	Thermococcales	Thermococcaceae	Thermococcus	Thermococcus kodakarensis
1	root	cellular organisms	Archaea	TACK group	Thaumarchaeota	Nitrosopumilales	Nitrosopumilaceae	Nitrosopumilus	unclassified Nitrosopumilus	Nitrosopumilus sp. BACL13 MAG-121220-bin23
2	root	cellular organisms	Bacteria	Terrabacteria group	Actinobacteria	Actinomycetia	Streptomycetales	Streptomycetaceae	Streptomyces	unclassified Streptomyces	Streptomyces sp. 1331.2
3	root	cellular organisms	Bacteria	Proteobacteria	Gammaproteobacteria	Pseudomonadales	Pseudomonadaceae	Pseudomonas	Pseudomonas edaphica
2	root	cellular organisms	Bacteria	Proteobacteria	Gammaproteobacteria	Enterobacterales	Enterobacteriaceae	Klebsiella/Raoultella group	Klebsiella	unclassified Klebsiella	Klebsiella sp. Kps
1	root	cellular organisms	Bacteria	Proteobacteria	Gammaproteobacteria	Vibrionales	Vibrionaceae	Vibrio	Vibrio anguillarum	Vibrio anguillarum serovar O1	Vibrio anguillarum 775
3	root	cellular organisms	Bacteria	Proteobacteria	Gammaproteobacteria	Vibrionales	Vibrionaceae	Grimontia	Grimontia sedimenti
2	root	Viruses	Duplodnaviria	Heunggongvirae	Uroviricota	Caudoviricetes	Caudovirales	Autographiviridae	Kafavirus	Kawavirus SWcelC56	Phage MedPE-SWcel-C56
1	root	cellular organisms	Bacteria	Terrabacteria group	Actinobacteria	Actinomycetia	Streptosporangiales	Thermomonosporaceae	Actinoallomurus	unclassified Actinoallomurus	Actinoallomurus sp. ID145698
2	root	cellular organisms	Bacteria	FCB group	Fibrobacteres	Fibrobacteria	Fibrobacterales	Fibrobacteraceae	Fibrobacter	unclassified Fibrobacter	Fibrobacter sp. UWB13
4	root	cellular organisms	Bacteria	Proteobacteria	Alphaproteobacteria	Sphingomonadales	Sphingomonadaceae	Sphingobium	Sphingobium fuliginis	Sphingobium fuliginis ATCC 27551
1	root	cellular organisms	Archaea	TACK group	Thaumarchaeota	environmental samples	uncultured marine thaumarchaeote KM3_12_C10
2	root	cellular organisms	Bacteria	Proteobacteria	Gammaproteobacteria	Pseudomonadales	Pseudomonadaceae	Pseudomonas	Pseudomonas fluorescens group	Pseudomonas veronii	Pseudomonas veronii 1YdBTEX2
1	root	cellular organisms	Bacteria	Terrabacteria group	Actinobacteria	Actinomycetia	Bifidobacteriales	Bifidobacteriaceae	Bifidobacterium	unclassified Bifidobacterium	Bifidobacterium sp. M0353
5	root	cellular organisms	Bacteria	Bacteria incertae sedis	Bacteria candidate phyla	Patescibacteria group	Parcubacteria group	Candidatus Kaiserbacteria	Candidatus Kaiserbacteria bacterium CG_4_10_14_0_2_um_filter_50_16
8	root	cellular organisms	Bacteria	Proteobacteria	Alphaproteobacteria	unclassified Alphaproteobacteria	Alphaproteobacteria bacterium 16-39-46
2	root	cellular organisms	Bacteria	Proteobacteria	delta/epsilon subdivisions	Deltaproteobacteria	unclassified Deltaproteobacteria	Deltaproteobacteria bacterium GWC2_56_8
1	root	cellular organisms	Bacteria	PVC group	Planctomycetes	Candidatus Brocadiia	Candidatus Brocadiales	Candidatus Brocadiaceae	Candidatus Kuenenia	environmental samples	uncultured Candidatus Kuenenia sp.
2	root	cellular organisms	Archaea	TACK group	Thaumarchaeota	environmental samples	uncultured marine thaumarchaeote KM3_37_D10
1	root	cellular organisms	Eukaryota	Opisthokonta	Fungi	Dikarya	Basidiomycota	Agaricomycotina	Tremellomycetes	Tremellales	Tremellaceae	Tremella	Tremella fuciformis
2	root	cellular organisms	Bacteria	Terrabacteria group	Firmicutes	Bacilli	Lactobacillales	Lactobacillaceae	Lentilactobacillus	Lentilactobacillus sunkii
1	root	cellular organisms	Bacteria	Proteobacteria	Gammaproteobacteria	Chromatiales	Ectothiorhodospiraceae	Halorhodospira	environmental samples	uncultured Halorhodospira sp.
1	root	cellular organisms	Bacteria	Proteobacteria	Gammaproteobacteria	Alteromonadales	Pseudoalteromonadaceae	Pseudoalteromonas	unclassified Pseudoalteromonas	Pseudoalteromonas sp. BSi20311
2	root	cellular organisms	Bacteria	Bacteria incertae sedis	Bacteria candidate phyla	Patescibacteria group	Parcubacteria group	Candidatus Giovannonibacteria	Candidatus Giovannonibacteria bacterium RIFCSPHIGHO2_02_42_15
1	root	cellular organisms	Bacteria	Terrabacteria group	Firmicutes	Bacilli	Lactobacillales	Streptococcaceae	Streptococcus	Streptococcus infantarius	Streptococcus infantarius subsp. infantarius	Streptococcus infantarius subsp. infantarius ATCC BAA-102
2	root	cellular organisms	Archaea	TACK group	Crenarchaeota	Thermoprotei	Sulfolobales	Sulfolobaceae	Acidianus	unclassified Acidianus	Acidianus sp. HS-5
1	root	cellular organisms	Bacteria	Terrabacteria group	Tenericutes	Mollicutes	Entomoplasmatales	Entomoplasmataceae	Mesoplasma	Mesoplasma coleopterae
1	root	Viruses	Duplodnaviria	Heunggongvirae	Uroviricota	Caudoviricetes	Caudovirales	Siphoviridae	Timquatrovirus	unclassified Timquatrovirus	Mycobacterium phage LastHope
1	root	cellular organisms	Archaea	Euryarchaeota	Euryarchaeota incertae sedis	candidate division MSBL1	candidate division MSBL1 archaeon SCGC-AAA259D14
1	root	cellular organisms	Eukaryota	Opisthokonta	Fungi	Dikarya	Ascomycota	saccharomyceta	Pezizomycotina	leotiomyceta	Eurotiomycetes	Eurotiomycetidae	Eurotiales	Trichocomaceae	Talaromyces	Talaromyces sect. Talaromyces	Talaromyces marneffei	Talaromyces marneffei PM1
1	root	cellular organisms	Eukaryota	Opisthokonta	Fungi	Dikarya	Ascomycota	saccharomyceta	Saccharomycotina	Saccharomycetes	Saccharomycetales	Pichiaceae	Ogataea	Ogataea parapolymorpha
2	root	Viruses	Duplodnaviria	Heunggongvirae	Uroviricota	Caudoviricetes	Caudovirales	Podoviridae	unclassified Podoviridae	Tenacibaculum phage Gundel_1
1	root	cellular organisms	Bacteria	Proteobacteria	Alphaproteobacteria	Pelagibacterales	Pelagibacteraceae	unclassified Pelagibacteraceae	Pelagibacteraceae bacterium GOM-A2
1	root	cellular organisms	Bacteria	Bacteria incertae sedis	Bacteria candidate phyla	Patescibacteria group	Parcubacteria group	Candidatus Taylorbacteria	Candidatus Taylorbacteria bacterium RIFCSPLOWO2_02_FULL_48_16
4	root	cellular organisms	Eukaryota	Opisthokonta	Fungi	Dikarya	Basidiomycota	Pucciniomycotina	Microbotryomycetes	Microbotryales	Microbotryaceae	Microbotryum	Microbotryum saponariae
1	root	cellular organisms	Bacteria	Terrabacteria group	Cyanobacteria/Melainabacteria group	Cyanobacteria	Nostocales	Nostocaceae	Richelia	Richelia sinica	Richelia sinica FACHB-800
1	root	cellular organisms	Bacteria	Terrabacteria group	Firmicutes	Bacilli	Lactobacillales	Enterococcaceae	Tetragenococcus	Tetragenococcus solitarius
3	root	cellular organisms	Bacteria	Terrabacteria group	Actinobacteria	Coriobacteriia	Eggerthellales	Eggerthellaceae	Adlercreutzia	unclassified Adlercreutzia	Adlercreutzia sp. ZJ304
4	root	cellular organisms	Bacteria	Proteobacteria	Gammaproteobacteria	Enterobacterales	Enterobacteriaceae	Salmonella	Salmonella enterica	Salmonella enterica subsp. enterica	Salmonella enterica subsp. enterica serovar Bovismorbificans
3	root	cellular organisms	Eukaryota	Opisthokonta	Fungi	Dikarya	Ascomycota	saccharomyceta	Pezizomycotina	leotiomyceta	sordariomyceta	Sordariomycetes	Hypocreomycetidae	Hypocreales	Stachybotryaceae	Stachybotrys	Stachybotrys chlorohalonata	Stachybotrys chlorohalonata IBT 40285
2	root	cellular organisms	Eukaryota	Sar	Alveolata	Dinophyceae	Noctilucales	Noctilucaceae	Noctiluca	Noctiluca scintillans
1	root	cellular organisms	Bacteria	Proteobacteria	Gammaproteobacteria	Enterobacterales	Erwiniaceae	Erwinia	Erwinia tasmaniensis	Erwinia tasmaniensis Et1/99
1	root	cellular organisms	Bacteria	Bacteria incertae sedis	Bacteria candidate phyla	Patescibacteria group	Parcubacteria group	Candidatus Zambryskibacteria	Candidatus Zambryskibacteria bacterium RIFCSPHIGHO2_02_FULL_43_14
3	root	cellular organisms	Bacteria	Proteobacteria	Gammaproteobacteria	Pseudomonadales	Pseudomonadaceae	Pseudomonas	unclassified Pseudomonas	Pseudomonas sp. ES3-33
1	root	cellular organisms	Bacteria	Bacteria incertae sedis	Bacteria candidate phyla	Patescibacteria group	Parcubacteria group	unclassified Parcubacteria group	Parcubacteria group bacterium GW2011_GWB1_53_43
1	root	Viruses	Duplodnaviria	Heunggongvirae	Uroviricota	Caudoviricetes	Caudovirales	Autographiviridae	Tangaroavirus	Prochlorococcus virus NATL2A133	Cyanophage NATL2A-133
1	root	cellular organisms	Eukaryota	Opisthokonta	Fungi	Fungi incertae sedis	Microsporidia	Apansporoblastina	Unikaryonidae	Encephalitozoon	Encephalitozoon hellem	Encephalitozoon hellem ATCC 50504
3	root	cellular organisms	Bacteria	Terrabacteria group	Tenericutes	Mollicutes	Mycoplasmatales	Mycoplasmataceae	Mycoplasmopsis	Mycoplasmopsis meleagridis
2	root	cellular organisms	Bacteria	Bacteria incertae sedis	Bacteria candidate phyla	Patescibacteria group	Microgenomates group	Candidatus Beckwithbacteria	Candidatus Beckwithbacteria bacterium RIFCSPHIGHO2_12_FULL_47_17
2	root	cellular organisms	Bacteria	Terrabacteria group	Firmicutes	Bacilli	Bacillales	Bacillaceae	Bacillus	unclassified Bacillus (in: Bacteria)	Bacillus sp. CECT 9360
1	root	cellular organisms	Bacteria	Proteobacteria	Betaproteobacteria	Burkholderiales	Alcaligenaceae	Bordetella	Bordetella holmesii	Bordetella holmesii CDC-H635-BH
1	root	cellular organisms	Bacteria	Terrabacteria group	Actinobacteria	Actinomycetia	Actinomycetales	Actinomycetaceae	Schaalia	Schaalia meyeri
8	root	cellular organisms	Bacteria	Proteobacteria	Betaproteobacteria	Burkholderiales	Comamonadaceae	Acidovorax	unclassified Acidovorax	Acidovorax sp. 24-64-9
1	root	cellular organisms	Bacteria	Bacteria incertae sedis	Bacteria candidate phyla	Patescibacteria group	Microgenomates group	Candidatus Collierbacteria	Candidatus Collierbacteria bacterium GW2011_GWD1_44_27
1	root	cellular organisms	Bacteria	Proteobacteria	Gammaproteobacteria	Chromatiales	Ectothiorhodospiraceae	Thioalkalivibrio	unclassified Thioalkalivibrio	Thioalkalivibrio sp. ALJ8
1	root	cellular organisms	Bacteria	Terrabacteria group	Firmicutes	Bacilli	Bacillales	Bacillaceae	Bacillus	unclassified Bacillus (in: Bacteria)	Bacillus sp. ISL-53
1	root	cellular organisms	Bacteria	Terrabacteria group	Actinobacteria	Actinomycetia	Actinomycetales	Actinomycetaceae	Actinomyces	unclassified Actinomyces	Actinomyces sp. oral taxon 172	Actinomyces sp. oral taxon 172 str. F0311
1	root	cellular organisms	Eukaryota	Sar	Stramenopiles	Ochrophyta	PX clade	Phaeophyceae	Dictyotales	Dictyotaceae	Dictyopteris	Dictyopteris divaricata
1	root	cellular organisms	Bacteria	Bacteria incertae sedis	Bacteria candidate phyla	Patescibacteria group	Parcubacteria group	unclassified Parcubacteria group	Parcubacteria group bacterium GW2011_GWD1_40_9
4	root	Viruses	Duplodnaviria	Heunggongvirae	Uroviricota	Caudoviricetes	Caudovirales	Siphoviridae	Schnabeltiervirus	unclassified Schnabeltiervirus	Gordonia phage MagicMan
1	root	Viruses	Duplodnaviria	Heunggongvirae	Uroviricota	Caudoviricetes	Caudovirales	Siphoviridae	unclassified Siphoviridae	Salmonella phage IME207
1	root	cellular organisms	Bacteria	Proteobacteria	delta/epsilon subdivisions	Deltaproteobacteria	Desulfobacterales	Desulfocapsaceae	Desulfocapsa	Desulfocapsa sulfexigens	Desulfocapsa sulfexigens DSM 10523
1	root	cellular organisms	Bacteria	Terrabacteria group	Actinobacteria	Actinomycetia	Micrococcales	Microbacteriaceae	Curtobacterium	unclassified Curtobacterium	Curtobacterium sp. TXMA1
3	root	cellular organisms	Bacteria	Terrabacteria group	Cyanobacteria/Melainabacteria group	Cyanobacteria	Oscillatoriophycideae	Chroococcales	Aphanothecaceae	Halothece cluster
1	root	cellular organisms	Bacteria	Terrabacteria group	Cyanobacteria/Melainabacteria group	Cyanobacteria	Synechococcales	Synechococcaceae	Synechococcus	unclassified Synechococcus	Synechococcus sp. MU1611
1	root	cellular organisms	Bacteria	Proteobacteria	Betaproteobacteria	Neisseriales	Neisseriaceae	Neisseria	unclassified Neisseria	Neisseria sp. HMSC064D07
1	root	cellular organisms	Bacteria	FCB group	Bacteroidetes/Chlorobi group	Bacteroidetes	Bacteroidia	Bacteroidales	Tenuifilaceae
1	root	Viruses	Duplodnaviria	Heunggongvirae	Uroviricota	Caudoviricetes	Caudovirales	Siphoviridae	Bridgettevirus	Arthrobacter virus Eileen	Arthrobacter phage Eileen
1	root	cellular organisms	Bacteria	FCB group	Bacteroidetes/Chlorobi group	Bacteroidetes	Flavobacteriia	Flavobacteriales	Flavobacteriaceae	Croceibacter	environmental samples	uncultured Croceibacter sp.
1	root	Viruses	Duplodnaviria	Heunggongvirae	Uroviricota	Caudoviricetes	Caudovirales	Siphoviridae	unclassified Siphoviridae	Pseudoalteromonas phage TW1
3	root	cellular organisms	Bacteria	Proteobacteria	Betaproteobacteria	Burkholderiales	Alcaligenaceae	Bordetella	Bordetella bronchiseptica	Bordetella bronchiseptica F2
1	root	cellular organisms	Eukaryota	Rhodophyta	Florideophyceae	Hildenbrandiophycidae	Hildenbrandiales	Hildenbrandiaceae	Apophlaea	Apophlaea sinclairii
3	root	cellular organisms	Bacteria	Terrabacteria group	Firmicutes	Bacilli	Bacillales	Bacillaceae	Bacillus	unclassified Bacillus (in: Bacteria)	Bacillus sp. ISL-46
3	root	cellular organisms	Eukaryota	Sar	Alveolata	Apicomplexa	Conoidasida	Coccidia	Eucoccidiorida	Eimeriorina	Cryptosporidiidae	Cryptosporidium	Cryptosporidium bovis
2	root	Viruses	Duplodnaviria	Heunggongvirae	Uroviricota	Caudoviricetes	Caudovirales	Siphoviridae	unclassified Siphoviridae	Microbacterium phage PauloDiaboli
2	root	cellular organisms	Bacteria	Proteobacteria	Betaproteobacteria	Burkholderiales	Burkholderiaceae	Cupriavidus	Cupriavidus gilardii	Cupriavidus gilardii CR3
6	root	cellular organisms	Bacteria	Proteobacteria	Gammaproteobacteria	Moraxellales	Moraxellaceae	Acinetobacter	unclassified Acinetobacter	Acinetobacter sp. YH12233
1	root	Viruses	Duplodnaviria	Heunggongvirae	Uroviricota	Caudoviricetes	Caudovirales	Podoviridae	unclassified Podoviridae	crAss-like viruses	UAG-readthrough crAss clade	crAssphage cr130_1
2	root	cellular organisms	Bacteria	Proteobacteria	Gammaproteobacteria	Enterobacterales	Enterobacteriaceae	Salmonella	Salmonella enterica	Salmonella enterica subsp. salamae
1	root	cellular organisms	Bacteria	Terrabacteria group	Firmicutes	Bacilli	Bacillales	Paenibacillaceae	Brevibacillus	Brevibacillus brevis	Brevibacillus brevis X23
2	root	cellular organisms	Bacteria	Proteobacteria	Gammaproteobacteria	Enterobacterales	Enterobacteriaceae	Citrobacter	Citrobacter freundii complex	unclassified Citrobacter freundii complex	Citrobacter sp. AATXQ
2	root	cellular organisms	Bacteria	Terrabacteria group	Firmicutes	Bacilli	Lactobacillales	Enterococcaceae	Enterococcus	unclassified Enterococcus	Enterococcus sp. ARL09-542
4	root	Viruses	Duplodnaviria	Heunggongvirae	Uroviricota	Caudoviricetes	Caudovirales	Siphoviridae	Emalynvirus
5	root	cellular organisms	Bacteria	PVC group	Planctomycetes	unclassified Planctomycetes	Planctomycetes bacterium GWA2_40_7
1	root	cellular organisms	Bacteria	Spirochaetes	Spirochaetia	Leptospirales	Leptospiraceae	Leptospira	Leptospira kirschneri	Leptospira kirschneri serovar Mozdok
2	root	cellular organisms	Bacteria	Terrabacteria group	Actinobacteria	Actinomycetia	Corynebacteriales	Corynebacteriaceae	Corynebacterium	unclassified Corynebacterium	Corynebacterium sp. HMSC072D12
1	root	cellular organisms	Bacteria	Terrabacteria group	Firmicutes	Bacilli	Bacillales	Listeriaceae	Listeria	Listeria riparia
1	root	Viruses	Duplodnaviria	Heunggongvirae	Uroviricota	Caudoviricetes	Caudovirales	Podoviridae	environmental samples	uncultured phage MedDCM-OCT-S05-C113
1	root	cellular organisms	Bacteria	Terrabacteria group	Firmicutes	Bacilli	Lactobacillales	Streptococcaceae	Streptococcus	Streptococcus marimammalium
2	root	cellular organisms	Bacteria	PVC group	Candidatus Omnitrophica	unclassified Candidatus Omnitrophica	Candidatus Omnitrophica bacterium CG_4_9_14_0_2_um_filter_43_12
3	root	cellular organisms	Eukaryota	Sar	Stramenopiles	Ochrophyta	Bacillariophyta	Bacillariophyceae	Bacillariophycidae	Naviculales	Naviculaceae	Seminavis	Seminavis robusta
3	root	Viruses	Duplodnaviria	Heunggongvirae	Uroviricota	Caudoviricetes	Caudovirales	Zobellviridae	Paundecimvirus	unclassified Paundecimvirus	Pseudomonas phage K4
1	root	cellular organisms	Bacteria	Terrabacteria group	Cyanobacteria/Melainabacteria group	Cyanobacteria	Oscillatoriophycideae	Oscillatoriales	Oscillatoriaceae	Phormidium	unclassified Phormidium	Phormidium sp. FACHB-77
3	root	cellular organisms	Bacteria	Terrabacteria group	Firmicutes	Bacilli	Bacillales	Bacillaceae	Bacillus	unclassified Bacillus (in: Bacteria)	Bacillus sp. FW1
1	root	cellular organisms	Bacteria	Terrabacteria group	Firmicutes	Clostridia	Eubacteriales	Clostridiaceae	Paramaledivibacter	Paramaledivibacter caminithermalis	Paramaledivibacter caminithermalis DSM 15212
2	root	Viruses	Duplodnaviria	Heunggongvirae	Uroviricota	Caudoviricetes	Caudovirales	Siphoviridae	unclassified Siphoviridae	Siphoviridae sp. ctNiB4
4	root	cellular organisms	Bacteria	Proteobacteria	Gammaproteobacteria	Pseudomonadales	Pseudomonadaceae	Pseudomonas	unclassified Pseudomonas	Pseudomonas sp. S3E12
3	root	cellular organisms	Eukaryota	Sar	Stramenopiles	Ochrophyta	Bacillariophyta	Bacillariophyceae	Bacillariophycidae	Naviculales	Amphipleuraceae	Halamphora	Halamphora coffeaeformis
2	root	Viruses	Duplodnaviria	Heunggongvirae	Uroviricota	Caudoviricetes	Caudovirales	Siphoviridae	unclassified Siphoviridae	Gordonia phage Neville
1	root	cellular organisms	Bacteria	Proteobacteria	Gammaproteobacteria	Pseudomonadales	Pseudomonadaceae	Pseudomonas	unclassified Pseudomonas	Pseudomonas sp. P95
2	root	cellular organisms	Bacteria	Terrabacteria group	Firmicutes	Bacilli	Bacillales	Bacillaceae	Lysinibacillus	unclassified Lysinibacillus	Lysinibacillus sp. JNUCC-51
2	root	cellular organisms	Bacteria	Proteobacteria	Gammaproteobacteria	Pseudomonadales	Pseudomonadaceae	Pseudomonas	unclassified Pseudomonas	Pseudomonas sp. RC2C2
1	root	cellular organisms	Bacteria	Proteobacteria	Gammaproteobacteria	Pasteurellales	Pasteurellaceae	Rodentibacter	Rodentibacter mrazii
2	root	cellular organisms	Bacteria	Proteobacteria	Gammaproteobacteria	Legionellales	Legionellaceae	Legionella	Legionella pneumophila	Legionella pneumophila serogroup 7
2	root	cellular organisms	Bacteria	Terrabacteria group	Firmicutes	Bacilli	Bacillales	Thermoactinomycetaceae	Thermoactinomyces	unclassified Thermoactinomyces	Thermoactinomyces sp. CICC 10521
2	root	cellular organisms	Bacteria	Proteobacteria	Alphaproteobacteria	Sphingomonadales	Sphingomonadaceae	Sphingomonas	unclassified Sphingomonas	Sphingomonas sp. 002
1	root	cellular organisms	Archaea	Euryarchaeota	Stenosarchaea group	Methanomicrobia	Methanomicrobiales	Methanocorpusculaceae	Methanocorpusculum	Methanocorpusculum bavaricum
1	root	cellular organisms	Bacteria	Proteobacteria	Betaproteobacteria	Neisseriales	Chromobacteriaceae	Paludibacterium	unclassified Paludibacterium
3	root	cellular organisms	Eukaryota	Opisthokonta	Fungi	Dikarya	Basidiomycota	Agaricomycotina	Agaricomycetes	Agaricomycetes incertae sedis	Russulales	Russulaceae	Russula	Russula dissimulans
1	root	cellular organisms	Bacteria	Bacteria incertae sedis	Bacteria candidate phyla	Patescibacteria group	Parcubacteria group	Candidatus Azambacteria	Candidatus Azambacteria bacterium GW2011_GWB1_46_27
2	root	Viruses	Duplodnaviria	Heunggongvirae	Uroviricota	Caudoviricetes	Caudovirales	Siphoviridae	Bronvirus	unclassified Bronvirus	Mycobacterium phage Archie
3	root	cellular organisms	Bacteria	Bacteria incertae sedis	Bacteria candidate phyla	Patescibacteria group	Parcubacteria group	Candidatus Yonathbacteria	Candidatus Yonathbacteria bacterium CG_4_9_14_0_2_um_filter_47_74
2	root	Viruses	Duplodnaviria	Heunggongvirae	Uroviricota	Caudoviricetes	Caudovirales	Drexlerviridae	Webervirus
3	root	cellular organisms	Eukaryota	Opisthokonta	Fungi	Dikarya	Ascomycota	saccharomyceta	Pezizomycotina	leotiomyceta	sordariomyceta	Sordariomycetes	Hypocreomycetidae	Glomerellales	Glomerellaceae	Colletotrichum	Colletotrichum acutatum species complex	Colletotrichum scovillei
4	root	cellular organisms	Eukaryota	Opisthokonta	Fungi	Dikarya	Ascomycota	saccharomyceta	Pezizomycotina	leotiomyceta	sordariomyceta	Sordariomycetes	Sordariomycetidae	Sordariales	Chaetomiaceae	Chaetomium	Chaetomium globosum	Chaetomium globosum CBS 148.51
1	root	cellular organisms	Archaea	TACK group	Thaumarchaeota	environmental samples	uncultured marine thaumarchaeote KM3_35_D03
1	root	cellular organisms	Bacteria	Terrabacteria group	Firmicutes	Clostridia	Eubacteriales	Clostridiaceae	Clostridium	unclassified Clostridium	Clostridium sp. AM45-5
3	root	cellular organisms	Bacteria	Terrabacteria group	Firmicutes	Bacilli	Bacillales	Staphylococcaceae	Staphylococcus	Staphylococcus aureus	Staphylococcus aureus subsp. aureus USA300	Staphylococcus aureus subsp. aureus USA300_TCH959
2	root	cellular organisms	Bacteria	Bacteria incertae sedis	Bacteria candidate phyla	Patescibacteria group	Parcubacteria group	Candidatus Uhrbacteria	Candidatus Uhrbacteria bacterium RIFCSPLOWO2_01_FULL_53_9
2	root	Viruses	Duplodnaviria	Heunggongvirae	Uroviricota	Caudoviricetes	Caudovirales	Myoviridae	unclassified Myoviridae	Myoviridae sp. ctgsk7
1	root	cellular organisms	Bacteria	Proteobacteria	Alphaproteobacteria	Hyphomicrobiales	Phyllobacteriaceae	Mesorhizobium	unclassified Mesorhizobium	Mesorhizobium sp. M4B.F.Ca.ET.169.01.1.1
2	root	cellular organisms	Bacteria	Proteobacteria	Gammaproteobacteria	Pseudomonadales	Pseudomonadaceae	Pseudomonas	Pseudomonas putida group	Pseudomonas shirazica
1	root	cellular organisms	Bacteria	Proteobacteria	Gammaproteobacteria	Pseudomonadales	Pseudomonadaceae	Pseudomonas	unclassified Pseudomonas	Pseudomonas sp. PP3
2	root	cellular organisms	Bacteria	Nitrospirae	unclassified Nitrospirae	Nitrospirae bacterium CG11_big_fil_rev_8_21_14_0_20_41_14
1	root	cellular organisms	Bacteria	Proteobacteria	delta/epsilon subdivisions	Epsilonproteobacteria	Campylobacterales	Thiovulaceae	Sulfuricurvum	Sulfuricurvum kujiense	Sulfuricurvum kujiense DSM 16994
2	root	cellular organisms	Bacteria	Terrabacteria group	Firmicutes	Bacilli	Lactobacillales	Streptococcaceae	Streptococcus	Streptococcus oralis	Streptococcus oralis subsp. tigurinus
4	root	cellular organisms	Bacteria	Terrabacteria group	Firmicutes	Bacilli	unclassified Bacilli
1	root	cellular organisms	Bacteria	Terrabacteria group	Firmicutes	Negativicutes	Selenomonadales	Selenomonadaceae	Selenomonas	Selenomonas artemidis	Selenomonas artemidis F0399
1	root	cellular organisms	Archaea	DPANN group	Candidatus Pacearchaeota	Candidatus Pacearchaeota archaeon CG_4_9_14_3_um_filter_31_7
5	root	Viruses	Duplodnaviria	Heunggongvirae	Uroviricota	Caudoviricetes	Caudovirales	Schitoviridae	Rhodovirinae	Baltimorevirus
1	root	cellular organisms	Eukaryota	Sar	Alveolata	Ciliophora	Intramacronucleata	Spirotrichea	Stichotrichia	Sporadotrichida	Oxytrichidae	Hemiurosomoida	Hemiurosomoida longa
5	root	cellular organisms	Archaea	Euryarchaeota	Stenosarchaea group	Halobacteria	Haloferacales	Halorubraceae	Halorubrum	Halorubrum halodurans
3	root	cellular organisms	Eukaryota	Opisthokonta	Choanoflagellata	Craspedida	Salpingoecidae	Microstomoeca	Microstomoeca roanoka
1	root	cellular organisms	Bacteria	Proteobacteria	Betaproteobacteria	Burkholderiales	Burkholderiales genera incertae sedis	Rubrivivax	environmental samples	uncultured Rubrivivax sp.
3	root	cellular organisms	Bacteria	Proteobacteria	Gammaproteobacteria	Pseudomonadales	Pseudomonadaceae	Pseudomonas	unclassified Pseudomonas	Pseudomonas sp. R2-7-07
2	root	cellular organisms	Bacteria	Terrabacteria group	Actinobacteria	Coriobacteriia	Eggerthellales	Eggerthellaceae	Eggerthella	unclassified Eggerthella	Eggerthella sp. AM16-19
1	root	cellular organisms	Bacteria	Bacteria incertae sedis	Bacteria candidate phyla	Patescibacteria group	Parcubacteria group	Candidatus Nomurabacteria	Candidatus Nomurabacteria bacterium GW2011_GWF1_34_20
1	root	cellular organisms	Bacteria	Terrabacteria group	Firmicutes	Bacilli	Lactobacillales	Aerococcaceae	Abiotrophia	Abiotrophia defectiva	Abiotrophia defectiva ATCC 49176
1	root	cellular organisms	Bacteria	Terrabacteria group	Actinobacteria	Actinomycetia	Corynebacteriales	Mycobacteriaceae	Mycobacterium	Mycobacterium kansasii	Mycobacterium kansasii 824
1	root	cellular organisms	Bacteria	Proteobacteria	Gammaproteobacteria	Pseudomonadales	Pseudomonadaceae	Pseudomonas	Pseudomonas putida group	Pseudomonas putida	Pseudomonas putida GB-1
6	root	cellular organisms	Bacteria	Terrabacteria group	Cyanobacteria/Melainabacteria group	Candidatus Melainabacteria	unclassified Candidatus Melainabacteria	Candidatus Melainabacteria bacterium 35_41
1	root	cellular organisms	Bacteria	Proteobacteria	Gammaproteobacteria	Enterobacterales	Enterobacteriaceae	Lelliottia	unclassified Lelliottia	Lelliottia sp. RWM.1
1	root	cellular organisms	Bacteria	Proteobacteria	Gammaproteobacteria	Pseudomonadales	Pseudomonadaceae	Pseudomonas	unclassified Pseudomonas	Pseudomonas sp. 43mfcvi1.1
1	root	Viruses	Duplodnaviria	Heunggongvirae	Uroviricota	Caudoviricetes	Caudovirales	Drexlerviridae	Nouzillyvirus	unclassified Nouzillyvirus
3	root	cellular organisms	Bacteria	Terrabacteria group	Actinobacteria	Actinomycetia	Streptomycetales	Streptomycetaceae	Streptomyces	unclassified Streptomyces	Streptomyces sp. NRRL S-37
1	root	cellular organisms	Eukaryota	Viridiplantae	Chlorophyta	core chlorophytes	Chlorophyceae	OCC clade	Chaetophorales	Chaetophoraceae	Chaetophoropsis
1	root	Viruses	Duplodnaviria	Heunggongvirae	Uroviricota	Caudoviricetes	Caudovirales	Siphoviridae	unclassified Siphoviridae	Gordonia phage Yakult
1	root	cellular organisms	Bacteria	Proteobacteria	Betaproteobacteria	Rhodocyclales	Zoogloeaceae	Thauera	environmental samples	uncultured Thauera sp.
2	root	cellular organisms	Eukaryota	Rhodophyta	Bangiophyceae	Cyanidiales	Cyanidiaceae	Galdieria
1	root	Viruses	Duplodnaviria	Heunggongvirae	Uroviricota	Caudoviricetes	Caudovirales	Siphoviridae	Bantamvirus	Gordonia virus Bantam	Gordonia phage Bantam
1	root	cellular organisms	Bacteria	Proteobacteria	Gammaproteobacteria	Enterobacterales	Morganellaceae	Proteus	unclassified Proteus	Proteus sp. G2659
2	root	cellular organisms	Bacteria	Terrabacteria group	Firmicutes	Clostridia	Eubacteriales	Oscillospiraceae	Faecalibacterium	unclassified Faecalibacterium	Faecalibacterium sp. Marseille-P9312
2	root	cellular organisms	Eukaryota	Sar	Alveolata	Apicomplexa	Conoidasida	Coccidia	Eucoccidiorida	Eimeriorina	Sarcocystidae	Toxoplasma	Toxoplasma gondii	Toxoplasma gondii p89
2	root	cellular organisms	Bacteria	Proteobacteria	Alphaproteobacteria	Hyphomicrobiales	Bartonellaceae	Bartonella	unclassified Bartonella	Bartonella sp. M0280
2	root	cellular organisms	Eukaryota	Sar	Alveolata	Ciliophora	Intramacronucleata	Spirotrichea	Stichotrichia	Urostylida	Urostylidae	Uroleptus
3	root	cellular organisms	Bacteria	Terrabacteria group	Firmicutes	Bacilli	Bacillales	Bacillaceae	Bacillus	unclassified Bacillus (in: Bacteria)	Bacillus sp. N1-1
1	root	Viruses	Duplodnaviria	Heunggongvirae	Uroviricota	Caudoviricetes	Caudovirales	Siphoviridae	Demosthenesvirus	unclassified Demosthenesvirus	Gordonia phage Niagara
1	root	cellular organisms	Bacteria	Terrabacteria group	Firmicutes	Bacilli	Lactobacillales	Streptococcaceae	Streptococcus	unclassified Streptococcus	Streptococcus sp. k-378
4	root	cellular organisms	Bacteria	Proteobacteria	Alphaproteobacteria	Sphingomonadales	Sphingomonadaceae	Sphingomonas	unclassified Sphingomonas	Sphingomonas sp. Root1294
1	root	Viruses	Duplodnaviria	Heunggongvirae	Uroviricota	Caudoviricetes	Caudovirales	Siphoviridae	Wizardvirus	unclassified Wizardvirus	Gordonia phage TillyBobJoe
1	root	cellular organisms	Bacteria	environmental samples	uncultured marine bacterium PPT_M1
1	root	cellular organisms	Bacteria	Proteobacteria	Gammaproteobacteria	Moraxellales	Moraxellaceae	Acinetobacter	Acinetobacter calcoaceticus/baumannii complex	unclassified Acinetobacter calcoaceticus/baumannii complex	Acinetobacter sp. 25977_8
7	root	cellular organisms	Bacteria	Bacteria incertae sedis	Bacteria candidate phyla	candidate division WWE3	candidate division WWE3 bacterium GW2011_GWB1_47_11
1	root	cellular organisms	Bacteria	Terrabacteria group	Actinobacteria	Actinomycetia	Micrococcales	Micrococcaceae	Rothia	unclassified Rothia (in: Bacteria)	Rothia sp. HMSC062H08
2	root	cellular organisms	Bacteria	Proteobacteria	Gammaproteobacteria	Pseudomonadales	Pseudomonadaceae	Pseudomonas	unclassified Pseudomonas	Pseudomonas sp. K-62
1	root	cellular organisms	Bacteria	Proteobacteria	Gammaproteobacteria	Enterobacterales	Enterobacteriaceae	Salmonella	Salmonella enterica	Salmonella enterica subsp. arizonae	Salmonella enterica subsp. arizonae serovar 41:z4,z23:-	Salmonella enterica subsp. arizonae serovar 41:z4,z23:- str. 01-0089
5	root	cellular organisms	Bacteria	Terrabacteria group	Firmicutes	Bacilli	Bacillales	Bacillaceae	Lentibacillus	Lentibacillus jeotgali
1	root	cellular organisms	Bacteria	Proteobacteria	delta/epsilon subdivisions	Epsilonproteobacteria	Campylobacterales	Campylobacteraceae	Campylobacter	unclassified Campylobacter	Campylobacter sp. P0088
1	root	Viruses	Duplodnaviria	Heunggongvirae	Uroviricota	Caudoviricetes	Caudovirales	Siphoviridae	Amigovirus	unclassified Amigovirus
3	root	cellular organisms	Bacteria	Proteobacteria	Betaproteobacteria	Neisseriales	Neisseriaceae	Neisseria	Neisseria polysaccharea
1	root	cellular organisms	Bacteria	Proteobacteria	Gammaproteobacteria	Pseudomonadales	Pseudomonadaceae	Pseudomonas	Pseudomonas monsensis
1	root	cellular organisms	Bacteria	Terrabacteria group	Actinobacteria	Actinomycetia	Corynebacteriales	Corynebacteriaceae	Corynebacterium	Corynebacterium humireducens	Corynebacterium humireducens NBRC 106098 = DSM 45392
4	root	cellular organisms	Bacteria	Terrabacteria group	Actinobacteria	Actinomycetia	Pseudonocardiales	Pseudonocardiaceae	Amycolatopsis	Amycolatopsis dendrobii
3	root	cellular organisms	Eukaryota	Sar	Alveolata	Apicomplexa	Aconoidasida	Piroplasmida	Babesiidae	Babesia	unclassified Babesia	Babesia sp. deer clade
2	root	cellular organisms	Bacteria	Terrabacteria group	Firmicutes	Bacilli	Lactobacillales	Streptococcaceae	Streptococcus	unclassified Streptococcus	Streptococcus sp. 400_SSPC
3	root	cellular organisms	Archaea	Euryarchaeota	Stenosarchaea group	Halobacteria	Haloferacales	Haloferacaceae	Haloquadratum	Haloquadratum walsbyi	Haloquadratum walsbyi J07HQW2
8	root	cellular organisms	Bacteria	environmental samples	uncultured bacterium W5-102b
1	root	cellular organisms	Bacteria	Terrabacteria group	Firmicutes	Bacilli	Lactobacillales	Streptococcaceae	Streptococcus	Streptococcus pantholopis
2	root	cellular organisms	Bacteria	Bacteria incertae sedis	Bacteria candidate phyla	Patescibacteria group	Microgenomates group	Candidatus Roizmanbacteria	Candidatus Roizmanbacteria bacterium GW2011_GWA2_33_33
2	root	cellular organisms	Eukaryota	Sar	Stramenopiles	Oomycota	Pythiales	Pythiaceae	Phytopythium	Phytopythium helicoides
1	root	Viruses	Duplodnaviria	Heunggongvirae	Uroviricota	Caudoviricetes	Caudovirales	Myoviridae	Tegunavirus	Yersinia virus R1RT	Yersinia phage phiR1-RT
3	root	cellular organisms	Bacteria	Terrabacteria group	Cyanobacteria/Melainabacteria group	Cyanobacteria	Synechococcales	Synechococcaceae	Synechococcus	unclassified Synechococcus	Synechococcus sp. TMED155
3	root	cellular organisms	Bacteria	Terrabacteria group	Actinobacteria	Actinomycetia	Micrococcales	Microbacteriaceae	Plantibacter	Plantibacter cousiniae
1	root	cellular organisms	Bacteria	Terrabacteria group	Firmicutes	Bacilli	Lactobacillales	Lactobacillaceae	Lacticaseibacillus	Lacticaseibacillus hulanensis
1	root	cellular organisms	Bacteria	Terrabacteria group	Actinobacteria	Actinomycetia	Streptomycetales	Streptomycetaceae	Streptomyces	Streptomyces cinerochromogenes
1	root	cellular organisms	Archaea	unclassified Archaea	archaeon 13_1_40CM_4_53_4
3	root	cellular organisms	Eukaryota	Sar	Stramenopiles	Oomycota	Saprolegniales	Saprolegniaceae	Brevilegnia	Brevilegnia macrospora
2	root	cellular organisms	Bacteria	Terrabacteria group	Firmicutes	Bacilli	Bacillales	Bacillaceae	Bacillus	unclassified Bacillus (in: Bacteria)	Bacillus sp. MYb56
3	root	cellular organisms	Bacteria	Terrabacteria group	Firmicutes	Bacilli	Bacillales	Bacillaceae	Bacillus	unclassified Bacillus (in: Bacteria)	Bacillus sp. Cs-700
3	root	cellular organisms	Bacteria	Proteobacteria	Gammaproteobacteria	Oceanospirillales	Alcanivoracaceae	Alcanivorax	unclassified Alcanivorax	Alcanivorax sp. NBRC 101098
4	root	cellular organisms	Bacteria	FCB group	Bacteroidetes/Chlorobi group	Bacteroidetes	Flavobacteriia	Flavobacteriales	Flavobacteriaceae	Mesoflavibacter	unclassified Mesoflavibacter
2	root	cellular organisms	Bacteria	Terrabacteria group	Actinobacteria	Actinomycetia	Corynebacteriales	Corynebacteriaceae	Corynebacterium	unclassified Corynebacterium	Corynebacterium sp. NML130628
3	root	cellular organisms	Eukaryota	Sar	Alveolata	Ciliophora	Intramacronucleata	Spirotrichea	Stichotrichia	Sporadotrichida	Oxytrichidae	Oxytrichinae	Oxytricha	Oxytricha fallax
1	root	cellular organisms	Bacteria	environmental samples	uncultured bacterium contig00016
1	root	cellular organisms	Bacteria	environmental samples	uncultured bacterium Contigcl_1528
1	root	cellular organisms	Bacteria	Proteobacteria	Gammaproteobacteria	Thiotrichales	Fastidiosibacteraceae	Cysteiniphilum	Cysteiniphilum litorale
1	root	Viruses	Duplodnaviria	Heunggongvirae	Uroviricota	Caudoviricetes	Caudovirales	Siphoviridae	unclassified Siphoviridae	Siphoviridae sp. ctTlV16
1	root	cellular organisms	Bacteria	Terrabacteria group	Firmicutes	Bacilli	Bacillales	Bacillaceae	Bacillus	Bacillus cabrialesii
1	root	cellular organisms	Eukaryota	Amoebozoa	Discosea	Longamoebia	Centramoebida	Acanthamoebidae	Acanthamoeba	unclassified Acanthamoeba	Acanthamoeba sp.
1	root	cellular organisms	Bacteria	Terrabacteria group	Firmicutes	Bacilli	Bacillales	Bacillaceae	Halobacillus	Halobacillus aidingensis
2	root	cellular organisms	Bacteria	Terrabacteria group	Firmicutes	Bacilli	Lactobacillales	Lactobacillaceae	Ligilactobacillus	Ligilactobacillus aviarius
2	root	cellular organisms	Bacteria	Proteobacteria	Gammaproteobacteria	Enterobacterales	Morganellaceae	Proteus	Proteus faecis
3	root	Viruses	Duplodnaviria	Heunggongvirae	Uroviricota	Caudoviricetes	Caudovirales	Siphoviridae	Yonseivirus
3	root	cellular organisms	Bacteria	Proteobacteria	Betaproteobacteria	Burkholderiales	Comamonadaceae	Alicycliphilus	environmental samples	uncultured Alicycliphilus sp.
3	root	cellular organisms	Bacteria	Proteobacteria	Gammaproteobacteria	Alteromonadales	Colwelliaceae	Colwellia	unclassified Colwellia	Colwellia sp. MT41
2	root	cellular organisms	Eukaryota	Opisthokonta	Fungi	Dikarya	Ascomycota	saccharomyceta	Pezizomycotina	leotiomyceta	sordariomyceta	Leotiomycetes	Helotiales	Sclerotiniaceae	Monilinia	Monilinia vaccinii-corymbosi
1	root	Viruses	Duplodnaviria	Heunggongvirae	Uroviricota	Caudoviricetes	Caudovirales	Siphoviridae	Marvinvirus	unclassified Marvinvirus	Mycobacterium phage JoieB
3	root	cellular organisms	Bacteria	Terrabacteria group	Firmicutes	Bacilli	Lactobacillales	Enterococcaceae	Enterococcus	Enterococcus dispar
1	root	cellular organisms	Eukaryota	Viridiplantae	Chlorophyta	Ulvophyceae	TCBD clade	Dasycladales	Dasycladaceae	Dasycladus	unclassified Dasycladus	Dasycladus sp. HV04045
6	root	cellular organisms	Bacteria	Terrabacteria group	Firmicutes	Tissierellia	Tissierellales	Peptoniphilaceae	Peptoniphilus	Peptoniphilus grossensis
2	root	cellular organisms	Bacteria	Terrabacteria group	Firmicutes	Bacilli	Bacillales	Paenibacillaceae	Paenibacillus	Paenibacillus favisporus
5	root	cellular organisms	Bacteria	Bacteria incertae sedis	Bacteria candidate phyla	Patescibacteria group	Parcubacteria group	unclassified Parcubacteria group	Parcubacteria group bacterium GW2011_GWF1_52_5
1	root	cellular organisms	Bacteria	Terrabacteria group	Firmicutes	Bacilli	Bacillales	Planococcaceae	Kurthia	unclassified Kurthia	Kurthia sp. Dielmo
2	root	cellular organisms	Archaea	Euryarchaeota	Stenosarchaea group	Halobacteria	Haloferacales	Halorubraceae	Halorubrum	unclassified Halorubrum	Halorubrum sp. J07HR59
3	root	cellular organisms	Bacteria	Terrabacteria group	Firmicutes	Clostridia	Eubacteriales	Lachnospiraceae	Anaerobutyricum
1	root	cellular organisms	Bacteria	Terrabacteria group	Firmicutes	Bacilli	Lactobacillales	Streptococcaceae	Streptococcus	unclassified Streptococcus	Streptococcus sp. KS 6
3	root	cellular organisms	Eukaryota	Opisthokonta	Fungi	Dikarya	Ascomycota	saccharomyceta	Pezizomycotina	leotiomyceta	Lecanoromycetes	OSLEUM clade	Lecanoromycetidae
1	root	Viruses	Duplodnaviria	Heunggongvirae	Uroviricota	Caudoviricetes	Caudovirales	Siphoviridae	unclassified Siphoviridae	Butyrivibrio virus Ceridwen
2	root	cellular organisms	Bacteria	Proteobacteria	Acidithiobacillia	Acidithiobacillales	Acidithiobacillaceae	Acidithiobacillus	unclassified Acidithiobacillus	Acidithiobacillus sp. 'AMD consortium'
2	root	cellular organisms	Archaea	TACK group	Thaumarchaeota	environmental samples	uncultured marine thaumarchaeote KM3_70_B04
3	root	cellular organisms	Eukaryota	Opisthokonta	Fungi	Fungi incertae sedis	Mucoromycota	Mortierellomycotina	Mortierellomycetes	Mortierellales	Mortierellaceae	Entomortierella
2	root	cellular organisms	Bacteria	Proteobacteria	Gammaproteobacteria	Pseudomonadales	Pseudomonadaceae	Pseudomonas	unclassified Pseudomonas	Pseudomonas sp. FW306-02-F04-BA
2	root	cellular organisms	Bacteria	Spirochaetes	Spirochaetia	Spirochaetales	Treponemataceae	Treponema	unclassified Treponema	Treponema sp. Marseille-Q4130
5	root	cellular organisms	Bacteria	Terrabacteria group	Firmicutes	Bacilli	Lactobacillales	Lactobacillaceae	Lentilactobacillus	Lentilactobacillus fungorum
1	root	cellular organisms	Bacteria	environmental samples	uncultured bacterium fosmid pJB42G5
2	root	cellular organisms	Eukaryota	Sar	Alveolata	Ciliophora	Intramacronucleata	Oligohymenophorea	Peniculida	Frontoniidae	Frontonia	Frontonia tchibisovae
2	root	cellular organisms	Bacteria	Bacteria incertae sedis	Bacteria candidate phyla	Patescibacteria group	Parcubacteria group	Candidatus Taylorbacteria	Candidatus Taylorbacteria bacterium RIFCSPLOWO2_02_FULL_43_11
2	root	cellular organisms	Bacteria	Proteobacteria	Gammaproteobacteria	Pseudomonadales	Pseudomonadaceae	Pseudomonas	unclassified Pseudomonas	Pseudomonas sp. P42
2	root	cellular organisms	Bacteria	Proteobacteria	Alphaproteobacteria	Hyphomicrobiales	Phyllobacteriaceae	Mesorhizobium	unclassified Mesorhizobium	Mesorhizobium sp. M2A.F.Ca.ET.037.01.1.1
4	root	cellular organisms	Bacteria	Terrabacteria group	Actinobacteria	Actinomycetia	Micrococcales	Microbacteriaceae	Microbacterium	unclassified Microbacterium	Microbacterium sp. Se63.02b
1	root	cellular organisms	Bacteria	Proteobacteria	Gammaproteobacteria	Enterobacterales	Enterobacteriaceae	Salmonella	Salmonella enterica	Salmonella enterica subsp. enterica	Salmonella enterica subsp. enterica serovar Typhimurium	Salmonella enterica subsp. enterica serovar Typhimurium str. USDA-ARS-USMARC-1896
1	root	cellular organisms	Bacteria	Terrabacteria group	Firmicutes	Clostridia	Eubacteriales	Oscillospiraceae	Ruminococcus	unclassified Ruminococcus	Ruminococcus sp. TF06-23
2	root	Viruses	Duplodnaviria	Heunggongvirae	Uroviricota	Caudoviricetes	Caudovirales	Siphoviridae	Cheoctovirus	unclassified Cheoctovirus	Mycobacterium phage WIVsmall
2	root	cellular organisms	Bacteria	Acidobacteria	environmental samples
1	root	cellular organisms	Bacteria	Proteobacteria	Gammaproteobacteria	Pseudomonadales	Pseudomonadaceae	Pseudomonas	unclassified Pseudomonas	Pseudomonas sp. NBRC 111143
1	root	cellular organisms	Bacteria	Spirochaetes	Spirochaetia	Spirochaetales	Borreliaceae	Borreliella	Borreliella turdi
4	root	cellular organisms	Eukaryota	Discoba	Euglenozoa	Kinetoplastea	Metakinetoplastina	Trypanosomatida	Trypanosomatidae	Leishmaniinae	Leishmania	Mundinia	unclassified Mundinia	Leishmania sp. Namibia
1	root	cellular organisms	Eukaryota	Sar	Stramenopiles	Ochrophyta	PX clade	Phaeophyceae	Ectocarpales	Chordariaceae	Pleurocladia	Pleurocladia lacustris
1	root	cellular organisms	Bacteria	Terrabacteria group	Actinobacteria	Actinomycetia	Micrococcales	Micrococcaceae	Arthrobacter	unclassified Arthrobacter	Arthrobacter sp. StoSoilB20
3	root	cellular organisms	Bacteria	Terrabacteria group	Actinobacteria	Actinomycetia	Micrococcales	Brevibacteriaceae	Brevibacterium	unclassified Brevibacterium	Brevibacterium sp. JNUCC-42
1	root	cellular organisms	Eukaryota	Opisthokonta	Fungi	Fungi incertae sedis	Chytridiomycota	Chytridiomycota incertae sedis	Monoblepharidomycetes	Monoblepharidales	Monoblepharidaceae	Monoblepharella	unclassified Monoblepharella	Monoblepharella sp. JEL15
1	root	cellular organisms	Bacteria	Bacteria incertae sedis	Bacteria candidate phyla	Patescibacteria group	Parcubacteria group	unclassified Parcubacteria group	Parcubacteria group bacterium CG2_30_36_21
1	root	Viruses	Duplodnaviria	Heunggongvirae	Uroviricota	Caudoviricetes	Caudovirales	Podoviridae	unclassified Podoviridae	Podoviridae sp. ctrub15
1	root	cellular organisms	Bacteria	Bacteria incertae sedis	Bacteria candidate phyla	Patescibacteria group	Microgenomates group	Candidatus Woesebacteria	Candidatus Woesebacteria bacterium GW2011_GWF2_46_8
1	root	Viruses	Duplodnaviria	Heunggongvirae	Uroviricota	Caudoviricetes	Caudovirales	Siphoviridae	Quhwahvirus	Microbacterium phage Quhwah
1	root	Viruses	Duplodnaviria	Heunggongvirae	Uroviricota	Caudoviricetes	Caudovirales	Siphoviridae	Gordonvirus	unclassified Gordonvirus	Arthrobacter phage CastorTray
1	root	cellular organisms	Eukaryota	Rhodophyta	Florideophyceae	Rhodymeniophycidae	Ceramiales	Ceramiaceae	Pterothamnion
1	root	cellular organisms	Bacteria	Spirochaetes	Spirochaetia	Leptospirales	Leptospiraceae	Leptospira	unclassified Leptospira	Leptospira sp. LGVF02
1	root	cellular organisms	Bacteria	environmental samples	uncultured bacterium contig00018
1	root	cellular organisms	Archaea	TACK group	Crenarchaeota	Thermoprotei	Thermoproteales	Thermoproteaceae	Pyrobaculum
1	root	Viruses	Duplodnaviria	Heunggongvirae	Uroviricota	Caudoviricetes	Caudovirales	Siphoviridae	Arquatrovirinae	Arequatrovirus
2	root	cellular organisms	Bacteria	Proteobacteria	Gammaproteobacteria	Oceanospirillales	Oceanospirillaceae	Neptunomonas	Neptunomonas japonica	Neptunomonas japonica JAMM 1380
2	root	cellular organisms	Bacteria	Proteobacteria	Gammaproteobacteria	Vibrionales	Vibrionaceae	Vibrio	Vibrio marisflavi	Vibrio marisflavi CECT 7928
1	root	cellular organisms	Bacteria	Terrabacteria group	Firmicutes	Bacilli	Lactobacillales	Lactobacillaceae	Lentilactobacillus	Lentilactobacillus kosonis
2	root	cellular organisms	Bacteria	Terrabacteria group	Actinobacteria	Actinomycetia	Streptomycetales	Streptomycetaceae	Streptomyces	unclassified Streptomyces	Streptomyces sp. SID3915
3	root	cellular organisms	Bacteria	Terrabacteria group	Actinobacteria	Actinomycetia	Micrococcales	Microbacteriaceae	Agromyces	Agromyces cerinus	Agromyces cerinus subsp. cerinus
1	root	cellular organisms	Bacteria	Terrabacteria group	Actinobacteria	Actinomycetia	Micrococcales	Microbacteriaceae	Curtobacterium	unclassified Curtobacterium	Curtobacterium sp. PhB136
1	root	Viruses	Duplodnaviria	Heunggongvirae	Uroviricota	Caudoviricetes	Caudovirales	Podoviridae	unclassified Podoviridae	Freshwater phage uvFW-CGR-AMD-COM-C429
2	root	cellular organisms	Bacteria	Proteobacteria	Betaproteobacteria	Burkholderiales	Comamonadaceae	Delftia	Delftia acidovorans	Delftia acidovorans CCUG 15835
2	root	cellular organisms	Bacteria	Bacteria incertae sedis	Bacteria candidate phyla	Patescibacteria group	Microgenomates group	Candidatus Roizmanbacteria	Candidatus Roizmanbacteria bacterium CG_4_10_14_0_2_um_filter_39_12
3	root	cellular organisms	Bacteria	Proteobacteria	Alphaproteobacteria	Rhodobacterales	Roseobacteraceae	Ruegeria	unclassified Ruegeria	Ruegeria sp. HKCCSA071
1	root	cellular organisms	Eukaryota	Opisthokonta	Fungi	Dikarya	Ascomycota	saccharomyceta	Pezizomycotina	leotiomyceta	sordariomyceta	Sordariomycetes	Hypocreomycetidae	Hypocreales	Clavicipitaceae	Claviceps	Claviceps capensis
5	root	cellular organisms	Bacteria	Proteobacteria	Alphaproteobacteria	Holosporales
2	root	cellular organisms	Eukaryota	Opisthokonta	Fungi	Dikarya	Ascomycota	saccharomyceta	Pezizomycotina	leotiomyceta	Lecanoromycetes	OSLEUM clade	Lecanoromycetidae	Lecanorales	Lecanorineae	Cladoniaceae	Cladonia	Cladonia uncialis	Cladonia uncialis subsp. uncialis
2	root	cellular organisms	Bacteria	Proteobacteria	Alphaproteobacteria	Rhodospirillales	Acetobacteraceae	Acetobacter	unclassified Acetobacter	Acetobacter sp. P5B1
3	root	cellular organisms	Bacteria	Bacteria incertae sedis	Bacteria candidate phyla	candidate division TA06	candidate division TA06 bacterium 32_111
1	root	cellular organisms	Archaea	Euryarchaeota	Stenosarchaea group	Halobacteria	Halobacteriales	Halobacteriaceae	Halorussus	unclassified Halorussus	Halorussus sp. DLLS-82
5	root	cellular organisms	Bacteria	Proteobacteria	Gammaproteobacteria	Enterobacterales	Enterobacteriaceae	Enterobacter	unclassified Enterobacter	Enterobacter sp. Tr-810
1	root	Viruses	Duplodnaviria	Heunggongvirae	Uroviricota	Caudoviricetes	Caudovirales	Herelleviridae	Bastillevirinae	Wphvirus	Bacillus virus WPh	Bacillus phage W.Ph.
2	root	Viruses	Duplodnaviria	Heunggongvirae	Uroviricota	Caudoviricetes	Caudovirales	Siphoviridae	unclassified Siphoviridae	Mycobacterium phage Typha
3	root	Viruses	Duplodnaviria	Heunggongvirae	Uroviricota	Caudoviricetes	Caudovirales	Autographiviridae	Studiervirinae	Berlinvirus	unclassified Berlinvirus	Salmonella phage vB_STy-RN5i1
1	root	cellular organisms	Bacteria	Terrabacteria group	Cyanobacteria/Melainabacteria group	Cyanobacteria	Synechococcales	Synechococcaceae	Synechococcus	unclassified Synechococcus	Synechococcus sp. BOUM118
1	root	Viruses	Duplodnaviria	Heunggongvirae	Uroviricota	Caudoviricetes	Caudovirales	Myoviridae	Winklervirus	unclassified Winklervirus
1	root	cellular organisms	Eukaryota	Opisthokonta	Fungi	Dikarya	Ascomycota	saccharomyceta	Pezizomycotina	leotiomyceta	sordariomyceta	Sordariomycetes	Hypocreomycetidae	Hypocreales	Nectriaceae	Fusarium	Fusarium fujikuroi species complex	Fusarium mundagurra
2	root	cellular organisms	Bacteria	Terrabacteria group	Actinobacteria	Actinomycetia	Micrococcales	Microbacteriaceae	Leucobacter	unclassified Leucobacter	Leucobacter sp. OLDS2
1	root	cellular organisms	Eukaryota	Viridiplantae	Chlorophyta	Palmophyllophyceae	Palmophyllales	Palmophyllaceae
2	root	cellular organisms	Bacteria	Proteobacteria	Alphaproteobacteria	Hyphomicrobiales	Phyllobacteriaceae	Mesorhizobium	unclassified Mesorhizobium	Mesorhizobium sp. M5C.F.Ca.ET.164.01.1.1
1	root	cellular organisms	Bacteria	Bacteria incertae sedis	Bacteria candidate phyla	Patescibacteria group	Microgenomates group	Candidatus Levybacteria	Candidatus Levybacteria bacterium CG2_30_37_29
1	root	Viruses	unclassified bacterial viruses	virus sp. ctE0n6
1	root	cellular organisms	Bacteria	Proteobacteria	Gammaproteobacteria	Pseudomonadales	Pseudomonadaceae	Pseudomonas	unclassified Pseudomonas	Pseudomonas sp. 13159349
3	root	cellular organisms	Bacteria	FCB group	Fibrobacteres	Fibrobacteria	Fibrobacterales	Fibrobacteraceae	Fibrobacter	unclassified Fibrobacter	Fibrobacter sp. UWB2
5	root	Viruses	Varidnaviria	Bamfordvirae	Nucleocytoviricota	Megaviricetes	Algavirales	Phycodnaviridae	Phaeovirus	Feldmannia irregularis virus a
2	root	cellular organisms	Bacteria	Terrabacteria group	Actinobacteria	Actinomycetia	Streptomycetales	Streptomycetaceae	Streptomyces	Streptomyces niveoruber
7	root	Viruses	Duplodnaviria	Heunggongvirae	Uroviricota	Caudoviricetes	Caudovirales	Siphoviridae	Arquatrovirinae	Likavirus
6	root	cellular organisms	Bacteria	Terrabacteria group	Actinobacteria	Actinomycetia	Micrococcales	Microbacteriaceae	Curtobacterium	unclassified Curtobacterium	Curtobacterium sp. MCBD17_003
1	root	cellular organisms	Bacteria	Proteobacteria	Betaproteobacteria	Neisseriales	Neisseriaceae	Neisseria	unclassified Neisseria	Neisseria sp. oral taxon 020	Neisseria sp. oral taxon 020 str. F0370
1	root	cellular organisms	Bacteria	Proteobacteria	Gammaproteobacteria	Moraxellales	Moraxellaceae	Acinetobacter	unclassified Acinetobacter	Acinetobacter sp. CIP 53.82
1	root	cellular organisms	Bacteria	Proteobacteria	Gammaproteobacteria	Enterobacterales	Enterobacteriaceae	Enterobacter	Enterobacter cloacae complex	unclassified Enterobacter cloacae complex	Enterobacter cloacae complex sp. 2DZ2F16B1
5	root	cellular organisms	Archaea	TACK group	Thaumarchaeota	environmental samples	uncultured marine thaumarchaeote AD1000_54_F09
2	root	cellular organisms	Bacteria	Proteobacteria	Gammaproteobacteria	Enterobacterales	Erwiniaceae	Pantoea	Pantoea ananatis	Pantoea ananatis AJ13355
1	root	cellular organisms	Bacteria	PVC group	Planctomycetes	Candidatus Brocadiia	Candidatus Brocadiales	Candidatus Brocadiaceae	unclassified Candidatus Brocadiaceae	Candidatus Brocadiaceae bacterium S225
2	root	Viruses	Duplodnaviria	Heunggongvirae	Uroviricota	Caudoviricetes	Caudovirales	Myoviridae	Yoloswagvirus	unclassified Yoloswagvirus	Erwinia phage pEa_SNUABM_5
1	root	cellular organisms	Bacteria	Bacteria incertae sedis	Bacteria candidate phyla	Candidatus Gribaldobacteria	bacterium (Candidatus Gribaldobacteria) CG_4_9_14_3_um_filter_33_9
2	root	cellular organisms	Bacteria	FCB group	Bacteroidetes/Chlorobi group	Bacteroidetes	Bacteroidia	Bacteroidales	Tannerellaceae	Tannerella	environmental samples	Tannerella sp. CAG:51
2	root	cellular organisms	Bacteria	Terrabacteria group	Firmicutes	Clostridia	Eubacteriales	Clostridiaceae	Clostridium	unclassified Clostridium	Clostridium sp. 29_15
3	root	cellular organisms	Eukaryota	Opisthokonta	Fungi	Fungi incertae sedis	Microsporidia	Tubulinosematoidea	Tubulinosematidae	Anncaliia	Anncaliia algerae
5	root	cellular organisms	Bacteria	Bacteria incertae sedis	Bacteria candidate phyla	Candidatus Saccharibacteria	Candidatus Saccharimonia
3	root	Viruses	Duplodnaviria	Heunggongvirae	Uroviricota	Caudoviricetes	Caudovirales	Schitoviridae	Pokkenvirus	unclassified Pokkenvirus	Stenotrophomonas phage Piffle
1	root	cellular organisms	Bacteria	Terrabacteria group	Actinobacteria	Actinomycetia	Streptomycetales	Streptomycetaceae	Streptomyces	unclassified Streptomyces	Streptomyces sp. FXJ7.023
1	root	Viruses	Duplodnaviria	Heunggongvirae	Uroviricota	Caudoviricetes	Caudovirales	unclassified Caudovirales	Sphingopyxis phage VSN-002
1	root	cellular organisms	Archaea	Euryarchaeota	Candidatus Methanoliparia	Candidatus Methanoliparales	Candidatus Methanoliparaceae	Candidatus Methanoliparum	unclassified Candidatus Methanoliparum	Candidatus Methanoliparum sp. LAM-1
3	root	cellular organisms	Eukaryota	Opisthokonta	Fungi	Dikarya	Ascomycota	saccharomyceta	Saccharomycotina	Saccharomycetes	Saccharomycetales	CUG-Ser1 clade	Debaryomycetaceae	Debaryomyces	Debaryomyces fabryi
1	root	cellular organisms	Eukaryota	Opisthokonta	Fungi	Dikarya	Ascomycota	saccharomyceta	Pezizomycotina	leotiomyceta	Lecanoromycetes	OSLEUM clade	Ostropomycetidae	Pertusariales	Pertusariaceae	Pertusaria	Pertusaria propinqua
2	root	cellular organisms	Bacteria	Terrabacteria group	Firmicutes	Bacilli	Lactobacillales	Streptococcaceae	Streptococcus	Streptococcus panodentis
4	root	cellular organisms	Bacteria	Terrabacteria group	Actinobacteria	Actinomycetia	Corynebacteriales	Nocardiaceae	Rhodococcus	unclassified Rhodococcus	Rhodococcus sp. SBT000017
2	root	Viruses	Duplodnaviria	Heunggongvirae	Uroviricota	Caudoviricetes	Caudovirales	Siphoviridae	unclassified Siphoviridae	Siphoviridae sp. ctj8j9
2	root	cellular organisms	Eukaryota	Sar	Stramenopiles	Oomycota	Peronosporales	Peronosporaceae	Phytophthora	Phytophthora infestans	Phytophthora infestans T30-4
1	root	cellular organisms	Bacteria	Proteobacteria	Gammaproteobacteria	Enterobacterales	Enterobacteriaceae	Salmonella	Salmonella enterica	Salmonella enterica subsp. enterica	Salmonella enterica subsp. enterica serovar Kentucky
6	root	cellular organisms	Bacteria	Proteobacteria	Gammaproteobacteria	Moraxellales	Moraxellaceae	Acinetobacter	unclassified Acinetobacter	Acinetobacter sp. F9
1	root	cellular organisms	Bacteria	Atribacterota	unclassified Atribacterota	Atribacteria bacterium 34_868
2	root	Viruses	Duplodnaviria	Heunggongvirae	Uroviricota	Caudoviricetes	Caudovirales	Schitoviridae	Rothmandenesvirinae	Jwalphavirus	Achromobacter virus JWAlpha	Achromobacter phage JWAlpha
4	root	cellular organisms	Bacteria	Terrabacteria group	Firmicutes	Bacilli	Bacillales	Paenibacillaceae	Saccharibacillus	Saccharibacillus deserti
1	root	cellular organisms	Bacteria	Terrabacteria group	Firmicutes	Bacilli	Bacillales	Bacillaceae	Bacillus	unclassified Bacillus (in: Bacteria)	Bacillus sp. BH2
1	root	cellular organisms	Bacteria	Proteobacteria	Betaproteobacteria	Burkholderiales	Burkholderiaceae	Cupriavidus	unclassified Cupriavidus	Cupriavidus sp. pp2.3
2	root	cellular organisms	Eukaryota	Sar	Alveolata	Ciliophora	Intramacronucleata	Spirotrichea	Stichotrichia	Urostylida	Pseudokeronopsidae	Pseudokeronopsis	Pseudokeronopsis erythrina
1	root	Viruses	Duplodnaviria	Heunggongvirae	Uroviricota	Caudoviricetes	Caudovirales	Siphoviridae	Guernseyvirinae	Kagunavirus	unclassified Kagunavirus	Escherichia phage vB_EcoS_fTaEco03
2	root	cellular organisms	Bacteria	Proteobacteria	Gammaproteobacteria	Xanthomonadales	Xanthomonadaceae	Arenimonas	Arenimonas composti	Arenimonas composti TR7-09 = DSM 18010
2	root	Viruses	Duplodnaviria	Heunggongvirae	Uroviricota	Caudoviricetes	Caudovirales	Schitoviridae	Enquatrovirinae	Gamaleyavirus	Escherichia virus APEC7	Escherichia phage vB_EcoP_PhAPEC7
5	root	cellular organisms	Bacteria	PVC group	Chlamydiae	Chlamydiia	Parachlamydiales	Waddliaceae	Waddlia	Waddlia chondrophila	Waddlia chondrophila 2032/99
1	root	cellular organisms	Bacteria	Terrabacteria group	Actinobacteria	Actinomycetia	Streptomycetales	Streptomycetaceae	Streptomyces	Streptomyces bottropensis	Streptomyces bottropensis ATCC 25435
2	root	Viruses	Duplodnaviria	Heunggongvirae	Uroviricota	Caudoviricetes	Caudovirales	Siphoviridae	Yangvirus	unclassified Yangvirus	Arthrobacter phage Phives
1	root	cellular organisms	Eukaryota	Opisthokonta	Fungi	Dikarya	Ascomycota	saccharomyceta	Pezizomycotina	leotiomyceta	dothideomyceta	Dothideomycetes	Dothideomycetidae	Capnodiales
1	root	cellular organisms	Bacteria	Terrabacteria group	Firmicutes	Bacilli	Lactobacillales	Streptococcaceae	Streptococcus	unclassified Streptococcus	Streptococcus sp. NPS 308
1	root	cellular organisms	Bacteria	Proteobacteria	Gammaproteobacteria	Alteromonadales	Alteromonadaceae	Alteromonas/Salinimonas group	Alteromonas	Alteromonas abrolhosensis
2	root	cellular organisms	Bacteria	Proteobacteria	Alphaproteobacteria	Hyphomicrobiales	Devosiaceae	Pelagibacterium	Pelagibacterium halotolerans	Pelagibacterium halotolerans B2
2	root	cellular organisms	Bacteria	Terrabacteria group	Actinobacteria	Actinomycetia	Micrococcales	Ruaniaceae	Occultella
1	root	cellular organisms	Eukaryota	Sar	Stramenopiles	Ochrophyta	PX clade	Xanthophyceae	Mischococcales	Botrydiopsidaceae	Botrydiopsis	Botrydiopsis alpina
7	root	cellular organisms	Bacteria	Terrabacteria group	Firmicutes	Clostridia	Eubacteriales	Lachnospiraceae	Oribacterium	unclassified Oribacterium	Oribacterium sp. C9
3	root	cellular organisms	Bacteria	Bacteria incertae sedis	Bacteria candidate phyla	Patescibacteria group	Parcubacteria group	Candidatus Tagabacteria	Candidatus Tagabacteria bacterium CG_4_9_14_0_2_um_filter_41_11
5	root	cellular organisms	Archaea	DPANN group	Candidatus Micrarchaeota	unclassified Candidatus Micrarchaeota	Candidatus Micrarchaeota archaeon CG_4_10_14_0_2_um_filter_49_7
2	root	cellular organisms	Bacteria	Proteobacteria	Gammaproteobacteria	Xanthomonadales	Xanthomonadaceae	Xanthomonas	Xanthomonas citri group	Xanthomonas citri	Xanthomonas citri pv. glycines
2	root	cellular organisms	Bacteria	Terrabacteria group	Firmicutes	Clostridia	Eubacteriales	Lachnospiraceae	Coprococcus	Coprococcus phoceensis
1	root	cellular organisms	Bacteria	Proteobacteria	Gammaproteobacteria	Vibrionales	Vibrionaceae	Salinivibrio	unclassified Salinivibrio	Salinivibrio sp. PR932
1	root	cellular organisms	Bacteria	PVC group	Planctomycetes	Planctomycetia	Pirellulales	Pirellulaceae	Rhodopirellula	Rhodopirellula baltica	Rhodopirellula baltica SH28
1	root	cellular organisms	Bacteria	Terrabacteria group	Actinobacteria	Actinomycetia	Corynebacteriales	Mycobacteriaceae	Mycobacterium	Mycobacterium avium complex (MAC)	Mycobacterium arosiense	Mycobacterium arosiense ATCC BAA-1401 = DSM 45069
2	root	cellular organisms	Bacteria	Proteobacteria	Alphaproteobacteria	Hyphomicrobiales	Phyllobacteriaceae	Mesorhizobium	unclassified Mesorhizobium	Mesorhizobium sp. M7A.F.Ca.MR.176.00.0.0
2	root	cellular organisms	Bacteria	Proteobacteria	delta/epsilon subdivisions	Epsilonproteobacteria	Campylobacterales	Campylobacteraceae	unclassified Campylobacteraceae	Campylobacteraceae bacterium 4484_166
1	root	cellular organisms	Bacteria	Bacteria incertae sedis	Bacteria candidate phyla	Candidatus Poribacteria	environmental samples	uncultured Poribacteria bacterium 64K2
1	root	cellular organisms	Bacteria	Terrabacteria group	Deinococcus-Thermus	Deinococci	Thermales	Thermaceae	Thermus	Thermus brevis
2	root	cellular organisms	Archaea	Euryarchaeota	Stenosarchaea group	Halobacteria	Haloferacales	Haloferacaceae	Haloprofundus	unclassified Haloprofundus	Haloprofundus sp. SQT7-1
2	root	cellular organisms	Bacteria	Proteobacteria	Gammaproteobacteria	Pseudomonadales	Pseudomonadaceae	Pseudomonas	unclassified Pseudomonas	Pseudomonas sp. AF76
1	root	Viruses	Duplodnaviria	Heunggongvirae	Uroviricota	Caudoviricetes	Caudovirales	Siphoviridae	unclassified Siphoviridae	Siphoviridae sp. ctQHO9
1	root	cellular organisms	Eukaryota	Discoba	Euglenozoa	Kinetoplastea	Metakinetoplastina	Trypanosomatida	Trypanosomatidae	Herpetomonas
1	root	Viruses	Duplodnaviria	Heunggongvirae	Uroviricota	Caudoviricetes	Caudovirales	Siphoviridae	unclassified Siphoviridae	Streptomyces phage JustBecause
3	root	cellular organisms	Bacteria	Bacteria incertae sedis	Bacteria candidate phyla	Patescibacteria group	Parcubacteria group	Candidatus Nealsonbacteria	Candidatus Nealsonbacteria bacterium CG07_land_8_20_14_0_80_39_13
2	root	Viruses	Duplodnaviria	Heunggongvirae	Uroviricota	Caudoviricetes	Caudovirales	Siphoviridae	unclassified Siphoviridae	Gordonia phage EMoore
1	root	cellular organisms	Eukaryota	Opisthokonta	Fungi	Dikarya	Ascomycota	saccharomyceta	Pezizomycotina	leotiomyceta	sordariomyceta	Leotiomycetes	Helotiales	Sclerotiniaceae	Botryotinia	Botryotinia convoluta
1	root	cellular organisms	Bacteria	Terrabacteria group	Firmicutes	Bacilli	Bacillales	Paenibacillaceae	Brevibacillus	Brevibacillus antibioticus
1	root	cellular organisms	Bacteria	Terrabacteria group	Firmicutes	Clostridia	Eubacteriales	Clostridiaceae	Clostridium	environmental samples	Clostridium sp. CAG:122
2	root	cellular organisms	Bacteria	Terrabacteria group	Firmicutes	Bacilli	Lactobacillales	Lactobacillaceae	Lactobacillus	Lactobacillus laiwuensis
5	root	cellular organisms	Bacteria	Proteobacteria	delta/epsilon subdivisions	Epsilonproteobacteria	Campylobacterales	Campylobacteraceae	Campylobacter	unclassified Campylobacter	Campylobacter sp. RM16192
1	root	cellular organisms	Bacteria	FCB group	Bacteroidetes/Chlorobi group	Bacteroidetes	Bacteroidia	Bacteroidales	Bacteroidaceae	Bacteroides	Bacteroides eggerthii	Bacteroides eggerthii 1_2_48FAA
1	root	cellular organisms	Eukaryota	Opisthokonta	Fungi	Dikarya	Ascomycota	saccharomyceta	Pezizomycotina	leotiomyceta	dothideomyceta	Dothideomycetes	Pleosporomycetidae	Pleosporales	Pleosporineae	Pleosporaceae	Alternaria	Alternaria sect. Alternaria	Alternaria alternata complex	Alternaria alternata
1	root	cellular organisms	Bacteria	FCB group	Bacteroidetes/Chlorobi group	Bacteroidetes	Flavobacteriia	Flavobacteriales	Cryomorphaceae	unclassified Cryomorphaceae	Cryomorphaceae bacterium BACL7 MAG-120322-bin74
2	root	cellular organisms	Bacteria	Terrabacteria group	Actinobacteria	Actinomycetia	Corynebacteriales	Corynebacteriaceae	Corynebacterium	unclassified Corynebacterium	Corynebacterium sp. HMSC061H03
2	root	cellular organisms	Bacteria	Proteobacteria	Gammaproteobacteria	Vibrionales	Vibrionaceae	Vibrio	unclassified Vibrio	Vibrio sp. 11986-1-5
1	root	cellular organisms	Eukaryota	Rhodophyta	Florideophyceae	Nemaliophycidae	Nemaliales	Liagoraceae	Yamadaella	Yamadaella caenomyce
2	root	Viruses	Duplodnaviria	Heunggongvirae	Uroviricota	Caudoviricetes	Caudovirales	Myoviridae	unclassified Myoviridae	Myoviridae sp. ctA1z6
2	root	cellular organisms	Eukaryota	Sar	Stramenopiles	Ochrophyta	Bacillariophyta	Bacillariophyceae	Bacillariophycidae	Naviculales	Pinnulariaceae	Pinnularia	Pinnularia borealis complex sp.
3	root	cellular organisms	Bacteria	Proteobacteria	Gammaproteobacteria	Pasteurellales	Pasteurellaceae	Actinobacillus	Actinobacillus ureae
3	root	cellular organisms	Bacteria	Proteobacteria	delta/epsilon subdivisions	Epsilonproteobacteria	Campylobacterales	Arcobacteraceae	Poseidonibacter	Poseidonibacter parvus
1	root	Viruses	Duplodnaviria	Heunggongvirae	Uroviricota	Caudoviricetes	Caudovirales	Podoviridae	unclassified Podoviridae	crAss-like viruses	crAssphage cr112_1
5	root	cellular organisms	Bacteria	Terrabacteria group	Actinobacteria	Actinomycetia	Streptomycetales	Streptomycetaceae	Streptomyces	Streptomyces bellus
1	root	cellular organisms	Bacteria	Terrabacteria group	Firmicutes	Clostridia	Eubacteriales	Lachnospiraceae	Pseudobutyrivibrio	Pseudobutyrivibrio ruminis	Pseudobutyrivibrio ruminis DSM 9787
1	root	cellular organisms	Bacteria	Bacteria incertae sedis	Bacteria candidate phyla	Patescibacteria group	Parcubacteria group	Candidatus Uhrbacteria	Candidatus Uhrbacteria bacterium RIFOXYB2_FULL_57_15
5	root	cellular organisms	Bacteria	Terrabacteria group	Actinobacteria	Actinomycetia	Frankiales	Frankiaceae	Frankia	unclassified Frankia	Frankia sp. KB5
1	root	cellular organisms	Bacteria	Terrabacteria group	Actinobacteria	Actinomycetia	Bifidobacteriales	Bifidobacteriaceae	Bifidobacterium	Bifidobacterium polysaccharolyticum
1	root	cellular organisms	Eukaryota	Rhodophyta	Florideophyceae	Rhodymeniophycidae	Ceramiales	Wrangeliaceae	Plumaria	Plumaria plumosa
1	root	cellular organisms	Bacteria	Proteobacteria	Gammaproteobacteria	Pseudomonadales	Pseudomonadaceae	Pseudomonas	unclassified Pseudomonas	Pseudomonas sp. PvP025
3	root	Viruses	Duplodnaviria	Heunggongvirae	Uroviricota	Caudoviricetes	Caudovirales	Siphoviridae	Eiauvirus
1	root	cellular organisms	Archaea	Euryarchaeota	Stenosarchaea group	Halobacteria	Halobacteriales	Haloarculaceae	Natronomonas	Natronomonas salina
1	root	cellular organisms	Bacteria	Terrabacteria group	Actinobacteria	Actinomycetia	Frankiales	Frankiaceae	Frankia	unclassified Frankia	Frankia sp. Cj5
1	root	Viruses	Duplodnaviria	Heunggongvirae	Uroviricota	Caudoviricetes	Caudovirales	Siphoviridae	unclassified Siphoviridae	Rhodobacter phage RcGingersnap
1	root	cellular organisms	Eukaryota	Sar	Stramenopiles	Ochrophyta	Bacillariophyta	Bacillariophyceae	Bacillariophycidae	Naviculales	Naviculaceae
1	root	cellular organisms	Bacteria	Proteobacteria	Gammaproteobacteria	Enterobacterales	Morganellaceae	Proteus	unclassified Proteus	Proteus sp. G2662
2	root	cellular organisms	Bacteria	FCB group	Bacteroidetes/Chlorobi group	Bacteroidetes	Bacteroidia	Bacteroidales	Rikenellaceae	Alistipes	Alistipes dispar
3	root	cellular organisms	Bacteria	Proteobacteria	delta/epsilon subdivisions	Deltaproteobacteria	unclassified Deltaproteobacteria	Deltaproteobacteria bacterium RIFCSPLOWO2_12_FULL_43_16
2	root	cellular organisms	Bacteria	Proteobacteria	Gammaproteobacteria	Enterobacterales	Yersiniaceae	Serratia	Serratia symbiotica	Serratia symbiotica str. Tucson
3	root	cellular organisms	Eukaryota	Viridiplantae	Chlorophyta	core chlorophytes	Chlorodendrophyceae	Chlorodendrales	Chlorodendraceae	Scherffelia	Scherffelia dubia
1	root	cellular organisms	Bacteria	Terrabacteria group	Firmicutes	Bacilli	Bacillales	Bacillales incertae sedis	Bacillales Family XII. Incertae Sedis	Exiguobacterium	unclassified Exiguobacterium	Exiguobacterium sp. SH0S1
1	root	cellular organisms	Bacteria	Bacteria incertae sedis	Bacteria candidate phyla	Patescibacteria group	Parcubacteria group	unclassified Parcubacteria group	Parcubacteria group bacterium GW2011_GWC2_42_13
2	root	cellular organisms	Bacteria	Terrabacteria group	Actinobacteria	Actinomycetia	Streptomycetales	Streptomycetaceae	Streptomyces	unclassified Streptomyces	Streptomyces sp. CAI 127
1	root	cellular organisms	Eukaryota	Sar	Stramenopiles	Ochrophyta	Eustigmatophyceae	Eustigmatales	Eustigmataceae	Eustigmatos	Eustigmatos cf. polyphem
1	root	cellular organisms	Bacteria	Terrabacteria group	Actinobacteria	Actinomycetia	Micrococcales	Microbacteriaceae	Rathayibacter	unclassified Rathayibacter	Rathayibacter sp. AY1A4
2	root	cellular organisms	Bacteria	Terrabacteria group	Cyanobacteria/Melainabacteria group	Cyanobacteria	Synechococcales	Prochlorococcaceae	Prochlorococcus	unclassified Prochlorococcus	Prochlorococcus sp. MIT 1303
2	root	cellular organisms	Bacteria	Proteobacteria	Gammaproteobacteria	Moraxellales	Moraxellaceae	Acinetobacter	unclassified Acinetobacter	Acinetobacter sp. YH01012
1	root	cellular organisms	Bacteria	Terrabacteria group	Actinobacteria	Actinomycetia	Streptomycetales	Streptomycetaceae	Streptomyces	unclassified Streptomyces	Streptomyces sp. V17-9
2	root	Viruses	Duplodnaviria	Heunggongvirae	Uroviricota	Caudoviricetes	Caudovirales	Siphoviridae	Gutmannvirinae	Carmenvirus
1	root	cellular organisms	Bacteria	Terrabacteria group	Firmicutes	Bacilli	Lactobacillales	Streptococcaceae	Streptococcus	unclassified Streptococcus	Streptococcus sp. Marseille-P644
1	root	cellular organisms	Bacteria	Proteobacteria	Gammaproteobacteria	Enterobacterales	Enterobacteriaceae	Salmonella	Salmonella enterica	Salmonella enterica subsp. enterica	Salmonella enterica subsp. enterica serovar Bareilly	Salmonella enterica subsp. enterica serovar Bareilly str. CFSAN000190
2	root	cellular organisms	Bacteria	Proteobacteria	Gammaproteobacteria	Enterobacterales	Enterobacteriaceae	Enterobacter	Enterobacter cloacae complex	unclassified Enterobacter cloacae complex	Enterobacter sp. BIDMC100
1	root	cellular organisms	Bacteria	Terrabacteria group	Tenericutes	Mollicutes	Mycoplasmatales	Mycoplasmataceae	Mycoplasmopsis	Mycoplasmopsis felifaucium
8	root	cellular organisms	Bacteria	Terrabacteria group	Firmicutes	Bacilli	Bacillales	Bacillaceae	Geobacillus	unclassified Geobacillus	Geobacillus sp. LEMMJ02
3	root	cellular organisms	Eukaryota	Opisthokonta	Fungi	Dikarya	Ascomycota	saccharomyceta	Pezizomycotina	leotiomyceta	sordariomyceta	Sordariomycetes	Hypocreomycetidae	Glomerellales	Glomerellaceae	Colletotrichum	Colletotrichum orchidearum species complex	Colletotrichum musicola
1	root	cellular organisms	Bacteria	Bacteria incertae sedis	Bacteria candidate phyla	Patescibacteria group	Parcubacteria group	Candidatus Nomurabacteria	Candidatus Nomurabacteria bacterium RIFCSPLOWO2_02_FULL_41_9
1	root	cellular organisms	Bacteria	Terrabacteria group	Actinobacteria	Actinomycetia	Corynebacteriales	Dietziaceae	Dietzia	unclassified Dietzia	Dietzia sp. B44
1	root	cellular organisms	Bacteria	FCB group	Bacteroidetes/Chlorobi group	Bacteroidetes	Bacteroidia	Bacteroidales	Bacteroidaceae	Bacteroides	environmental samples	Bacteroides sp. CAG:20
1	root	cellular organisms	Bacteria	Terrabacteria group	Firmicutes	Bacilli	Lactobacillales	Streptococcaceae	Lactococcus	unclassified Lactococcus	Lactococcus sp. KACC 19320
6	root	cellular organisms	Bacteria	Terrabacteria group	Actinobacteria	Actinomycetia	Streptomycetales	Streptomycetaceae	Streptomyces	unclassified Streptomyces	Streptomyces sp. WAC05858
1	root	cellular organisms	Bacteria	Proteobacteria	Gammaproteobacteria	Enterobacterales	Enterobacteriaceae	Candidatus Arocatia	Candidatus Arocatia carayoni
2	root	cellular organisms	Eukaryota	Opisthokonta	Fungi	Dikarya	Basidiomycota	Ustilaginomycotina	Ustilaginomycetes	Ustilaginales	Ustilaginaceae	Moesziomyces	Moesziomyces antarcticus	Moesziomyces antarcticus T-34
2	root	Viruses	Duplodnaviria	Heunggongvirae	Uroviricota	Caudoviricetes	Caudovirales	Siphoviridae	Soupsvirus
2	root	cellular organisms	Eukaryota	Sar	Stramenopiles	Ochrophyta	PX clade	Phaeophyceae	Laminariales	Lessoniaceae	Lessonia
1	root	cellular organisms	Bacteria	Terrabacteria group	Actinobacteria	Actinomycetia	Micrococcales	Micrococcaceae	Micrococcus	unclassified Micrococcus	Micrococcus sp. JV4
1	root	cellular organisms	Bacteria	Terrabacteria group	Actinobacteria	Actinomycetia	Micromonosporales	Micromonosporaceae	Micromonospora	Micromonospora jinlongensis
1	root	cellular organisms	Bacteria	Terrabacteria group	Firmicutes	Clostridia	Eubacteriales	Lachnospiraceae	Epulopiscium	unclassified Epulopiscium	Epulopiscium sp. SCG-B11WGA-EpuloA1
2	root	cellular organisms	Bacteria	Proteobacteria	delta/epsilon subdivisions	Deltaproteobacteria	Desulfovibrionales	Desulfovibrionaceae	Desulfovibrio	unclassified Desulfovibrio	Desulfovibrio sp. DS-1
3	root	Viruses	Duplodnaviria	Heunggongvirae	Uroviricota	Caudoviricetes	Caudovirales	Siphoviridae	unclassified Siphoviridae	Flavobacterium sp. phage 1/32
1	root	cellular organisms	Bacteria	Elusimicrobia
1	root	Viruses	Monodnaviria	Shotokuvirae	Cossaviricota	Quintoviricetes	Piccovirales	Parvoviridae	Densovirinae	unclassified Densovirinae	Mosquito densovirus
4	root	cellular organisms	Bacteria	Proteobacteria	delta/epsilon subdivisions	Deltaproteobacteria	Desulfobacterales	Desulfobulbaceae	unclassified Desulfobulbaceae	Desulfobulbaceae bacterium S5133MH15
1	root	cellular organisms	Bacteria	Terrabacteria group	Firmicutes	Clostridia	Eubacteriales	Clostridiaceae	Clostridium	unclassified Clostridium	Clostridium sp. OF03-18AA
1	root	cellular organisms	Bacteria	Proteobacteria	Alphaproteobacteria	unclassified Alphaproteobacteria	Alphaproteobacteria bacterium RIFCSPLOWO2_02_42_7
4	root	cellular organisms	Bacteria	Bacteria incertae sedis	Bacteria candidate phyla	Patescibacteria group	Microgenomates group	Candidatus Gottesmanbacteria	Candidatus Gottesmanbacteria bacterium GW2011_GWA2_42_16
2	root	cellular organisms	Bacteria	Terrabacteria group	Cyanobacteria/Melainabacteria group	Cyanobacteria	Oscillatoriophycideae	Chroococcales	Microcystaceae	Microcystis	unclassified Microcystis	Microcystis sp. T1-4
4	root	cellular organisms	Bacteria	Proteobacteria	Gammaproteobacteria	Enterobacterales	Enterobacteriaceae	Lelliottia	Lelliottia aquatilis
5	root	cellular organisms	Bacteria	Proteobacteria	Gammaproteobacteria	Cellvibrionales	Cellvibrionaceae	Marinibactrum
2	root	cellular organisms	Bacteria	Terrabacteria group	Firmicutes	Clostridia	Eubacteriales	unclassified Eubacteriales	Clostridiales bacterium 42_27
1	root	cellular organisms	Bacteria	Terrabacteria group	Actinobacteria	Actinomycetia	Bifidobacteriales	Bifidobacteriaceae	Bifidobacterium	Bifidobacterium porcinum
2	root	cellular organisms	Bacteria	Bacteria incertae sedis	Bacteria candidate phyla	Patescibacteria group	Parcubacteria group	Candidatus Adlerbacteria	Candidatus Adlerbacteria bacterium GW2011_GWA1_54_10
3	root	cellular organisms	Eukaryota	Opisthokonta	Fungi	Dikarya	Ascomycota	saccharomyceta	Pezizomycotina	leotiomyceta	sordariomyceta	Sordariomycetes	Hypocreomycetidae	Hypocreales	Clavicipitaceae	Claviceps	Claviceps africana
1	root	cellular organisms	Bacteria	Terrabacteria group	Firmicutes	Clostridia	Eubacteriales	Lachnospiraceae	Lachnoclostridium	Lachnoclostridium phocaeense
1	root	cellular organisms	Bacteria	Terrabacteria group	Actinobacteria	Actinomycetia	Corynebacteriales	Corynebacteriaceae	Corynebacterium	unclassified Corynebacterium	Corynebacterium sp. NML98-0116
1	root	cellular organisms	Bacteria	Proteobacteria	Alphaproteobacteria	Hyphomicrobiales	Devosiaceae	Devosia	unclassified Devosia	Devosia sp. 63-57
2	root	cellular organisms	Bacteria	Terrabacteria group	Actinobacteria	Actinomycetia	Streptomycetales	Streptomycetaceae	Streptomyces	unclassified Streptomyces	Streptomyces sp. MUM 136J
3	root	cellular organisms	Bacteria	PVC group	Planctomycetes	Planctomycetia	Planctomycetales	Planctomycetaceae	Planctomyces	unclassified Planctomyces
1	root	cellular organisms	Eukaryota	Opisthokonta	Fungi	Dikarya	Ascomycota	saccharomyceta	Pezizomycotina	leotiomyceta	Eurotiomycetes	Eurotiomycetidae	Eurotiales	Thermoascaceae	Paecilomyces	unclassified Paecilomyces (in: Eurotiomycetes)	Paecilomyces sp. 'thermophila'
10	root	cellular organisms	Bacteria	PVC group	Candidatus Omnitrophica	unclassified Candidatus Omnitrophica	Omnitrophica WOR_2 bacterium GWC2_45_7
1	root	cellular organisms	Bacteria	Proteobacteria	Gammaproteobacteria	Enterobacterales	Morganellaceae	Providencia	Providencia burhodogranariea	Providencia burhodogranariea DSM 19968
2	root	cellular organisms	Bacteria	Terrabacteria group	Chloroflexi	Chloroflexia	Herpetosiphonales	Herpetosiphonaceae	Herpetosiphon	unclassified Herpetosiphon	Herpetosiphon sp. B060
7	root	Viruses	Duplodnaviria	Heunggongvirae	Uroviricota	Caudoviricetes	Caudovirales	Siphoviridae	unclassified Siphoviridae	Verrucomicrobia phage P8625
1	root	cellular organisms	Bacteria	FCB group	Bacteroidetes/Chlorobi group	Bacteroidetes	Bacteroidia	Bacteroidales	Bacteroidaceae	Phocaeicola	Phocaeicola coprophilus	Phocaeicola coprophilus DSM 18228 = JCM 13818
1	root	cellular organisms	Bacteria	Proteobacteria	Alphaproteobacteria	Sphingomonadales	Sphingomonadaceae	Sphingomonas	unclassified Sphingomonas	Sphingomonas sp. C230
1	root	Viruses	Duplodnaviria	Heunggongvirae	Uroviricota	Caudoviricetes	Caudovirales	Siphoviridae	Dolichocephalovirinae	Shapirovirus	unclassified Shapirovirus
1	root	Viruses	Duplodnaviria	Heunggongvirae	Uroviricota	Caudoviricetes	Caudovirales	Siphoviridae	unclassified Siphoviridae	Mycobacterium phage MalagasyRose
6	root	cellular organisms	Bacteria	Terrabacteria group	Firmicutes	Clostridia	Eubacteriales	Oscillospiraceae	Flavonifractor	unclassified Flavonifractor	Flavonifractor sp. An82
6	root	Viruses	Duplodnaviria	Heunggongvirae	Uroviricota	Caudoviricetes	Caudovirales	Myoviridae	Muldoonvirus	unclassified Muldoonvirus	Serratia phage 4S
2	root	cellular organisms	Bacteria	Terrabacteria group	Firmicutes	Bacilli	Bacillales	Sporolactobacillaceae	Sporolactobacillus	Sporolactobacillus inulinus
3	root	cellular organisms	Bacteria	Terrabacteria group	Actinobacteria	Actinomycetia	Streptomycetales	Streptomycetaceae	Streptomyces	Streptomyces alboflavus
1	root	cellular organisms	Bacteria	Proteobacteria	Betaproteobacteria	Burkholderiales	Oxalobacteraceae	Herbaspirillum	unclassified Herbaspirillum	Herbaspirillum sp. AP21
2	root	cellular organisms	Bacteria	Bacteria incertae sedis	Bacteria candidate phyla	Candidatus Peregrinibacteria	unclassified Candidatus Peregrinibacteria	Candidatus Peregrinibacteria bacterium CG22_combo_CG10-13_8_21_14_all_44_10
2	root	cellular organisms	Bacteria	Proteobacteria	Gammaproteobacteria	Enterobacterales	Erwiniaceae	Pantoea	Pantoea conspicua
1	root	cellular organisms	Bacteria	Proteobacteria	Gammaproteobacteria	Pseudomonadales	Pseudomonadaceae	Pseudomonas	unclassified Pseudomonas	Pseudomonas sp. A-R-19
1	root	cellular organisms	Bacteria	Spirochaetes	Spirochaetia	Spirochaetales	Borreliaceae	Borrelia	Borrelia miyamotoi
1	root	cellular organisms	Bacteria	Proteobacteria	Gammaproteobacteria	Enterobacterales	Erwiniaceae	Buchnera	Buchnera aphidicola	Buchnera aphidicola (Cinara tujafilina)
1	root	cellular organisms	Eukaryota	Opisthokonta	Fungi	Dikarya	Basidiomycota	Agaricomycotina	Agaricomycetes	Agaricomycetes incertae sedis	Polyporales	Laetiporaceae	Laetiporus	Laetiporus sulphureus
1	root	cellular organisms	Bacteria	Terrabacteria group	Firmicutes	Clostridia	Eubacteriales	Lachnospiraceae	unclassified Lachnospiraceae	Lachnospiraceae bacterium 3_1_57FAA_CT1
1	root	Viruses	Duplodnaviria	Heunggongvirae	Uroviricota	Caudoviricetes	Caudovirales	Siphoviridae	Nymbaxtervirinae	Nymphadoravirus	unclassified Nymphadoravirus	Gordonia phage Neobush
1	root	cellular organisms	Bacteria	Terrabacteria group	Firmicutes	Bacilli	Bacillales	Paenibacillaceae	Paenibacillus	unclassified Paenibacillus	Paenibacillus sp. 276b
1	root	cellular organisms	Bacteria	Bacteria incertae sedis	Bacteria candidate phyla	Patescibacteria group	Parcubacteria group	Candidatus Staskawiczbacteria	Candidatus Staskawiczbacteria bacterium RIFOXYA12_FULL_37_10
4	root	cellular organisms	Bacteria	Proteobacteria	Gammaproteobacteria	Alteromonadales	Pseudoalteromonadaceae	Pseudoalteromonas	unclassified Pseudoalteromonas	Pseudoalteromonas sp. PPB1
2	root	Viruses	Varidnaviria	Bamfordvirae	Nucleocytoviricota	Megaviricetes	Pimascovirales	Iridoviridae	Betairidovirinae	Iridovirus	Invertebrate iridescent virus 1	Tipula iridescent virus
2	root	cellular organisms	Eukaryota	Sar	Stramenopiles	Ochrophyta	Bacillariophyta	Mediophyceae	Biddulphiophycidae	Hemiaulales	Hemiaulaceae	Cerataulina	Cerataulina daemon
1	root	cellular organisms	Bacteria	Proteobacteria	Gammaproteobacteria	Pasteurellales	Pasteurellaceae	Aggregatibacter	Aggregatibacter segnis	Aggregatibacter segnis ATCC 33393
5	root	cellular organisms	Bacteria	Terrabacteria group	Firmicutes	Tissierellia	Tissierellales	Peptoniphilaceae	Peptoniphilus	Peptoniphilus asaccharolyticus
1	root	cellular organisms	Bacteria	Terrabacteria group	Chloroflexi	Candidatus Limnocylindria	Candidatus Limnocylindrales	Candidatus Limnocylindraceae	Candidatus Limnocylindrus
1	root	cellular organisms	Eukaryota	Opisthokonta	Fungi	Dikarya	Ascomycota	saccharomyceta	Pezizomycotina	leotiomyceta	Eurotiomycetes	Eurotiomycetidae	Eurotiales	Aspergillaceae	Aspergillus	Aspergillus novoparasiticus
1	root	cellular organisms	Bacteria	Terrabacteria group	Firmicutes	Clostridia	Eubacteriales	Peptococcaceae	Desulfitobacterium	unclassified Desulfitobacterium	Desulfitobacterium sp. PCE1
4	root	cellular organisms	Bacteria	Terrabacteria group	Firmicutes	Clostridia	Eubacteriales	Lachnospiraceae	unclassified Lachnospiraceae	[Eubacterium] rectale	[Eubacterium] rectale M104/1
2	root	cellular organisms	Bacteria	Bacteria incertae sedis	Bacteria candidate phyla	Patescibacteria group	Parcubacteria group	Candidatus Moranbacteria	Candidatus Moranbacteria bacterium GW2011_GWF2_44_10
2	root	cellular organisms	Eukaryota	Opisthokonta	Fungi	Dikarya	Ascomycota	saccharomyceta	Pezizomycotina	leotiomyceta	dothideomyceta	Dothideomycetes	Dothideomycetes incertae sedis	Abrothallales	Abrothallaceae	Abrothallus	Abrothallus secedens
2	root	cellular organisms	Bacteria	Proteobacteria	Gammaproteobacteria	Pseudomonadales	Pseudomonadaceae	Pseudomonas	unclassified Pseudomonas	Pseudomonas sp. AO-1
3	root	cellular organisms	Archaea	TACK group	Crenarchaeota	Thermoprotei	Desulfurococcales	Desulfurococcaceae	Ignicoccus	Ignicoccus islandicus
1	root	cellular organisms	Bacteria	Terrabacteria group	Actinobacteria	Actinomycetia	Bifidobacteriales	Bifidobacteriaceae	Bifidobacterium	Bifidobacterium imperatoris
2	root	cellular organisms	Bacteria	Bacteria incertae sedis	Bacteria candidate phyla	Patescibacteria group	Microgenomates group	Candidatus Roizmanbacteria	Candidatus Roizmanbacteria bacterium RIFCSPLOWO2_01_FULL_42_14
1	root	Viruses	Naldaviricetes	Lefavirales	Baculoviridae	Alphabaculovirus	Mythimna unipuncta nucleopolyhedrovirus
2	root	cellular organisms	Bacteria	Terrabacteria group	Firmicutes	Bacilli	Lactobacillales	Streptococcaceae	Streptococcus	Streptococcus salivarius	Streptococcus salivarius PS4
1	root	Viruses	Duplodnaviria	Heunggongvirae	Uroviricota	Caudoviricetes	Caudovirales	Myoviridae	Tevenvirinae	Jiaodavirus
1	root	cellular organisms	Bacteria	Proteobacteria	Alphaproteobacteria	Hyphomicrobiales	Phyllobacteriaceae	Mesorhizobium	unclassified Mesorhizobium	Mesorhizobium sp. M7A.F.Ca.CA.004.11.2.1
3	root	cellular organisms	Bacteria	Proteobacteria	Gammaproteobacteria	Moraxellales	Moraxellaceae	Acinetobacter	unclassified Acinetobacter	Acinetobacter sp. YH16051
1	root	cellular organisms	Bacteria	Proteobacteria	delta/epsilon subdivisions	Deltaproteobacteria	Desulfuromonadales	Geobacteraceae	Geobacter	Geobacter metallireducens	Geobacter metallireducens GS-15
6	root	cellular organisms	Bacteria	Terrabacteria group	Firmicutes	Bacilli	Lactobacillales	Lactobacillaceae	Schleiferilactobacillus	Schleiferilactobacillus shenzhenensis
1	root	cellular organisms	Bacteria	Proteobacteria	Gammaproteobacteria	Enterobacterales	Enterobacteriaceae	Kosakonia	unclassified Kosakonia	Kosakonia sp. H7A
1	root	cellular organisms	Bacteria	environmental samples	uncultured bacterium contig00001
1	root	cellular organisms	Eukaryota	Sar	Stramenopiles	Oomycota	Peronosporales	Peronosporaceae	Pseudoperonospora
1	root	cellular organisms	Archaea	TACK group	Thaumarchaeota	environmental samples	uncultured marine thaumarchaeote KM3_145_B06
1	root	cellular organisms	Bacteria	Proteobacteria	Alphaproteobacteria	Rhodobacterales	Rhodobacteraceae	Rhodobaca	Rhodobaca barguzinensis
1	root	cellular organisms	Bacteria	PVC group	Verrucomicrobia	environmental samples	uncultured verrucomicrobium HF0500_08N17
1	root	cellular organisms	Bacteria	Terrabacteria group	Firmicutes	Bacilli	Bacillales	Bacillaceae	Bacillus	unclassified Bacillus (in: Bacteria)	Bacillus sp. AFS077874
2	root	cellular organisms	Bacteria	FCB group	Bacteroidetes/Chlorobi group	Bacteroidetes	Saprospiria	Saprospirales	Saprospiraceae	Aureispira	Aureispira marina
1	root	cellular organisms	Eukaryota	Opisthokonta	Fungi	Dikarya	Basidiomycota	Agaricomycotina	Agaricomycetes	Agaricomycetidae	Agaricales	Lyophyllaceae
2	root	cellular organisms	Bacteria	Proteobacteria	Alphaproteobacteria	Rhodobacterales	Roseobacteraceae	Jannaschia	unclassified Jannaschia	Jannaschia sp. AI_61
1	root	Viruses	Monodnaviria	Sangervirae	Phixviricota	Malgrandaviricetes	Petitvirales	Microviridae	unclassified Microviridae
2	root	cellular organisms	Bacteria	Terrabacteria group	Firmicutes	Bacilli	Bacillales	Bacillaceae	Oceanobacillus	unclassified Oceanobacillus	Oceanobacillus sp. GSFE11
3	root	cellular organisms	Eukaryota	Opisthokonta	Fungi	Dikarya	Ascomycota	saccharomyceta	Pezizomycotina	leotiomyceta	sordariomyceta	Sordariomycetes	Hypocreomycetidae	Hypocreales	Nectriaceae	Fusarium	unclassified Fusarium	Fusarium sp. DS 682
3	root	Viruses	Duplodnaviria	Heunggongvirae	Uroviricota	Caudoviricetes	Caudovirales	unclassified Caudovirales	Microcystis phage Mea-Yong924-1
2	root	cellular organisms	Bacteria	Proteobacteria	Alphaproteobacteria	Sphingomonadales	Sphingomonadaceae	Sphingomonas	unclassified Sphingomonas	Sphingomonas sp. CCH21-G11
2	root	cellular organisms	Bacteria	environmental samples	uncultured bacterium W5-15b
4	root	cellular organisms	Bacteria	Terrabacteria group	Actinobacteria	Actinomycetia	Corynebacteriales	Nocardiaceae	Rhodococcus	unclassified Rhodococcus	Rhodococcus sp. 05-2255-1e
1	root	cellular organisms	Bacteria	Proteobacteria	Alphaproteobacteria	Hyphomicrobiales	Parvibaculaceae	Anderseniella	Anderseniella baltica
1	root	cellular organisms	Bacteria	Proteobacteria	Gammaproteobacteria	Pseudomonadales	Pseudomonadaceae	Pseudomonas	unclassified Pseudomonas	Pseudomonas sp. P9(2020)
6	root	cellular organisms	Bacteria	Terrabacteria group	Actinobacteria	Actinomycetia	Micrococcales	Microbacteriaceae	Curtobacterium	unclassified Curtobacterium	Curtobacterium sp. 1310
2	root	cellular organisms	Eukaryota	Rhodophyta	Bangiophyceae	Porphyridiales	Porphyridiaceae	Dixoniella	Dixoniella grisea
[truncated: 47,471 more rows]
[truncated: 1 more columns]
