# Supplementary material for: Metagenomic data from gutter water in the city of Pointe-Noire, Republic of Congo
Source: Data Brief. 2024 Jun 27;55:110655. doi: 10.1016/j.dib.2024.110655 (PMC11263743; doi:10.1016/j.dib.2024.110655)
Supplement: Supplementary file 3 [file mmc3.xlsx]

## Sheet: Table S2
1	root	Viruses	Riboviria	Pararnavirae	Artverviricota	Revtraviricetes	Ortervirales	Retroviridae	unclassified Retroviridae	AKT8 retrovirus
1	root	Viruses	Varidnaviria	Bamfordvirae	Nucleocytoviricota	Pokkesviricetes	Chitovirales	Poxviridae	Chordopoxvirinae	Avipoxvirus	Canarypox virus	Shearwaterpox virus
1	root	Viruses	unclassified viruses	unclassified DNA viruses	Dikerogammarus haemobaphes virus 1
1	root	Viruses	Riboviria	Pararnavirae	Artverviricota	Revtraviricetes	Ortervirales	Retroviridae	Orthoretrovirinae	Lentivirus	Human immunodeficiency virus 1
1	root	cellular organisms	Eukaryota	Viridiplantae	Streptophyta	Streptophytina	Embryophyta	Tracheophyta	Euphyllophyta	Spermatophyta	Magnoliopsida	Mesangiospermae	eudicotyledons	Gunneridae	Pentapetalae	rosids	fabids	Rosales	Rosaceae	Amygdaloideae	Amygdaleae	Prunus	Prunus mume
1	root	cellular organisms	Eukaryota	Viridiplantae	Chlorophyta	core chlorophytes	Chlorophyceae	CS clade	Chlamydomonadales	Volvocaceae	Volvox	Volvox carteri	Volvox carteri f. nagariensis
1	root	Viruses	Riboviria	Pararnavirae	Artverviricota	Revtraviricetes	Ortervirales	Retroviridae	Orthoretrovirinae	Alpharetrovirus	unclassified Alpharetrovirus	Avian sarcoma virus	Avian sarcoma virus 16
1	root	Viruses	Varidnaviria	Bamfordvirae	Nucleocytoviricota	Megaviricetes	Pimascovirales	Marseilleviridae	Marseillevirus	unclassified Marseillevirus
1	root	cellular organisms	Eukaryota	Viridiplantae	Streptophyta	Streptophytina	Embryophyta	Tracheophyta	Euphyllophyta	Spermatophyta	Magnoliopsida	Mesangiospermae	eudicotyledons	Gunneridae	Pentapetalae	rosids	malvids	Brassicales	Brassicaceae	Brassiceae	Brassica	Brassica napus
1	root	Viruses	Duplodnaviria	Heunggongvirae	Peploviricota	Herviviricetes	Herpesvirales	Herpesviridae	Gammaherpesvirinae	unclassified Gammaherpesvirinae	Eptesicus fuscus gammaherpesvirus
1	root	cellular organisms	Eukaryota	Opisthokonta	Metazoa	Eumetazoa	Bilateria	Deuterostomia	Chordata	Craniata	Vertebrata	Gnathostomata	Teleostomi	Euteleostomi	Sarcopterygii	Dipnotetrapodomorpha	Tetrapoda	Amniota	Mammalia	Theria	Eutheria	Boreoeutheria
2	root	Viruses	unclassified viruses	unclassified DNA viruses	unclassified dsDNA viruses	Pithoviridae	Pithovirus LCPAC202
2	root	Viruses	Riboviria	Pararnavirae	Artverviricota	Revtraviricetes	Ortervirales	Retroviridae	Orthoretrovirinae	Alpharetrovirus	unclassified Alpharetrovirus	Avian sarcoma virus	Avian sarcoma virus 31
1	root	cellular organisms	Eukaryota	Viridiplantae	Streptophyta	Streptophytina	Embryophyta	Bryophyta	Bryophytina	Bryopsida	Bryidae	Hypnanae	Hypnales	Plagiotheciaceae	Plagiothecium	Plagiothecium sect. Leptophyllum	Plagiothecium laetum
1	root	cellular organisms	Eukaryota	Viridiplantae	Streptophyta	Streptophytina	Embryophyta	Tracheophyta	Euphyllophyta	Spermatophyta	Magnoliopsida	Mesangiospermae	eudicotyledons	Gunneridae	Pentapetalae	Caryophyllales	Chenopodiaceae	Chenopodioideae	Atripliceae	Chenopodium	Chenopodium quinoa
1	root	Viruses	Varidnaviria	Bamfordvirae	Nucleocytoviricota	Megaviricetes	Imitervirales	Mimiviridae	Mimivirus	unclassified Mimivirus	Megavirus vitis
1	root	Viruses	Varidnaviria	Bamfordvirae	Nucleocytoviricota	Megaviricetes	Algavirales	Phycodnaviridae	Chlorovirus	Paramecium bursaria Chlorella virus A1	Paramecium bursaria Chlorella virus FR483
2	root	Viruses	unclassified viruses	unclassified DNA viruses	unclassified dsDNA viruses	Pandoravirus	Pandoravirus japonicus
3	root	cellular organisms	Eukaryota	Opisthokonta	Metazoa	Eumetazoa	Bilateria	Deuterostomia	Chordata	Craniata	Vertebrata	Gnathostomata	Teleostomi	Euteleostomi	Actinopterygii	Actinopteri	Neopterygii	Teleostei	Osteoglossocephalai	Clupeocephala	Euteleosteomorpha	Neoteleostei	Eurypterygia	Ctenosquamata	Acanthomorphata	Euacanthomorphacea	Percomorphaceae	Eupercaria	Tetraodontiformes	Tetraodontoidei	Tetradontoidea	Tetraodontidae	Takifugu	Takifugu rubripes
1	root	Viruses	Naldaviricetes	Lefavirales	Baculoviridae	Alphabaculovirus	Mythimna unipuncta nucleopolyhedrovirus
1	root	Viruses	Duplodnaviria	Heunggongvirae	Uroviricota	Caudoviricetes	Caudovirales	Siphoviridae	Cheoctovirus	Mycobacterium virus DeadP	Mycobacterium phage DeadP
2	root	Viruses	unclassified viruses	unclassified DNA viruses	unclassified dsDNA viruses	Pandoravirus	Pandoravirus celtis
1	root	cellular organisms	Eukaryota	Viridiplantae	Streptophyta	Streptophytina	Embryophyta	Tracheophyta	Euphyllophyta	Spermatophyta	Magnoliopsida	Mesangiospermae	Liliopsida	Petrosaviidae	commelinids	Poales	Poaceae	PACMAD clade	Panicoideae	Andropogonodae	Andropogoneae	Saccharinae	Saccharum	Saccharum officinarum complex	Saccharum spontaneum
3	root	Viruses	Varidnaviria	Bamfordvirae	Nucleocytoviricota	Megaviricetes	Pimascovirales	Iridoviridae	Betairidovirinae	Chloriridovirus	Invertebrate iridescent virus 9	Wiseana iridescent virus
1	root	cellular organisms	Eukaryota	Opisthokonta	Metazoa	Eumetazoa	Bilateria	Protostomia	Spiralia	Lophotrochozoa	Platyhelminthes	Trematoda	Digenea	Strigeidida	Schistosomatoidea	Schistosomatidae	Schistosoma	Schistosoma japonicum
3	root	Viruses	Duplodnaviria	Heunggongvirae	Peploviricota	Herviviricetes	Herpesvirales	Herpesviridae	Alphaherpesvirinae	Varicellovirus	Human alphaherpesvirus 3
1	root	cellular organisms	Eukaryota	Opisthokonta	Metazoa	Eumetazoa	Bilateria	Protostomia	Ecdysozoa	Panarthropoda	Arthropoda	Mandibulata	Pancrustacea	Hexapoda	Insecta	Dicondylia	Pterygota	Neoptera	Endopterygota	Amphiesmenoptera	Lepidoptera	Glossata	Neolepidoptera	Heteroneura	Ditrysia	Obtectomera	Pyraloidea	Crambidae	Crambinae	Chilo	Chilo suppressalis
1	root	Viruses	Varidnaviria	Bamfordvirae	Nucleocytoviricota	Megaviricetes	Algavirales	Phycodnaviridae	Chlorovirus	unclassified Chlorovirus	Acanthocystis turfacea Chlorella virus Canal-1
1	root	Viruses	Varidnaviria	Bamfordvirae	Nucleocytoviricota	Megaviricetes	Pimascovirales	Iridoviridae	Alphairidovirinae	Ranavirus	Frog virus 3	Tiger frog virus
2	root	Viruses	Varidnaviria	Bamfordvirae	Nucleocytoviricota	Megaviricetes	Algavirales	Phycodnaviridae	Prasinovirus	unclassified Prasinovirus	Bathycoccus sp. RCC1105 virus BpV
2	root	Viruses	Duplodnaviria	Heunggongvirae	Peploviricota	Herviviricetes	Herpesvirales	Herpesviridae	Betaherpesvirinae	Cytomegalovirus
1	root	Viruses	Varidnaviria	Bamfordvirae	Preplasmiviricota	Tectiliviricetes	Rowavirales	Adenoviridae	Mastadenovirus	Bovine mastadenovirus A
1	root	Viruses	Duplodnaviria	Heunggongvirae	Peploviricota	Herviviricetes	Herpesvirales	Herpesviridae	Alphaherpesvirinae	Simplexvirus	Macropodid alphaherpesvirus 1
1	root	Viruses	Varidnaviria	Bamfordvirae	Nucleocytoviricota	Megaviricetes	Pimascovirales	Iridoviridae	Alphairidovirinae	Lymphocystivirus	Lymphocystis disease virus 2
1	root	Viruses	Duplodnaviria	Heunggongvirae	Peploviricota	Herviviricetes	Herpesvirales	Herpesviridae	Alphaherpesvirinae	unclassified Alphaherpesvirinae	Pteropus lylei-associated alphaherpesvirus
2	root	Viruses	Duplodnaviria	Heunggongvirae	Peploviricota	Herviviricetes	Herpesvirales	Herpesviridae	Betaherpesvirinae	Quwivirus	Tupaiid betaherpesvirus 1
1	root	Viruses	Naldaviricetes	Lefavirales	Baculoviridae	Betabaculovirus	Plodia interpunctella granulovirus
1	root	Viruses	Riboviria	Pararnavirae	Artverviricota	Revtraviricetes	Blubervirales	Hepadnaviridae	Orthohepadnavirus	Hepatitis B virus
1	root	Viruses	Varidnaviria	Bamfordvirae	Nucleocytoviricota	Pokkesviricetes	Chitovirales	Poxviridae	Chordopoxvirinae	Leporipoxvirus	Myxoma virus
1	root	Viruses	Naldaviricetes	Lefavirales	Baculoviridae	Betabaculovirus	Mocis latipes granulovirus
4	root	Viruses	unclassified viruses	unclassified DNA viruses	unclassified dsDNA viruses	Pithoviridae	Pithovirus LCPAC103
3	root	Viruses	unclassified viruses	unclassified DNA viruses	unclassified dsDNA viruses	Pandoravirus	Pandoravirus macleodensis
3	root	Viruses	unclassified viruses	unclassified DNA viruses	unclassified archaeal dsDNA viruses	Haloviruses	Halovirus HVTV-1
2	root	Viruses	Varidnaviria	Bamfordvirae	Nucleocytoviricota	Pokkesviricetes	Asfuvirales	Asfarviridae	Asfivirus	African swine fever virus
1	root	Viruses	Varidnaviria	Bamfordvirae	Nucleocytoviricota	Megaviricetes	Algavirales	Phycodnaviridae	Chlorovirus	unclassified Chlorovirus	Paramecium bursaria Chlorella virus CvsA1
1	root	Viruses	Riboviria	Pararnavirae	Artverviricota	Revtraviricetes	Ortervirales	Retroviridae	Orthoretrovirinae	Lentivirus	Simian immunodeficiency virus
1	root	Viruses	Naldaviricetes	Lefavirales	Baculoviridae	Alphabaculovirus	Oxyplax ochracea nucleopolyhedrovirus
1	root	Viruses	Varidnaviria	Bamfordvirae	Nucleocytoviricota	Pokkesviricetes	Chitovirales	Poxviridae	Chordopoxvirinae	Avipoxvirus	Pigeonpox virus
2	root	Viruses	Varidnaviria	Bamfordvirae	Nucleocytoviricota	Megaviricetes	Pimascovirales	Iridoviridae	Alphairidovirinae	Ranavirus	Singapore grouper iridovirus
5	root	Viruses	Varidnaviria	Bamfordvirae	Nucleocytoviricota	Megaviricetes	Algavirales	Phycodnaviridae	Chlorovirus	Paramecium bursaria Chlorella virus NC1A
1	root	Viruses	Monodnaviria	Shotokuvirae	Cossaviricota	Quintoviricetes	Piccovirales	Parvoviridae	Parvovirinae	unclassified Parvovirinae	Parvovirus NIH-CQV
1	root	Viruses	Varidnaviria	Bamfordvirae	Nucleocytoviricota	Megaviricetes	Algavirales	Phycodnaviridae	Chlorovirus	unclassified Chlorovirus	Paramecium bursaria Chlorella virus NW665.2
1	root	cellular organisms	Eukaryota	Viridiplantae	Streptophyta	Streptophytina	Embryophyta	Tracheophyta	Euphyllophyta	Spermatophyta	Magnoliopsida	Mesangiospermae	Liliopsida	Petrosaviidae	commelinids	Poales	Poaceae	BOP clade	Pooideae	Triticodae	Triticeae	Triticinae	Triticum	Triticum turgidum	Triticum turgidum subsp. durum
1	root	Viruses	Duplodnaviria	Heunggongvirae	Peploviricota	Herviviricetes	Herpesvirales	Herpesviridae	Alphaherpesvirinae	Simplexvirus	Macacine alphaherpesvirus 1
1	root	cellular organisms	Eukaryota	Viridiplantae	Streptophyta	Streptophytina	Embryophyta	Tracheophyta	Euphyllophyta	Spermatophyta	Magnoliopsida	Mesangiospermae	Liliopsida	Petrosaviidae	commelinids	Poales	Poaceae	BOP clade
1	root	Viruses	unclassified viruses	unclassified DNA viruses	unclassified dsDNA viruses	Sicyoidochytrium minutum DNA virus
4	root	Viruses	Duplodnaviria	Heunggongvirae	Peploviricota	Herviviricetes	Herpesvirales	Herpesviridae	Gammaherpesvirinae	Rhadinovirus
4	root	Viruses	Varidnaviria	Bamfordvirae	Nucleocytoviricota	Megaviricetes	Algavirales	Phycodnaviridae	Chlorovirus	unclassified Chlorovirus	Paramecium bursaria Chlorella virus IL-5-2s1
10	root	Viruses	Varidnaviria	Bamfordvirae	Nucleocytoviricota	Megaviricetes	Pimascovirales	Marseilleviridae	unclassified Marseilleviridae
3	root	Viruses	Duplodnaviria	Heunggongvirae	Uroviricota	Caudoviricetes	Caudovirales	Siphoviridae	Bronvirus	Mycobacterium virus Bron	Mycobacterium phage LeBron
8	root	Viruses	unclassified viruses	unclassified DNA viruses	unclassified dsDNA viruses	Pithoviridae	Pithovirus	Pithovirus sibericum
1	root	Viruses	unclassified viruses	unclassified DNA viruses	unclassified dsDNA viruses	Pithoviridae	Solivirus sp.
4	root	Viruses	unclassified viruses	unclassified DNA viruses	Yalta virus
1	root	cellular organisms	Eukaryota	Opisthokonta	Metazoa	Eumetazoa	Bilateria	Protostomia	Ecdysozoa	Panarthropoda	Arthropoda	Mandibulata	Pancrustacea	Hexapoda	Insecta	Dicondylia	Pterygota	Neoptera	Endopterygota	Diptera	Nematocera	Culicomorpha	Culicoidea	Culicidae	Culicinae	Aedini	Aedes	Stegomyia	Aedes aegypti
7	root	Viruses	Varidnaviria	Bamfordvirae	Nucleocytoviricota	Pokkesviricetes	Chitovirales	Poxviridae	Chordopoxvirinae	Vespertilionpoxvirus	Eptesipox virus
5	root	Viruses	Varidnaviria	Bamfordvirae	Nucleocytoviricota	Megaviricetes	Algavirales	Phycodnaviridae	Prasinovirus	Micromonas pusilla virus SP1
1	root	cellular organisms	Eukaryota	Viridiplantae	Streptophyta	Streptophytina	Embryophyta	Tracheophyta	Euphyllophyta	Spermatophyta	Magnoliopsida	Mesangiospermae	eudicotyledons	Gunneridae	Pentapetalae
2	root	cellular organisms	Eukaryota	Viridiplantae	Streptophyta	Streptophytina	Embryophyta	Tracheophyta	Euphyllophyta	Spermatophyta	Magnoliopsida	Mesangiospermae	eudicotyledons	Gunneridae	Pentapetalae	rosids	rosids incertae sedis	Vitales	Vitaceae	Viteae	Vitis	Vitis vinifera
4	root	Viruses	Varidnaviria	Bamfordvirae	Nucleocytoviricota	Megaviricetes	Algavirales	Phycodnaviridae	Prasinovirus	unclassified Prasinovirus	Ostreococcus tauri virus 2
4	root	Viruses	Duplodnaviria	Heunggongvirae	Uroviricota	Caudoviricetes	Caudovirales	Siphoviridae	Fromanvirus	Mycobacterium virus Peaches	Mycobacterium phage Peaches
6	root	Viruses	Duplodnaviria	Heunggongvirae	Uroviricota	Caudoviricetes	Caudovirales	Siphoviridae	unclassified Siphoviridae
4	root	Viruses	Varidnaviria	Bamfordvirae	Nucleocytoviricota	Megaviricetes	Algavirales	Phycodnaviridae	Prasinovirus	unclassified Prasinovirus	Ostreococcus lucimarinus virus 1
3	root	Viruses	Riboviria	Orthornavirae	Permutotetraviridae	Alphapermutotetravirus	Thosea asigna virus
1	root	Viruses	unclassified viruses	unclassified DNA viruses	unclassified dsDNA viruses	Pithoviridae	Cedratvirus Zaza IHUMI
6	root	cellular organisms	Eukaryota	Viridiplantae	Streptophyta	Streptophytina	Embryophyta	Tracheophyta	Euphyllophyta	Spermatophyta	Magnoliopsida	Mesangiospermae	eudicotyledons	Gunneridae	Pentapetalae	asterids	campanulids	Asterales	Asteraceae	Asteroideae	Heliantheae alliance	Heliantheae	Helianthus	Helianthus annuus
9	root	cellular organisms	Eukaryota	Viridiplantae	Streptophyta	Streptophytina	Embryophyta	Tracheophyta	Euphyllophyta	Spermatophyta	Magnoliopsida	Mesangiospermae	Liliopsida	Petrosaviidae	commelinids	Poales	Poaceae	BOP clade	Oryzoideae	Oryzeae	Oryzinae	Oryza	Oryza sativa	Oryza sativa Japonica Group
5	root	Viruses	Varidnaviria	Bamfordvirae	Nucleocytoviricota	Megaviricetes	Pimascovirales	Ascoviridae	Toursvirus	unclassified Toursvirus	Dasineura jujubifolia toursvirus 2a
1	root	Viruses	Naldaviricetes	Nimaviridae	Whispovirus	unclassified Whispovirus	Metopaulias depressus WSSV-like virus
6	root	cellular organisms	Eukaryota	Viridiplantae	Streptophyta	Streptophytina	Embryophyta	Tracheophyta	Euphyllophyta	Spermatophyta	Magnoliopsida	Mesangiospermae	eudicotyledons	Gunneridae	Pentapetalae	rosids	fabids	Fabales	Fabaceae	Papilionoideae	50 kb inversion clade	NPAAA clade	Hologalegina	IRL clade	Trifolieae	Medicago	Medicago truncatula
17	root	Viruses	Varidnaviria	Bamfordvirae	Nucleocytoviricota	Megaviricetes	Algavirales	Phycodnaviridae	Coccolithovirus
1	root	Viruses	Varidnaviria	Bamfordvirae	Nucleocytoviricota	Pokkesviricetes	Chitovirales	Poxviridae	Chordopoxvirinae	Yatapoxvirus
3	root	Viruses	Naldaviricetes	Lefavirales	Baculoviridae	Alphabaculovirus	Hemileuca species nucleopolyhedrovirus	Hemileuca sp. nucleopolyhedrovirus
2	root	Viruses	Duplodnaviria	Heunggongvirae	Uroviricota	Caudoviricetes	Caudovirales	Myoviridae	Svunavirus	Bacillus virus 1
2	root	Viruses	Varidnaviria	Bamfordvirae	Nucleocytoviricota	Pokkesviricetes	Chitovirales	Poxviridae	Chordopoxvirinae	Centapoxvirus
1	root	Viruses	Naldaviricetes	Lefavirales	Baculoviridae	Alphabaculovirus	unclassified Alphabaculovirus	Euproctis digramma nucleopolyhedrovirus
7	root	Viruses	Varidnaviria	Bamfordvirae	Nucleocytoviricota	Pokkesviricetes	Chitovirales	Poxviridae	Entomopoxvirinae	Betaentomopoxvirus	Mythimna separata entomopoxvirus	Mythimna separata entomopoxvirus 'L'
2	root	Viruses	unclassified viruses	unclassified DNA viruses	unclassified dsDNA viruses	Pithoviridae	Pithovirus LCPAC302
4	root	Viruses	Riboviria	Pararnavirae	Artverviricota	Revtraviricetes	Ortervirales	Retroviridae	Orthoretrovirinae	Gammaretrovirus	Porcine type-C oncovirus	Porcine endogenous retrovirus
6	root	Viruses	unclassified viruses	unclassified DNA viruses	unclassified dsDNA viruses	Pithoviridae	Pithovirus LCDPAC01
2	root	cellular organisms	Eukaryota	Opisthokonta	Metazoa	Eumetazoa	Bilateria	Protostomia	Ecdysozoa	Panarthropoda	Arthropoda	Mandibulata	Pancrustacea	Hexapoda	Insecta	Dicondylia	Pterygota	Neoptera	Endopterygota	Diptera	Nematocera	Culicomorpha	Culicoidea	Culicidae	Anophelinae	Anopheles	Cellia
9	root	Viruses	Varidnaviria	Bamfordvirae	Nucleocytoviricota	Megaviricetes	Pimascovirales	Ascoviridae	Ascovirus	unclassified Ascovirus
103	root	Viruses	unclassified viruses	unclassified DNA viruses	unclassified dsDNA viruses	Pithoviridae	Cedratvirus kamchatka
28	root	Viruses	unclassified viruses	unclassified DNA viruses	unclassified dsDNA viruses	Pithoviridae	Pithovirus LCPAC404
24	root	Viruses	Varidnaviria	Bamfordvirae	Nucleocytoviricota	Megaviricetes	Algavirales	Phycodnaviridae	Prasinovirus	unclassified Prasinovirus	Bathycoccus sp. RCC1105 virus BpV	Bathycoccus sp. RCC1105 virus BpV1
5	root	Viruses	Varidnaviria	Bamfordvirae	Nucleocytoviricota	Megaviricetes	Algavirales	Phycodnaviridae	Chlorovirus	Acanthocystis turfacea chlorella virus 1
2	root	Viruses	Varidnaviria	Bamfordvirae	Nucleocytoviricota	Pokkesviricetes	Chitovirales	Poxviridae	Chordopoxvirinae
39	root	Viruses	Varidnaviria	Bamfordvirae	Nucleocytoviricota	Megaviricetes	Algavirales	Phycodnaviridae	Prasinovirus	unclassified Prasinovirus	Yellowstone lake phycodnavirus 3
3	root	cellular organisms	Eukaryota	Opisthokonta	Metazoa	Eumetazoa	Bilateria	Protostomia	Ecdysozoa	Panarthropoda	Arthropoda	Mandibulata	Pancrustacea	Hexapoda	Insecta	Dicondylia	Pterygota	Neoptera	Endopterygota	Diptera	Nematocera	Culicomorpha	Culicoidea	Culicidae	Anophelinae	Anopheles	Cellia	Pyretophorus	gambiae species complex	Anopheles merus
30	root	Viruses	Varidnaviria	Bamfordvirae	Preplasmiviricota	Maveriviricetes	Priklausovirales	Lavidaviridae	unclassified Lavidaviridae
5	root	Viruses	unclassified viruses	unclassified DNA viruses	unclassified dsDNA viruses
2	root	Viruses	unclassified viruses	unclassified DNA viruses	unclassified dsDNA viruses	Pandoravirus	Pandoravirus quercus
3	root	Viruses	Naldaviricetes	Lefavirales	Baculoviridae	Alphabaculovirus	Operophtera brumata nucleopolyhedrovirus
3	root	Viruses	Riboviria	Pararnavirae	Artverviricota	Revtraviricetes	Ortervirales	Retroviridae	Orthoretrovirinae	Gammaretrovirus	Kirsten murine sarcoma virus
3	root	Viruses	Naldaviricetes	Lefavirales	Baculoviridae	Alphabaculovirus	Cryptophlebia peltastica nucleopolyhedrovirus
2	root	cellular organisms	Eukaryota	Opisthokonta	Metazoa	Eumetazoa	Bilateria	Deuterostomia	Chordata	Craniata	Vertebrata	Gnathostomata	Teleostomi	Euteleostomi	Sarcopterygii	Dipnotetrapodomorpha	Tetrapoda
4	root	Viruses	Varidnaviria	Bamfordvirae	Nucleocytoviricota	Megaviricetes	Algavirales	Phycodnaviridae	Prasinovirus	unclassified Prasinovirus	Bathycoccus sp. RCC1105 virus BpV	Bathycoccus sp. RCC1105 virus BpV2
1	root	cellular organisms	Eukaryota	Viridiplantae	Streptophyta	Streptophytina	Embryophyta	Tracheophyta	Euphyllophyta	Spermatophyta	Magnoliopsida	Mesangiospermae	eudicotyledons	Gunneridae	Pentapetalae	asterids	lamiids	Solanales	Solanaceae	Solanoideae	Solaneae	Solanum	Solanum subgen. Lycopersicon	Solanum lycopersicum
21	root	cellular organisms	Eukaryota	Viridiplantae	Streptophyta	Streptophytina	Embryophyta	Tracheophyta	Euphyllophyta	Spermatophyta	Magnoliopsida	Mesangiospermae	Liliopsida	Petrosaviidae	commelinids	Poales	Poaceae	BOP clade	Bambusoideae	Arundinarodae	Arundinarieae	Arundinariinae	Phyllostachys	Phyllostachys edulis
2	root	Viruses	Varidnaviria	Bamfordvirae	Nucleocytoviricota	Megaviricetes	Algavirales	Phycodnaviridae	Chlorovirus	unclassified Chlorovirus	Paramecium bursaria Chlorella virus CVB-1
47	root	Viruses	Varidnaviria	Bamfordvirae	Nucleocytoviricota	Megaviricetes	Imitervirales	Mimiviridae	Mimivirus	unclassified Mimivirus	Mimivirus AB-566-O17
1	root	cellular organisms	Eukaryota	Viridiplantae	Streptophyta	Streptophytina	Embryophyta	Tracheophyta	Euphyllophyta	Spermatophyta	Magnoliopsida	Mesangiospermae	Liliopsida	Petrosaviidae	commelinids	Poales	Poaceae	BOP clade	Pooideae	Triticodae	Triticeae	Hordeinae	Hordeum	Hordeum vulgare
80	root	Viruses	Varidnaviria	Bamfordvirae	Nucleocytoviricota	Megaviricetes	Imitervirales	Mimiviridae	unclassified Mimiviridae	Satyrvirus sp.
1	root	Viruses	unclassified viruses	Mollivirus sibericum
2851	root	Viruses	Varidnaviria	Bamfordvirae	Nucleocytoviricota	Megaviricetes	Imitervirales	Mimiviridae	environmental samples	Megaviridae environmental sample
23	root	Viruses	unclassified viruses	Faustovirus
77	root	Viruses	Varidnaviria	Bamfordvirae	Nucleocytoviricota	Megaviricetes	Algavirales	Phycodnaviridae	Chlorovirus	unclassified Chlorovirus	Acanthocystis turfacea Chlorella virus Br0604L
7	root	Viruses	Varidnaviria	Bamfordvirae	Nucleocytoviricota	Megaviricetes	Pimascovirales	Iridoviridae	Betairidovirinae	Iridovirus
6	root	Viruses	Duplodnaviria	Heunggongvirae	Uroviricota	Caudoviricetes	Caudovirales	Schitoviridae	Enquatrovirinae	Enquatrovirus	environmental samples	uncultured N4 virus
14	root	Viruses	unclassified viruses	Skeletonema virus LDF-2015a
10	root	Viruses	Varidnaviria	Bamfordvirae	Nucleocytoviricota	Megaviricetes	Pimascovirales	Marseilleviridae	Marseillevirus	unclassified Marseillevirus	Brazilian marseillevirus
18	root	Viruses	unclassified viruses	unclassified DNA viruses	unclassified dsDNA viruses	Pithoviridae	Pithovirus LCPAC104
1	root	cellular organisms	Eukaryota	Viridiplantae	Streptophyta	Streptophytina	Embryophyta	Tracheophyta	Euphyllophyta	Spermatophyta	Magnoliopsida	Mesangiospermae	eudicotyledons	Gunneridae	Pentapetalae	asterids	lamiids	Solanales	Solanaceae	Solanoideae	Solaneae	Solanum	Solanum melongena
3	root	Viruses	Varidnaviria	Bamfordvirae	Nucleocytoviricota	Megaviricetes	Algavirales	Phycodnaviridae	Prasinovirus	unclassified Prasinovirus	Bathycoccus sp. RCC716 virus 3
8	root	Viruses	Varidnaviria	Bamfordvirae	Nucleocytoviricota	Megaviricetes	Algavirales	Phycodnaviridae	Chlorovirus	unclassified Chlorovirus	Acanthocystis turfacea Chlorella virus OR0704.3
11	root	Viruses	Duplodnaviria	Heunggongvirae	Uroviricota	Caudoviricetes	Caudovirales	Siphoviridae	unclassified Siphoviridae	Tetraselmis viridis virus S20
3	root	Viruses	Duplodnaviria	Heunggongvirae	Peploviricota	Herviviricetes	Herpesvirales	Herpesviridae	Alphaherpesvirinae	Varicellovirus	Monodontid alphaherpesvirus 1	Beluga whale alphaherpesvirus 1
296	root	Viruses	Varidnaviria	Bamfordvirae	Nucleocytoviricota	Megaviricetes	Algavirales	Phycodnaviridae	environmental samples	Organic Lake phycodnavirus 2
4	root	Viruses	unclassified viruses	unclassified DNA viruses	unclassified dsDNA viruses	Pithoviridae	Pithovirus LCPAC403
12	root	Viruses	Varidnaviria	Bamfordvirae	Nucleocytoviricota	Megaviricetes	Algavirales	Phycodnaviridae	Prasinovirus	unclassified Prasinovirus	Ostreococcus lucimarinus virus OlV5
4	root	Viruses	Naldaviricetes	Lefavirales	Nudiviridae	Alphanudivirus	Oryctes rhinoceros nudivirus
8	root	cellular organisms	Eukaryota	Opisthokonta	Metazoa	Eumetazoa	Bilateria	Protostomia	Ecdysozoa	Panarthropoda	Arthropoda	Mandibulata	Pancrustacea	Crustacea	Multicrustacea	Thecostraca	Cirripedia	Thoracica	Thoracicalcarea	Pollicipedomorpha	Pollicipedidae	Pollicipes	Pollicipes pollicipes
21	root
51	root	Viruses	Varidnaviria	Bamfordvirae	Nucleocytoviricota	Megaviricetes	Imitervirales	Mimiviridae	unclassified Mimiviridae	Megavirus baoshan
23	root	cellular organisms	Eukaryota	Opisthokonta	Metazoa	Eumetazoa	Bilateria	Deuterostomia	Chordata	Craniata	Vertebrata	Gnathostomata	Teleostomi	Euteleostomi	Actinopterygii	Actinopteri	Neopterygii	Teleostei	Osteoglossocephalai	Clupeocephala	Otomorpha	Ostariophysi	Otophysi	Cypriniphysae	Cypriniformes	Cyprinoidei	Danionidae	Danioninae	Danio	Danio rerio
2	root	Viruses	unclassified viruses	unclassified DNA viruses	unclassified archaeal dsDNA viruses	Haloviruses
59	root	Viruses	Varidnaviria	Bamfordvirae	Nucleocytoviricota	Megaviricetes	Algavirales	Phycodnaviridae	unclassified Phycodnaviridae	Tetraselmis virus 1
1	root	cellular organisms	Eukaryota	Viridiplantae	Streptophyta	Streptophytina	Embryophyta	Tracheophyta	Euphyllophyta	Spermatophyta	Magnoliopsida	Mesangiospermae	Liliopsida	Petrosaviidae	commelinids	Poales	Poaceae	BOP clade	Pooideae	Triticodae	Triticeae	Hordeinae	Hordeum	Hordeum vulgare	Hordeum vulgare subsp. vulgare
29	root	Viruses	Varidnaviria	Bamfordvirae	Nucleocytoviricota	Pokkesviricetes	Chitovirales	Poxviridae	Chordopoxvirinae	Avipoxvirus
1	root	Viruses	Naldaviricetes	Lefavirales	Baculoviridae	Alphabaculovirus	Spodoptera litura nucleopolyhedrovirus
881	root	Viruses	Varidnaviria	Bamfordvirae	Nucleocytoviricota	Megaviricetes	Imitervirales	Mimiviridae	unclassified Mimiviridae	Terrestrivirus sp.
2	root	Viruses	unclassified viruses	unclassified DNA viruses	unclassified dsDNA viruses	Pithoviridae	Pithovirus LCPAC001
1	root	Viruses	Varidnaviria	Bamfordvirae	Nucleocytoviricota
13	root	Viruses	unclassified viruses	Kaumoebavirus
3	root	Viruses	Varidnaviria	Bamfordvirae	Nucleocytoviricota	Megaviricetes	Algavirales	Phycodnaviridae	Chlorovirus	unclassified Chlorovirus	Paramecium bursaria Chlorella virus CZ-2
4	root	cellular organisms	Eukaryota	Opisthokonta	Metazoa	Eumetazoa	Bilateria	Deuterostomia	Chordata	Craniata	Vertebrata	Gnathostomata	Teleostomi	Euteleostomi	Sarcopterygii	Dipnotetrapodomorpha	Tetrapoda	Amniota	Mammalia	Theria	Eutheria	Boreoeutheria	Euarchontoglires	Primates	Haplorrhini	Simiiformes	Catarrhini	Hominoidea	Hominidae	Homininae	Homo	Homo sapiens
26	root	Viruses	unclassified viruses
6	root	Viruses	Varidnaviria	Bamfordvirae	Nucleocytoviricota	Megaviricetes	Pimascovirales	Iridoviridae	Betairidovirinae	Iridovirus	Invertebrate iridescent virus 6
29	root	Viruses	Duplodnaviria	Heunggongvirae	Uroviricota	Caudoviricetes	Caudovirales	Siphoviridae	Timquatrovirus	Mycobacterium virus CrimD	Mycobacterium phage CrimD
19	root	Viruses	unclassified viruses	Acanthamoeba castellanii medusavirus
328	root	Viruses	Varidnaviria	Bamfordvirae	Nucleocytoviricota	Megaviricetes	Imitervirales	Mimiviridae	unclassified Mimiviridae	Harvfovirus sp.
8	root	Viruses	Varidnaviria	Bamfordvirae	Nucleocytoviricota	Pokkesviricetes	Chitovirales	Poxviridae	Entomopoxvirinae	Betaentomopoxvirus	Adoxophyes honmai entomopoxvirus	Adoxophyes honmai entomopoxvirus 'L'
7	root	Viruses	Varidnaviria	Bamfordvirae	Nucleocytoviricota	Pokkesviricetes	Chitovirales	Poxviridae	Entomopoxvirinae	Betaentomopoxvirus	Choristoneura biennis entomopoxvirus
101	root	Viruses	Varidnaviria	Bamfordvirae	Nucleocytoviricota	Megaviricetes	Algavirales	Phycodnaviridae	Prasinovirus	unclassified Prasinovirus	Dishui lake phycodnavirus 1
8	root	Viruses	Varidnaviria	Bamfordvirae	Nucleocytoviricota	Megaviricetes	Algavirales	Phycodnaviridae	unclassified Phycodnaviridae	Orpheovirus IHUMI-LCC2
166	root	Viruses	Varidnaviria	Bamfordvirae	Nucleocytoviricota	Megaviricetes	Algavirales	Phycodnaviridae	unclassified Phycodnaviridae	Aureococcus anophagefferens virus
2	root	Viruses	Varidnaviria	Bamfordvirae	Nucleocytoviricota	Megaviricetes	Pimascovirales	Marseilleviridae	Marseillevirus	unclassified Marseillevirus	Kurlavirus BKC-1
71	root	Viruses	Varidnaviria	Bamfordvirae	Nucleocytoviricota	Megaviricetes	Algavirales	Phycodnaviridae	Prasinovirus
70	root	Viruses	Varidnaviria	Bamfordvirae	Nucleocytoviricota	Megaviricetes	Algavirales	Phycodnaviridae	Prymnesiovirus	unclassified Prymnesiovirus	Chrysochromulina parva virus
185	root	Viruses	Varidnaviria	Bamfordvirae	Nucleocytoviricota	Megaviricetes	Imitervirales	Mimiviridae	unclassified Mimiviridae	Moumouvirus
97	root	Viruses	Varidnaviria	Bamfordvirae	Nucleocytoviricota	Megaviricetes	Algavirales	Phycodnaviridae	Chlorovirus
46	root	Viruses	Varidnaviria	Bamfordvirae	Nucleocytoviricota	Megaviricetes	Algavirales	Phycodnaviridae	environmental samples	uncultured phycodnavirus
32	root	cellular organisms	Eukaryota	Viridiplantae	Streptophyta	Streptophytina	Embryophyta	Tracheophyta	Euphyllophyta	Spermatophyta	Magnoliopsida	Mesangiospermae	eudicotyledons	Gunneridae	Pentapetalae	rosids	fabids	Fabales	Fabaceae	Papilionoideae	50 kb inversion clade	NPAAA clade	indigoferoid/millettioid clade	Phaseoleae	Phaseolus	Phaseolus vulgaris
1	root	cellular organisms	Eukaryota	Viridiplantae	Streptophyta	Streptophytina	Embryophyta	Tracheophyta	Euphyllophyta	Spermatophyta	Magnoliopsida	Mesangiospermae	eudicotyledons	Gunneridae	Pentapetalae	asterids	lamiids	Lamiales	Orobanchaceae	Orobancheae	Orobanche	Orobanche cernua
68	root	cellular organisms	Eukaryota	Opisthokonta	Metazoa	Eumetazoa	Bilateria	Protostomia	Ecdysozoa	Panarthropoda	Arthropoda	Mandibulata	Pancrustacea	Hexapoda	Insecta	Dicondylia	Pterygota	Neoptera	Polyneoptera	Orthoptera	Caelifera	Acrididea	Acridomorpha	Acridoidea	Acrididae	Eyprepocnemidinae	Eyprepocnemis	Eyprepocnemis plorans
1	root	Viruses	Varidnaviria	Bamfordvirae	Nucleocytoviricota	Pokkesviricetes	Chitovirales	Poxviridae	Chordopoxvirinae	Suipoxvirus	Swinepox virus
21	root	cellular organisms	Eukaryota	Opisthokonta	Metazoa	Eumetazoa	Bilateria	Deuterostomia	Chordata	Craniata	Vertebrata	Gnathostomata	Teleostomi	Euteleostomi	Sarcopterygii	Dipnotetrapodomorpha	Tetrapoda	Amphibia	Gymnophiona	Herpelidae	Boulengerula	Boulengerula taitana
37	root	Viruses	unclassified bacterial viruses	Hot spring virus BHS1
2	root	cellular organisms	Eukaryota	Sar	Stramenopiles	Ochrophyta	Bacillariophyta	Coscinodiscophyceae	Thalassiosirophycidae	Thalassiosirales	Thalassiosiraceae	Thalassiosira	Thalassiosira pseudonana
10	root	Viruses	Varidnaviria	Bamfordvirae	Nucleocytoviricota	Megaviricetes	Imitervirales	Mimiviridae	Mimivirus	Acanthamoeba polyphaga mimivirus
2	root	Viruses	Varidnaviria	Bamfordvirae	Nucleocytoviricota	Pokkesviricetes	Chitovirales	Poxviridae	Chordopoxvirinae	Orthopoxvirus
90	root	Viruses	unclassified viruses	unclassified DNA viruses	unclassified dsDNA viruses	Pithoviridae	Pithovirus LCPAC304
1	root	Viruses	Duplodnaviria	Heunggongvirae	Peploviricota	Herviviricetes	Herpesvirales	Herpesviridae	Alphaherpesvirinae	Varicellovirus	Cercopithecine alphaherpesvirus 9
6	root	Viruses	Riboviria	Orthornavirae	Duplornaviricota	Vidaverviricetes	Mindivirales	Cystoviridae	unclassified Cystoviridae	Cystoviridae sp.
475	root	Viruses	Varidnaviria	Bamfordvirae	Nucleocytoviricota	Megaviricetes	Algavirales	Phycodnaviridae	environmental samples	Organic Lake phycodnavirus 1
39	root	cellular organisms	Eukaryota	Opisthokonta	Metazoa	Eumetazoa	Bilateria	Protostomia	Ecdysozoa	Panarthropoda	Arthropoda	Mandibulata	Pancrustacea	Hexapoda	Insecta	Dicondylia	Pterygota	Neoptera	Endopterygota	Diptera	Brachycera	Muscomorpha	Eremoneura	Cyclorrhapha	Schizophora	Acalyptratae	Ephydroidea	Drosophilidae	Drosophilinae	Drosophilini	Drosophila	Sophophora	melanogaster group	melanogaster subgroup	Drosophila melanogaster
2	root	Viruses	Polydnaviridae	Bracovirus	unclassified Bracovirus
2	root	Viruses	Riboviria	Pararnavirae	Artverviricota	Revtraviricetes	Ortervirales	Caulimoviridae
12	root	Viruses	Varidnaviria	Bamfordvirae	Nucleocytoviricota	Megaviricetes	Algavirales	Phycodnaviridae	Chlorovirus	unclassified Chlorovirus	Acanthocystis turfacea Chlorella virus MN0810.1
24	root	Viruses	Varidnaviria	Bamfordvirae	Nucleocytoviricota	Megaviricetes	Pimascovirales	Iridoviridae	Betairidovirinae	Chloriridovirus
1	root	Viruses	Naldaviricetes	Nimaviridae	Whispovirus	White spot syndrome virus
70	root	Viruses	unclassified viruses	unclassified DNA viruses	unclassified dsDNA viruses	Pandoravirus
2	root	cellular organisms	Eukaryota	Opisthokonta	Metazoa	Eumetazoa	Bilateria	Protostomia	Ecdysozoa	Panarthropoda	Arthropoda	Mandibulata	Pancrustacea	Hexapoda	Insecta	Dicondylia	Pterygota	Neoptera	Endopterygota	Hymenoptera	Apocrita	Parasitoida	Chalcidoidea	Pteromalidae	Pteromalinae	Nasonia	Nasonia vitripennis
1	root	Viruses	Varidnaviria	Bamfordvirae	Nucleocytoviricota	Megaviricetes	Pimascovirales	Iridoviridae	Betairidovirinae	Iridovirus	Invertebrate iridescent virus 31	Armadillidium vulgare iridescent virus
189	root	Viruses	Varidnaviria	Bamfordvirae	Nucleocytoviricota	Megaviricetes	Imitervirales	Mimiviridae	unclassified Mimiviridae	Faunusvirus sp.
1	root	Viruses	Varidnaviria	Bamfordvirae	Nucleocytoviricota	Megaviricetes	Imitervirales	Mimiviridae	unclassified Mimiviridae	Moumouvirus	Acanthamoeba polyphaga moumouvirus
4	root	cellular organisms	Eukaryota	Opisthokonta	Metazoa	Eumetazoa	Bilateria	Deuterostomia	Chordata	Craniata	Vertebrata	Gnathostomata	Teleostomi	Euteleostomi	Actinopterygii	Actinopteri	Neopterygii	Teleostei	Osteoglossocephalai	Clupeocephala	Otomorpha	Ostariophysi	Otophysi	Cypriniphysae	Cypriniformes	Cyprinoidei	Cyprinidae	Cyprininae	Carassius	Carassius auratus
1253	root	Viruses	Varidnaviria	Bamfordvirae	Nucleocytoviricota	Megaviricetes	Algavirales	Phycodnaviridae	unclassified Phycodnaviridae	Chrysochromulina ericina virus
130	root	Viruses	unclassified viruses	Virus NIOZ-UU159
1	root	Viruses	Riboviria	Orthornavirae	Pisuviricota	Stelpaviricetes	Patatavirales	Potyviridae	Ipomovirus	Cassava brown streak virus
3	root	Viruses	Varidnaviria	Bamfordvirae	Nucleocytoviricota	Pokkesviricetes	Chitovirales	Poxviridae	Entomopoxvirinae	Betaentomopoxvirus
1	root	Viruses	Varidnaviria	Bamfordvirae	Nucleocytoviricota	Megaviricetes	Algavirales	Phycodnaviridae	Phaeovirus	Feldmannia irregularis virus a
2	root	Viruses	Varidnaviria	Bamfordvirae	Nucleocytoviricota	Megaviricetes	Algavirales	Phycodnaviridae	Prymnesiovirus	unclassified Prymnesiovirus
5	root	Viruses	Riboviria	Orthornavirae	Pisuviricota	Pisoniviricetes	Picornavirales	Caliciviridae	Norovirus	Norwalk virus	Norovirus isolates	Norovirus Hu/Kolkata/V1370
7	root	Viruses	Varidnaviria	Bamfordvirae	Nucleocytoviricota	Pokkesviricetes	Chitovirales	Poxviridae	unclassified Poxviridae	Hypsugopox virus
1034	root	Viruses	Varidnaviria	Bamfordvirae	Nucleocytoviricota	Megaviricetes	Imitervirales	Mimiviridae	unclassified Mimiviridae	Hyperionvirus sp.
2	root	Viruses	Varidnaviria	Bamfordvirae	Nucleocytoviricota	Megaviricetes	Pimascovirales	Marseilleviridae	Marseillevirus	unclassified Marseillevirus	Melbournevirus
2	root	Viruses	Varidnaviria	Bamfordvirae	Nucleocytoviricota	Megaviricetes	Algavirales	Phycodnaviridae	Prasinovirus	unclassified Prasinovirus	Bathycoccus sp. RCC716 virus 2
13	root	Viruses	Varidnaviria	Bamfordvirae	Nucleocytoviricota	Megaviricetes	Imitervirales	Mimiviridae	unclassified Mimiviridae	Moumouvirus	Moumouvirus australiensis
3	root	cellular organisms	Eukaryota	Opisthokonta	Metazoa	Eumetazoa	Bilateria	Protostomia	Ecdysozoa	Panarthropoda	Arthropoda	Mandibulata	Pancrustacea	Hexapoda	Insecta	Dicondylia	Pterygota	Neoptera	Endopterygota	Diptera	Brachycera	Muscomorpha	Eremoneura	Cyclorrhapha	Schizophora	Acalyptratae	Ephydroidea	Drosophilidae	Drosophilinae	Drosophilini	Drosophila	Sophophora	melanogaster group	melanogaster subgroup	Drosophila simulans
56	root	Viruses	Varidnaviria	Bamfordvirae	Nucleocytoviricota	Megaviricetes	Pimascovirales	Iridoviridae
200	root	Viruses	Varidnaviria	Bamfordvirae	Nucleocytoviricota	Megaviricetes	Algavirales	Phycodnaviridae	unclassified Phycodnaviridae	Pyramimonas orientalis virus
1	root	Viruses	Varidnaviria	Bamfordvirae	Nucleocytoviricota	Pokkesviricetes	Chitovirales	Poxviridae	Chordopoxvirinae	Orthopoxvirus	Cowpox virus
63	root	cellular organisms	Eukaryota	Opisthokonta	Metazoa	Eumetazoa	Bilateria	Protostomia	Ecdysozoa	Panarthropoda	Arthropoda	Mandibulata	Pancrustacea	Hexapoda	Insecta	Dicondylia	Pterygota	Neoptera	Endopterygota	Amphiesmenoptera	Lepidoptera	Glossata	Neolepidoptera	Heteroneura	Ditrysia	Obtectomera	Bombycoidea	Saturniidae	Saturniinae	Saturniini	Antheraea	Antheraea mylitta
37	root	Viruses	Varidnaviria	Bamfordvirae	Nucleocytoviricota	Megaviricetes	Pimascovirales	Marseilleviridae	Lausannevirus
216	root	cellular organisms	Eukaryota	Opisthokonta	Metazoa	Eumetazoa	Bilateria	Protostomia	Spiralia	Gnathifera	Rotifera	Eurotatoria	Bdelloidea	Adinetida	Adinetidae	Adineta	Adineta vaga
1	root	Viruses	Naldaviricetes	Lefavirales	Baculoviridae	Alphabaculovirus	Spodoptera exempta nucleopolyhedrovirus
508	root	Viruses	Varidnaviria	Bamfordvirae	Nucleocytoviricota	Megaviricetes	Imitervirales	Mimiviridae	unclassified Mimiviridae	Klosneuvirinae	Klosneuvirus	Bodo saltans virus
544	root	Viruses	unclassified viruses	unclassified DNA viruses	Pseudo-nitzschia multiseries DNA virus
4898	root	Viruses	environmental samples	uncultured virus
5	root	Viruses	Varidnaviria	Bamfordvirae	Nucleocytoviricota	Megaviricetes	Algavirales	Phycodnaviridae	unclassified Phycodnaviridae
1292	root	Viruses	unclassified viruses	Virus NIOZ-UU157
15	root	Viruses	Varidnaviria	Bamfordvirae	Nucleocytoviricota	Megaviricetes	Algavirales	Phycodnaviridae	Prasinovirus	unclassified Prasinovirus	Micromonas sp. RCC1109 virus MpV1
7	root	Viruses	unclassified viruses	unclassified DNA viruses	unclassified dsDNA viruses	Pithoviridae	Brazilian cedratvirus IHUMI
2	root	Viruses	Varidnaviria	Bamfordvirae	Nucleocytoviricota	Megaviricetes	Algavirales	Phycodnaviridae	Phaeovirus	Ectocarpus siliculosus virus 1
2	root	Viruses	unclassified viruses	unclassified DNA viruses	unclassified dsDNA viruses	Pithoviridae	Pithovirus LCDPAC02
7	root	Viruses	Varidnaviria	Bamfordvirae	Preplasmiviricota	Maveriviricetes	Priklausovirales	Lavidaviridae	unclassified Lavidaviridae	Dishui Lake virophage 3
79	root	cellular organisms	Eukaryota	Opisthokonta	Metazoa	Eumetazoa	Bilateria	Protostomia	Ecdysozoa	Panarthropoda	Arthropoda	Mandibulata	Pancrustacea	Hexapoda	Insecta	Dicondylia	Pterygota	Neoptera	Endopterygota	Hymenoptera	Apocrita	Parasitoida	Ichneumonoidea	Braconidae	Microgastrinae	Cotesia	Cotesia congregata
7	root	Viruses	Duplodnaviria	Heunggongvirae	Peploviricota	Herviviricetes	Herpesvirales	Alloherpesviridae	Cyprinivirus	Cyprinid herpesvirus 3
2	root	Viruses	Varidnaviria	Bamfordvirae	Nucleocytoviricota	Megaviricetes	Imitervirales	Mimiviridae	Mimivirus	unclassified Mimivirus	Bandra megavirus
86	root	Viruses	Varidnaviria	Bamfordvirae	Nucleocytoviricota	Megaviricetes	Algavirales	Phycodnaviridae	Prasinovirus	unclassified Prasinovirus
558	root	Viruses	Varidnaviria	Bamfordvirae	Nucleocytoviricota	Megaviricetes	Imitervirales	Mimiviridae	unclassified Mimiviridae	Yellowstone lake mimivirus
8	root	Viruses	Varidnaviria	Bamfordvirae	Nucleocytoviricota	Megaviricetes	Algavirales	Phycodnaviridae	Chlorovirus	unclassified Chlorovirus	Paramecium bursaria Chlorella virus NE-JV-1
51	root	Viruses	Varidnaviria	Bamfordvirae	Nucleocytoviricota	Megaviricetes	Pimascovirales	Marseilleviridae	unclassified Marseilleviridae	Marseillevirus LCMAC201
289	root	Viruses	Varidnaviria	Bamfordvirae	Nucleocytoviricota	Megaviricetes	Imitervirales	Mimiviridae	unclassified Mimiviridae
4	root	Viruses	Varidnaviria	Bamfordvirae	Nucleocytoviricota	Megaviricetes	Pimascovirales	Marseilleviridae	Marseillevirus	unclassified Marseillevirus	Tokyovirus A1
394	root	Viruses	Varidnaviria	Bamfordvirae	Nucleocytoviricota	Megaviricetes	Imitervirales	Mimiviridae	unclassified Mimiviridae	Klosneuvirinae	Hokovirus	Hokovirus HKV1
86	root	Viruses	Varidnaviria	Bamfordvirae	Nucleocytoviricota	Megaviricetes	Imitervirales	Mimiviridae
3	root	Viruses	unclassified viruses	unclassified DNA viruses	unclassified archaeal dsDNA viruses	Haloviruses	Halovirus HCTV-5
655	root	Viruses	Varidnaviria	Bamfordvirae	Nucleocytoviricota	Megaviricetes	Imitervirales	Mimiviridae	unclassified Mimiviridae	Klosneuvirinae	Klosneuvirus	Klosneuvirus KNV1
1	root	Viruses	Duplodnaviria	Heunggongvirae	Peploviricota	Herviviricetes	Herpesvirales	Herpesviridae	Alphaherpesvirinae	Varicellovirus	Felid alphaherpesvirus 1
119	root	Viruses	Varidnaviria	Bamfordvirae	Nucleocytoviricota	Megaviricetes	Imitervirales	Mimiviridae	unclassified Mimiviridae	Cotonvirus japonicus
119	root	Viruses	Varidnaviria	Bamfordvirae	Nucleocytoviricota	Megaviricetes	Imitervirales	Mimiviridae	unclassified Mimiviridae	Tupanvirus
23	root	Viruses	Duplodnaviria	Heunggongvirae	Uroviricota	Caudoviricetes	Caudovirales	Siphoviridae	Cheoctovirus	Mycobacterium virus GUmbie	Mycobacterium phage GUmbie
3	root	Viruses	Varidnaviria	Bamfordvirae	Nucleocytoviricota	Megaviricetes	Algavirales	Phycodnaviridae	Prasinovirus	unclassified Prasinovirus	Bathycoccus sp. RCC716 virus 1
875	root	Viruses	unclassified viruses	unclassified DNA viruses	Fadolivirus 1
1	root	Viruses	Polydnaviridae	Bracovirus	unclassified Bracovirus	Cotesia vestalis bracovirus
34	root	Viruses	Varidnaviria	Bamfordvirae	Nucleocytoviricota	Megaviricetes	Pimascovirales	Marseilleviridae	unclassified Marseilleviridae	Marseillevirus LCMAC101
2	root	Viruses	Riboviria	Orthornavirae	Pisuviricota	Pisoniviricetes	Picornavirales	Picornaviridae	Enterovirus	Enterovirus B	Coxsackievirus B3
10	root	Viruses	Varidnaviria	Bamfordvirae	Nucleocytoviricota	Megaviricetes	Pimascovirales	Ascoviridae	Toursvirus	Diadromus pulchellus toursvirus	Diadromus pulchellus ascovirus 4a
92	root	Viruses	Varidnaviria	Bamfordvirae	Nucleocytoviricota	Megaviricetes	Imitervirales	Mimiviridae	unclassified Mimiviridae	Tupanvirus	Tupanvirus deep ocean
2	root	cellular organisms	Eukaryota	Viridiplantae	Streptophyta	Streptophytina	Embryophyta	Tracheophyta	Euphyllophyta	Spermatophyta	Magnoliopsida	Mesangiospermae	eudicotyledons	Gunneridae	Pentapetalae	Caryophyllales	Amaranthaceae	Amaranthus	Amaranthus hybridus
4	root	Viruses	Naldaviricetes	Lefavirales	Baculoviridae	Alphabaculovirus	unclassified Alphabaculovirus	Rachiplusia nu nucleopolyhedrovirus
1	root	Viruses	Varidnaviria	Bamfordvirae	Nucleocytoviricota	Megaviricetes	Algavirales	Phycodnaviridae	Chlorovirus	unclassified Chlorovirus	Paramecium bursaria Chlorella virus AP110A
3	root	cellular organisms	Eukaryota	Viridiplantae	Streptophyta	Streptophytina	Embryophyta	Tracheophyta	Euphyllophyta	Spermatophyta	Magnoliopsida	Mesangiospermae	eudicotyledons	Gunneridae	Pentapetalae	rosids
33	root	Viruses	unclassified viruses	unclassified DNA viruses	unclassified dsDNA viruses	Pithoviridae
1	root	Viruses	Varidnaviria	Bamfordvirae	Nucleocytoviricota	Megaviricetes	Algavirales	Phycodnaviridae	Phaeovirus	Feldmannia species virus
530	root	Viruses	Varidnaviria	Bamfordvirae	Nucleocytoviricota	Megaviricetes	Imitervirales	Mimiviridae	Cafeteriavirus	Cafeteria roenbergensis virus	Cafeteria roenbergensis virus BV-PW1
285	root	Viruses	Varidnaviria	Bamfordvirae	Nucleocytoviricota	Megaviricetes	Imitervirales	Mimiviridae	unclassified Mimiviridae	Homavirus sp.
1	root	Viruses	Naldaviricetes	Lefavirales	Baculoviridae	Alphabaculovirus	Ectropis obliqua nucleopolyhedrovirus
378	root	Viruses	Varidnaviria	Bamfordvirae	Nucleocytoviricota	Megaviricetes	Imitervirales	Mimiviridae	unclassified Mimiviridae	Mimiviridae sp. ChoanoV1
160	root	Viruses	Varidnaviria	Bamfordvirae	Nucleocytoviricota	Megaviricetes	Algavirales	Phycodnaviridae	environmental samples
3	root	cellular organisms	Eukaryota	Viridiplantae	Streptophyta	Streptophytina	Embryophyta	Tracheophyta	Euphyllophyta	Spermatophyta	Magnoliopsida	Mesangiospermae	eudicotyledons	Gunneridae	Pentapetalae	asterids	Ericales	Primulaceae	Primula	Primula vulgaris
60	root	Viruses	Varidnaviria	Bamfordvirae	Nucleocytoviricota	Megaviricetes	Pimascovirales	Marseilleviridae	unclassified Marseilleviridae	Marseillevirus LCMAC103
1	root	cellular organisms	Eukaryota	Viridiplantae	Streptophyta	Streptophytina	Embryophyta	Tracheophyta	Euphyllophyta	Spermatophyta	Magnoliopsida	Mesangiospermae	Liliopsida	Petrosaviidae	commelinids	Poales	Poaceae
9	root	Viruses	unclassified viruses	unclassified DNA viruses	unclassified dsDNA viruses	Pithoviridae	Cedratvirus A11
1	root	Viruses	Riboviria	Pararnavirae	Artverviricota	Revtraviricetes	Ortervirales	Retroviridae	Orthoretrovirinae	Alpharetrovirus	UR2 sarcoma virus
1729	root	Viruses	Varidnaviria	Bamfordvirae	Nucleocytoviricota	Megaviricetes	Imitervirales	Mimiviridae	unclassified Mimiviridae	Klosneuvirinae	Catovirus	Catovirus CTV1
84	root	Viruses	Varidnaviria	Bamfordvirae	Nucleocytoviricota	Megaviricetes	Imitervirales	Mimiviridae	unclassified Mimiviridae	Tupanvirus	Tupanvirus soda lake
6	root	Viruses	unclassified viruses	unclassified DNA viruses	unclassified dsDNA viruses	Pandoravirus	Pandoravirus dulcis
18	root	Viruses	Varidnaviria	Bamfordvirae	Nucleocytoviricota	Megaviricetes	Imitervirales	Mimiviridae	Mimivirus	unclassified Mimivirus	Megavirus chiliensis	Megavirus courdo11
309	root	Viruses	Varidnaviria	Bamfordvirae	Nucleocytoviricota	Megaviricetes	Imitervirales	Mimiviridae	Mimivirus	unclassified Mimivirus	Mimivirus LCMiAC01
165	root	Viruses	unclassified viruses	unclassified DNA viruses	unclassified dsDNA viruses	Dishui Lake large algae virus 1
1	root	Viruses	Duplodnaviria	Heunggongvirae	Uroviricota	Caudoviricetes	Caudovirales	Siphoviridae	Bronvirus
395	root	Viruses	Varidnaviria	Bamfordvirae	Nucleocytoviricota	Megaviricetes	Imitervirales	Mimiviridae	unclassified Mimiviridae	Klosneuvirinae	Indivirus	Indivirus ILV1
6	root	Viruses	Naldaviricetes	Lefavirales	Nudiviridae	Betanudivirus	Heliothis zea nudivirus
4	root	Viruses	Varidnaviria	Bamfordvirae	Nucleocytoviricota	Megaviricetes	Algavirales	Phycodnaviridae	Prasinovirus	unclassified Prasinovirus	Micromonas pusilla virus 12T
14	root	Viruses	Varidnaviria	Bamfordvirae	Nucleocytoviricota	Megaviricetes	Algavirales	Phycodnaviridae	Chlorovirus	Paramecium bursaria Chlorella virus NY2A
5	root	Viruses	unclassified viruses	Clandestinovirus
6	root	Viruses	unclassified viruses	unclassified DNA viruses	unclassified dsDNA viruses	Pandoravirus	Pandoravirus neocaledonia
593	root	Viruses	environmental samples	uncultured marine virus
3	root	cellular organisms	Eukaryota	Viridiplantae	Streptophyta	Streptophytina	Embryophyta	Bryophyta	Bryophytina	Bryopsida	Funariidae	Funariales	Funariaceae	Physcomitrium	Physcomitrium patens
1	root	cellular organisms	Eukaryota	Opisthokonta	Fungi	Dikarya	Ascomycota	saccharomyceta	Saccharomycotina	Saccharomycetes	Saccharomycetales	CUG-Ser1 clade	Debaryomycetaceae	Debaryomyces	Debaryomyces hansenii	Debaryomyces hansenii var. hansenii
10	root	Viruses	Varidnaviria	Bamfordvirae	Nucleocytoviricota	Megaviricetes	Pimascovirales	Iridoviridae	Alphairidovirinae	Ranavirus
58	root	Viruses	unclassified viruses	Virus Rctr71
31	root	Viruses	Varidnaviria	Bamfordvirae	Nucleocytoviricota	Megaviricetes	Algavirales	Phycodnaviridae	Prymnesiovirus	unclassified Prymnesiovirus	Prymnesium parvum DNA virus BW1
374	root	Viruses
116	root	Viruses	Varidnaviria	Bamfordvirae	Nucleocytoviricota	Megaviricetes	Algavirales	Phycodnaviridae	Prasinovirus	unclassified Prasinovirus	Yellowstone lake phycodnavirus 1
1	root	cellular organisms	Eukaryota	Viridiplantae	Streptophyta	Streptophytina	Embryophyta	Tracheophyta	Euphyllophyta	Spermatophyta	Magnoliopsida	Mesangiospermae	eudicotyledons	Gunneridae	Pentapetalae	asterids	lamiids	Solanales	Solanaceae	Solanoideae	Solaneae	Solanum
61	root	Viruses	Varidnaviria	Bamfordvirae	Nucleocytoviricota	Megaviricetes	Algavirales	Phycodnaviridae	Chlorovirus	unclassified Chlorovirus
38	root	Viruses	Varidnaviria	Bamfordvirae	Nucleocytoviricota	Megaviricetes	Imitervirales	Mimiviridae	unclassified Mimiviridae	Moumouvirus	Moumouvirus goulette
1	root	Viruses	unclassified viruses	unclassified DNA viruses	unclassified dsDNA viruses	Pithoviridae	Pithovirus LCPAC406
2	root	Viruses	Varidnaviria	Bamfordvirae	Nucleocytoviricota	Megaviricetes	Pimascovirales	Marseilleviridae	Marseillevirus	unclassified Marseillevirus	Golden Marseillevirus
4	root	cellular organisms	Eukaryota	Opisthokonta	Metazoa	Eumetazoa	Bilateria	Protostomia	Spiralia	Lophotrochozoa	Mollusca	Gastropoda	Vetigastropoda	Lepetellida	Haliotoidea	Haliotidae	Haliotis	Haliotis discus	Haliotis discus hannai
16	root	Viruses	Varidnaviria	Bamfordvirae	Nucleocytoviricota	Megaviricetes	Imitervirales	Mimiviridae	unclassified Mimiviridae	Moumouvirus	Moumouvirus Monve
2	root	Viruses	Varidnaviria	Bamfordvirae	Nucleocytoviricota	Megaviricetes	Imitervirales	Mimiviridae	unclassified Mimiviridae	Moumouvirus	Moumouvirus maliensis
4	root	cellular organisms	Eukaryota	Viridiplantae	Streptophyta	Streptophytina	Embryophyta	Tracheophyta	Euphyllophyta	Spermatophyta	Magnoliopsida	Mesangiospermae	Liliopsida	Petrosaviidae	commelinids	Poales	Poaceae	BOP clade	Pooideae	Triticodae	Triticeae	Triticinae	Aegilops	Aegilops tauschii
1	root	Viruses	unclassified viruses	unclassified DNA viruses
10	root	cellular organisms	Eukaryota	Sar	Stramenopiles	Ochrophyta	Bacillariophyta	Bacillariophyceae	Bacillariophycidae	Naviculales	Phaeodactylaceae	Phaeodactylum	Phaeodactylum tricornutum
1	root	Viruses	Monodnaviria	Shotokuvirae	Cressdnaviricota	Arfiviricetes	Cirlivirales	Circoviridae	environmental samples	Circoviridae 2 LDMD-2013
166	root	cellular organisms	Eukaryota	Opisthokonta	Metazoa	Eumetazoa	Bilateria	Protostomia	Ecdysozoa	Panarthropoda	Arthropoda	Mandibulata	Pancrustacea	Crustacea	Branchiopoda	Phyllopoda	Diplostraca	Cladocera	Anomopoda	Daphniidae	Daphnia	Daphnia pulex
79	root	Viruses	Varidnaviria	Bamfordvirae	Nucleocytoviricota	Megaviricetes	Imitervirales	Mimiviridae	Mimivirus
16	root	Viruses	Varidnaviria	Bamfordvirae	Nucleocytoviricota	Megaviricetes	Algavirales	Phycodnaviridae	environmental samples	unknown phycodnavirus
18	root	Viruses	Duplodnaviria	Heunggongvirae	Uroviricota	Caudoviricetes	Caudovirales	Siphoviridae	Fromanvirus	Mycobacterium virus Pukovnik	Mycobacterium phage Pukovnik
223	root	Viruses	Varidnaviria	Bamfordvirae	Nucleocytoviricota	Megaviricetes	Imitervirales	Mimiviridae	unclassified Mimiviridae	Barrevirus sp.
17	root	Viruses	Naldaviricetes	Lefavirales	Baculoviridae	Alphabaculovirus
24	root	cellular organisms	Eukaryota	Opisthokonta	Metazoa	Eumetazoa	Bilateria	Protostomia	Ecdysozoa	Panarthropoda	Arthropoda	Mandibulata	Pancrustacea	Crustacea	Multicrustacea	Malacostraca	Eumalacostraca	Eucarida	Decapoda	Pleocyemata	Astacidea	Nephropoidea	Nephropidae	Homarus	Homarus americanus
11	root	cellular organisms	Eukaryota	Opisthokonta	Metazoa	Eumetazoa	Bilateria	Deuterostomia	Chordata	Craniata	Vertebrata	Gnathostomata	Teleostomi	Euteleostomi	Sarcopterygii	Dipnotetrapodomorpha	Tetrapoda	Amphibia	Batrachia	Anura	Pipoidea	Pipidae	Xenopodinae	Xenopus	Silurana	Xenopus tropicalis
445	root	Viruses	Varidnaviria	Bamfordvirae	Nucleocytoviricota	Megaviricetes	Imitervirales	Mimiviridae	unclassified Mimiviridae	Gaeavirus sp.
3	root	cellular organisms	Eukaryota	Viridiplantae	Streptophyta	Streptophytina	Embryophyta	Tracheophyta	Euphyllophyta	Spermatophyta	Magnoliopsida	Mesangiospermae	Liliopsida	Petrosaviidae	commelinids	Poales	Poaceae	PACMAD clade	Panicoideae	Andropogonodae	Andropogoneae	Tripsacinae	Zea	Zea mays
4	root	Viruses	Duplodnaviria	Heunggongvirae	Uroviricota	Caudoviricetes	Caudovirales	Siphoviridae	Fromanvirus	Mycobacterium virus Billknuckles	Mycobacterium phage BillKnuckles
4	root	Viruses	Varidnaviria	Bamfordvirae	Nucleocytoviricota	Megaviricetes	Pimascovirales	Iridoviridae	Betairidovirinae	Chloriridovirus	Invertebrate iridescent virus 22	Invertebrate iridescent virus 30
4	root	Viruses	Varidnaviria	Bamfordvirae	Nucleocytoviricota	Megaviricetes	Algavirales	Phycodnaviridae	Chlorovirus	unclassified Chlorovirus	Acanthocystis turfacea Chlorella virus Can0610SP
152	root	Viruses	Varidnaviria	Bamfordvirae	Nucleocytoviricota	Megaviricetes	Imitervirales	Mimiviridae	Mimivirus	unclassified Mimivirus	Mimivirus LCMiAC02
16	root	Viruses	unclassified viruses	unclassified DNA viruses	unclassified dsDNA viruses	Pandoravirus	Pandoravirus salinus
11	root	Viruses	Varidnaviria	Bamfordvirae	Nucleocytoviricota	Megaviricetes	Algavirales	Phycodnaviridae	Prasinovirus	unclassified Prasinovirus	Dishui Lake phycodnavirus 3
1	root	cellular organisms	Eukaryota	Opisthokonta	Metazoa	Eumetazoa	Bilateria	Protostomia	Spiralia	Lophotrochozoa	Platyhelminthes	Trematoda	Digenea	Strigeidida	Schistosomatoidea	Schistosomatidae	Schistosoma	Schistosoma mansoni
1	root	Viruses	unclassified viruses	unclassified DNA viruses	unclassified archaeal dsDNA viruses	Haloviruses	Halovirus HCTV-1
1	root	Viruses	Varidnaviria	Bamfordvirae	Nucleocytoviricota	Megaviricetes	Pimascovirales	Iridoviridae	Alphairidovirinae	Megalocytivirus	Scale drop disease virus
9	root	Viruses	Varidnaviria	Bamfordvirae	Nucleocytoviricota	Megaviricetes	Imitervirales	Mimiviridae	unclassified Mimiviridae	Klosneuvirinae
12	root	cellular organisms	Eukaryota	Opisthokonta	Fungi	Dikarya	Ascomycota	saccharomyceta	Saccharomycotina	Saccharomycetes	Saccharomycetales	Saccharomycetaceae	Kazachstania	Kazachstania exigua
2	root	Viruses	Varidnaviria	Bamfordvirae	Nucleocytoviricota	Megaviricetes	Pimascovirales	Iridoviridae	unclassified Iridoviridae	European chub iridovirus
1	root	Viruses	Duplodnaviria	Heunggongvirae	Uroviricota	Caudoviricetes	Caudovirales	Siphoviridae	Fromanvirus
9	root	Viruses	unclassified viruses	unclassified DNA viruses	unclassified dsDNA viruses	Sylvanvirus sp.
155	root	Viruses	Varidnaviria	Bamfordvirae	Nucleocytoviricota	Megaviricetes
1	root	Viruses	Varidnaviria	Bamfordvirae	Nucleocytoviricota	Megaviricetes	Imitervirales	Mimiviridae	unclassified Mimiviridae	Moumouvirus	Saudi moumouvirus
3	root	cellular organisms	Eukaryota	Viridiplantae	Streptophyta	Streptophytina	Embryophyta	Tracheophyta	Euphyllophyta	Spermatophyta	Magnoliopsida	Mesangiospermae	Liliopsida	Petrosaviidae	commelinids	Poales	Poaceae	BOP clade	Oryzoideae	Oryzeae	Oryzinae	Oryza	Oryza sativa
2	root	Viruses	Varidnaviria	Bamfordvirae	Nucleocytoviricota	Megaviricetes	Imitervirales	Mimiviridae	Mimivirus	unclassified Mimivirus	Megavirus chiliensis
6	root	Viruses	Duplodnaviria	Heunggongvirae	Uroviricota	Caudoviricetes	Caudovirales	Siphoviridae	Cheoctovirus
15	root	Viruses	Varidnaviria	Bamfordvirae	Nucleocytoviricota	Megaviricetes	Pimascovirales	Marseilleviridae	Marseillevirus
13	root	Viruses	unclassified viruses	unclassified DNA viruses	unclassified dsDNA viruses	Pandoravirus	Pandoravirus inopinatum
9	root	Viruses	Varidnaviria	Bamfordvirae	Nucleocytoviricota	Pokkesviricetes	Chitovirales	Poxviridae	Entomopoxvirinae	Diachasmimorpha entomopoxvirus	Diachasmimorpha longicaudata entomopoxvirus
1	root	Viruses	Monodnaviria	Shotokuvirae	Cossaviricota	Quintoviricetes	Piccovirales	Parvoviridae	unclassified Parvoviridae	Trichosanthes kirilowii parvo-like virus
39	root	Viruses	Varidnaviria	Bamfordvirae	Nucleocytoviricota	Megaviricetes	Algavirales	Phycodnaviridae	Chlorovirus	unclassified Chlorovirus	Only Syngen Nebraska virus 5
5	root	cellular organisms	Eukaryota	Viridiplantae	Streptophyta	Streptophytina	Embryophyta	Tracheophyta	Euphyllophyta	Spermatophyta	Acrogymnospermae	Pinopsida	Pinidae	Conifers I	Pinales	Pinaceae	Pinus	Pinus subgen. Pinus	Pinus massoniana
6	root	Viruses	unclassified viruses	unclassified DNA viruses	unclassified dsDNA viruses	Pithoviridae	Pithovirus LCPAC101
3	root	Viruses	Naldaviricetes	Lefavirales	Hytrosaviridae	Glossinavirus	Glossina hytrosavirus	Glossina pallidipes salivary gland hypertrophy virus
56	root	Viruses	Varidnaviria	Bamfordvirae	Nucleocytoviricota	Megaviricetes	Algavirales	Phycodnaviridae	unclassified Phycodnaviridae	Dishui Lake phycodnavirus 2
91	root	Viruses	Varidnaviria	Bamfordvirae	Nucleocytoviricota	Megaviricetes	Pimascovirales	Marseilleviridae	unclassified Marseilleviridae	Marseillevirus LCMAC202
19	root	cellular organisms	Eukaryota	Opisthokonta	Metazoa	Eumetazoa	Bilateria	Deuterostomia	Chordata	Craniata	Vertebrata	Gnathostomata	Teleostomi	Euteleostomi	Sarcopterygii	Dipnotetrapodomorpha	Tetrapoda	Amniota	Mammalia	Theria	Eutheria	Boreoeutheria	Euarchontoglires	Glires	Rodentia	Myomorpha	Muroidea	Muridae	Murinae	Mus	Mus	Mus musculus
7	root	Viruses	Varidnaviria	Bamfordvirae	Nucleocytoviricota	Megaviricetes	Pimascovirales	Iridoviridae	Betairidovirinae	Chloriridovirus	Invertebrate iridescent virus 3
5	root	Viruses	Varidnaviria	Bamfordvirae	Nucleocytoviricota	Megaviricetes	Pimascovirales	Iridoviridae	Betairidovirinae
3	root	Viruses	Varidnaviria	Bamfordvirae	Nucleocytoviricota	Pokkesviricetes	Chitovirales	Poxviridae	unclassified Poxviridae	Cheloniid poxvirus 1
8	root	Viruses	Varidnaviria	Bamfordvirae	Nucleocytoviricota	Megaviricetes	Pimascovirales	Iridoviridae	Betairidovirinae	Chloriridovirus	Anopheles minimus iridovirus
3	root	cellular organisms	Eukaryota	Viridiplantae	Streptophyta	Streptophytina	Embryophyta	Tracheophyta	Euphyllophyta	Spermatophyta	Magnoliopsida	Mesangiospermae	eudicotyledons	Gunneridae	Pentapetalae	rosids	fabids	Rosales	Rosaceae	Amygdaloideae	Amygdaleae	Prunus	Prunus salicina
5	root	Viruses	unclassified viruses	Pacmanvirus S19
6	root	Viruses	Varidnaviria	Bamfordvirae	Nucleocytoviricota	Megaviricetes	Pimascovirales	Iridoviridae	Betairidovirinae	Chloriridovirus	unclassified Chloriridovirus	Invertebrate iridovirus 25
10	root	Viruses	Naldaviricetes	Lefavirales	Baculoviridae	Alphabaculovirus	Spodoptera exigua multiple nucleopolyhedrovirus
38	root	Viruses	Varidnaviria	Bamfordvirae	Nucleocytoviricota	Megaviricetes	Algavirales	Phycodnaviridae	Prasinovirus	unclassified Prasinovirus	Ostreococcus lucimarinus virus 7
7	root	Viruses	Varidnaviria	Bamfordvirae	Nucleocytoviricota	Megaviricetes	Algavirales	Phycodnaviridae	Chlorovirus	unclassified Chlorovirus	Acanthocystis turfacea Chlorella virus GM0701.1
5	root	Viruses	unclassified viruses	Pacmanvirus A23
30	root	Viruses	unclassified viruses	unclassified DNA viruses	unclassified dsDNA viruses	Pithoviridae	Solumvirus sp.
16	root	Viruses	Duplodnaviria	Heunggongvirae	Uroviricota	Caudoviricetes	Caudovirales	Siphoviridae	Fromanvirus	Mycobacterium virus Bxz2
3	root	cellular organisms	Eukaryota	Viridiplantae	Streptophyta	Streptophytina	Embryophyta	Tracheophyta	Euphyllophyta	Spermatophyta	Magnoliopsida	Mesangiospermae	eudicotyledons	Gunneridae	Pentapetalae	rosids	fabids	Fabales	Fabaceae	Papilionoideae	50 kb inversion clade	NPAAA clade	indigoferoid/millettioid clade	Phaseoleae	Glycine	Glycine subgen. Soja	Glycine max
1	root	Viruses	Duplodnaviria	Heunggongvirae	Uroviricota	Caudoviricetes	Caudovirales	Podoviridae	unclassified Podoviridae	Podoviridae sp. ctdc61
1	root	cellular organisms	Eukaryota	Viridiplantae	Streptophyta	Streptophytina	Embryophyta	Tracheophyta	Euphyllophyta	Spermatophyta	Magnoliopsida	Mesangiospermae	eudicotyledons	Gunneridae	Pentapetalae	rosids	fabids	Rosales	Rhamnaceae	Paliureae	Ziziphus	Ziziphus jujuba
1	root	cellular organisms	Eukaryota	Viridiplantae	Streptophyta	Streptophytina	Embryophyta	Tracheophyta	Euphyllophyta	Spermatophyta	Magnoliopsida	Mesangiospermae	Liliopsida	Petrosaviidae	commelinids	Poales	Poaceae	BOP clade	Oryzoideae	Oryzeae	Oryzinae	Oryza	Oryza australiensis
7	root	Viruses	Duplodnaviria	Heunggongvirae	Uroviricota	Caudoviricetes	Caudovirales	Siphoviridae	Timquatrovirus	Mycobacterium virus Fionnbarth	Mycobacterium phage Fionnbharth
1	root	cellular organisms	Eukaryota	Opisthokonta	Fungi	Dikarya	Ascomycota	saccharomyceta	Pezizomycotina	leotiomyceta	Eurotiomycetes	Eurotiomycetidae	Eurotiales	Aspergillaceae	Aspergillus	Aspergillus subgen. Circumdati	Aspergillus flavus
4	root	Viruses	Varidnaviria	Bamfordvirae	Nucleocytoviricota	Megaviricetes	Imitervirales	Mimiviridae	Mimivirus	unclassified Mimivirus
19	root	Viruses	Duplodnaviria	Heunggongvirae	Uroviricota	Caudoviricetes	Caudovirales	Siphoviridae	unclassified Siphoviridae	Geobacillus virus E3
7	root	cellular organisms	Eukaryota	Viridiplantae	Streptophyta	Streptophytina	Embryophyta	Tracheophyta	Euphyllophyta	Spermatophyta	Magnoliopsida	Mesangiospermae	Liliopsida	Petrosaviidae	commelinids	Poales	Poaceae	BOP clade	Pooideae	Triticodae	Triticeae	Triticinae	Triticum	Triticum aestivum
1	root	Viruses	Varidnaviria	Bamfordvirae	Nucleocytoviricota	Megaviricetes	Algavirales	Phycodnaviridae	Chlorovirus	unclassified Chlorovirus	Paramecium bursaria Chlorella virus CVG-1
1	root	cellular organisms	Eukaryota	Viridiplantae	Streptophyta	Streptophytina	Embryophyta	Tracheophyta	Euphyllophyta	Spermatophyta	Magnoliopsida	Mesangiospermae	eudicotyledons	Gunneridae	Pentapetalae	rosids	fabids	Cucurbitales	Cucurbitaceae	Bryonieae	Bryonia	Bryonia dioica
6	root	Viruses	unclassified viruses	unclassified DNA viruses	unclassified dsDNA viruses	Pithoviridae	Cedratvirus lausannensis
4	root	Viruses	Naldaviricetes	Lefavirales	Hytrosaviridae	Muscavirus	Musca hytrosavirus	Musca domestica salivary gland hypertrophy virus
1	root	cellular organisms	Eukaryota	Viridiplantae	Streptophyta	Streptophytina	Embryophyta	Tracheophyta	Euphyllophyta	Spermatophyta	Magnoliopsida	Mesangiospermae	Liliopsida	Petrosaviidae	commelinids	Poales	Poaceae	BOP clade	Pooideae	Triticodae	Triticeae	Hordeinae	Secale
5	root	cellular organisms	Eukaryota	Opisthokonta	Metazoa	Eumetazoa	Bilateria	Protostomia	Spiralia	Gnathifera	Rotifera	Eurotatoria	Bdelloidea	Philodinida	Philodinidae	Philodina	Philodina roseola
9	root	Viruses	Varidnaviria	Bamfordvirae	Nucleocytoviricota	Megaviricetes	Pimascovirales	Marseilleviridae	unclassified Marseilleviridae	Marseillevirus LCMAC102
1	root	Viruses	Varidnaviria	Bamfordvirae	Nucleocytoviricota	Megaviricetes	Pimascovirales	Iridoviridae	Alphairidovirinae	Megalocytivirus	Infectious spleen and kidney necrosis virus
10	root	Viruses	Varidnaviria	Bamfordvirae	Nucleocytoviricota	Megaviricetes	Imitervirales	Mimiviridae	Mimivirus	unclassified Mimivirus	Megavirus chiliensis	Powai lake megavirus
7	root	Viruses	Duplodnaviria	Heunggongvirae	Uroviricota	Caudoviricetes	Caudovirales	Siphoviridae	Fromanvirus	Mycobacterium virus Alma	Mycobacterium phage Alma
6	root	Viruses	Varidnaviria	Bamfordvirae	Nucleocytoviricota	Megaviricetes	Algavirales	Phycodnaviridae	unclassified Phycodnaviridae	Prymnesium kappa virus
22	root	Viruses	Varidnaviria	Bamfordvirae	Nucleocytoviricota	Megaviricetes	Algavirales	Phycodnaviridae	environmental samples	Organic Lake phycodnavirus
5	root	cellular organisms	Eukaryota	Viridiplantae	Streptophyta	Streptophytina	Embryophyta	Tracheophyta	Euphyllophyta	Spermatophyta	Acrogymnospermae	Ginkgoopsida	Ginkgoidae	Ginkgoales	Ginkgoaceae	Ginkgo	Ginkgo biloba
1	root	Viruses	Naldaviricetes	Lefavirales	Baculoviridae	Betabaculovirus	Spodoptera litura granulovirus
106	root	Viruses	Varidnaviria	Bamfordvirae	Nucleocytoviricota	Megaviricetes	Algavirales	Phycodnaviridae	unclassified Phycodnaviridae	Dishui Lake phycodnavirus 4
14	root	Viruses	Varidnaviria	Bamfordvirae	Nucleocytoviricota	Megaviricetes	Pimascovirales	Iridoviridae	unclassified Iridoviridae	Iridovirus LCIVAC01
2	root	Viruses	Varidnaviria	Bamfordvirae	Nucleocytoviricota	Megaviricetes	Algavirales	Phycodnaviridae	Prasinovirus	Ostreococcus tauri virus OtV5
33	root	Viruses	Varidnaviria	Bamfordvirae	Nucleocytoviricota	Megaviricetes	Algavirales	Phycodnaviridae	Raphidovirus	Heterosigma akashiwo virus 01
2	root	Viruses	Varidnaviria	Bamfordvirae	Nucleocytoviricota	Megaviricetes	Algavirales	Phycodnaviridae	Prasinovirus	unclassified Prasinovirus	Ostreococcus tauri virus RT-2011
7	root	unclassified entries	unclassified sequences	environmental samples	uncultured microorganism
1	root	Viruses	Varidnaviria	Bamfordvirae	Nucleocytoviricota	Megaviricetes	Algavirales	Phycodnaviridae	Chlorovirus	unclassified Chlorovirus	Acanthocystis turfacea Chlorella virus NE-JV-2
9	root	Viruses	Duplodnaviria	Heunggongvirae	Uroviricota	Caudoviricetes	Caudovirales	Siphoviridae	Bronvirus	Mycobacterium virus Faith1	Mycobacterium phage Faith1
12	root	Viruses	Varidnaviria	Bamfordvirae	Nucleocytoviricota	Megaviricetes	Imitervirales	Mimiviridae	unclassified Mimiviridae	Moumouvirus	Borely moumouvirus
1	root	Viruses	Riboviria	Pararnavirae	Artverviricota	Revtraviricetes	Ortervirales	unclassified Ortervirales	Atrato Retro-like virus
1	root	Viruses	Varidnaviria	Bamfordvirae	Nucleocytoviricota	Megaviricetes	Pimascovirales	Ascoviridae	Ascovirus	Heliothis virescens ascovirus 3a	Heliothis virescens ascovirus 3j
12	root	Viruses	Varidnaviria	Bamfordvirae	Nucleocytoviricota	Megaviricetes	Algavirales	Phycodnaviridae	Prasinovirus	unclassified Prasinovirus	Prasinovirus sp.
2	root	cellular organisms	Eukaryota	Viridiplantae	Streptophyta	Streptophytina	Embryophyta	Tracheophyta	Euphyllophyta	Spermatophyta	Magnoliopsida	Mesangiospermae	eudicotyledons	Gunneridae	Pentapetalae	asterids	Ericales	Ebenaceae	Diospyros	Diospyros kaki
2	root	Viruses	Naldaviricetes	Lefavirales	Baculoviridae	Alphabaculovirus	unclassified Alphabaculovirus
7	root	Viruses	Varidnaviria	Bamfordvirae	Nucleocytoviricota	Pokkesviricetes	Chitovirales	Poxviridae
99	root	Viruses	Varidnaviria	Bamfordvirae	Nucleocytoviricota	Megaviricetes	Algavirales	Phycodnaviridae	Prasinovirus	unclassified Prasinovirus	Yellowstone lake phycodnavirus 2
2	root	Viruses	Duplodnaviria	Heunggongvirae	Uroviricota	Caudoviricetes	Caudovirales	Siphoviridae	unclassified Siphoviridae	Geobacillus virus E2
9	root	Viruses	Varidnaviria	Bamfordvirae	Nucleocytoviricota	Pokkesviricetes	Chitovirales	Poxviridae	Entomopoxvirinae	Betaentomopoxvirus	Choristoneura rosaceana entomopoxvirus	Choristoneura rosaceana entomopoxvirus 'L'
21	root	Viruses	unclassified viruses	Virus Rctr197k
5	root	Viruses	Varidnaviria	Bamfordvirae	Nucleocytoviricota	Megaviricetes	Imitervirales	Mimiviridae	Mimivirus	unclassified Mimivirus	Megavirus chiliensis	Megavirus lba
12	root	Viruses	unclassified viruses	unclassified DNA viruses	unclassified dsDNA viruses	Pithoviridae	Pithovirus LCPAC201
81	root	Viruses	Varidnaviria	Bamfordvirae	Nucleocytoviricota	Megaviricetes	Imitervirales	Mimiviridae	unclassified Mimiviridae	Dasosvirus sp.
7	root	Viruses	Naldaviricetes	Lefavirales	Baculoviridae	Betabaculovirus
4	root	cellular organisms	Eukaryota	Viridiplantae	Streptophyta	Streptophytina	Embryophyta	Tracheophyta	Euphyllophyta	Spermatophyta	Acrogymnospermae	Pinopsida	Pinidae	Conifers I	Pinales	Pinaceae	Picea	Picea glauca
48	root	Viruses	Varidnaviria	Bamfordvirae	Nucleocytoviricota	Megaviricetes	Imitervirales	Mimiviridae	unclassified Mimiviridae	Namao virus
2	root	Viruses	Duplodnaviria	Heunggongvirae	Peploviricota	Herviviricetes	Herpesvirales	Herpesviridae	Gammaherpesvirinae	unclassified Gammaherpesvirinae
9	root	Viruses	Varidnaviria	Bamfordvirae	Nucleocytoviricota	Megaviricetes	Algavirales	Phycodnaviridae	Prasinovirus	unclassified Prasinovirus	Ostreococcus mediterraneus virus 2
1	root	Viruses	Naldaviricetes	Nimaviridae	Whispovirus
932	root	Viruses	Varidnaviria	Bamfordvirae	Nucleocytoviricota	Megaviricetes	Algavirales	Phycodnaviridae	Prymnesiovirus	unclassified Prymnesiovirus	Phaeocystis globosa virus
1	root	Viruses	Varidnaviria	Bamfordvirae	Nucleocytoviricota	Pokkesviricetes	Asfuvirales	Asfarviridae	unclassified Asfarviridae	Abalone asfa-like virus
3	root	cellular organisms	Eukaryota	Viridiplantae	Streptophyta	Streptophytina	Embryophyta	Tracheophyta	Euphyllophyta	Spermatophyta	Magnoliopsida	Mesangiospermae	eudicotyledons	Gunneridae	Pentapetalae	asterids	lamiids	Solanales	Solanaceae	Solanoideae	Solaneae	Solanum	Solanum subgen. Lycopersicon	Solanum habrochaites
5	root	Viruses	unclassified viruses	unclassified DNA viruses	unclassified dsDNA viruses	Pithoviridae	Pithovirus LCPAC102
7	root	Viruses	Varidnaviria	Bamfordvirae	Nucleocytoviricota	Megaviricetes	Pimascovirales	Marseilleviridae
2	root	cellular organisms	Eukaryota	Opisthokonta	Metazoa	Eumetazoa	Bilateria	Protostomia	Ecdysozoa	Panarthropoda	Arthropoda	Mandibulata	Pancrustacea	Hexapoda	Insecta	Dicondylia	Pterygota	Neoptera	Endopterygota	Amphiesmenoptera	Lepidoptera	Glossata	Neolepidoptera	Heteroneura	Ditrysia	Obtectomera	Bombycoidea	Bombycidae	Bombycinae	Bombyx	Bombyx mori
2	root	Viruses	Duplodnaviria	Heunggongvirae	Uroviricota	Caudoviricetes	Caudovirales	Podoviridae	unclassified Podoviridae	Dunaliella viridis virus SI2
5	root	cellular organisms	Eukaryota	Viridiplantae	Streptophyta	Streptophytina	Embryophyta	Tracheophyta	Euphyllophyta	Spermatophyta	Magnoliopsida	Mesangiospermae	eudicotyledons	Gunneridae	Pentapetalae	rosids	malvids	Brassicales	Brassicaceae	Camelineae	Arabidopsis	Arabidopsis thaliana
24	root	Viruses	Varidnaviria	Bamfordvirae	Nucleocytoviricota	Megaviricetes	Algavirales	Phycodnaviridae	Coccolithovirus	unclassified Coccolithovirus
2	root	Viruses	Duplodnaviria	Heunggongvirae	Uroviricota	Caudoviricetes	Caudovirales	Myoviridae	unclassified Myoviridae	Halovirus HGTV-1
71	root	Viruses	Varidnaviria	Bamfordvirae	Nucleocytoviricota	Megaviricetes	Algavirales	Phycodnaviridae
7	root	cellular organisms	Eukaryota	Viridiplantae	Streptophyta	Streptophytina	Embryophyta	Tracheophyta	Euphyllophyta	Spermatophyta	Magnoliopsida	Mesangiospermae	Liliopsida	Petrosaviidae	commelinids	Poales	Poaceae	BOP clade	Pooideae	Triticodae	Triticeae	Hordeinae	Secale	Secale cereale
4	root	cellular organisms	Eukaryota	Viridiplantae	Streptophyta	Streptophytina	Embryophyta	Tracheophyta	Euphyllophyta	Spermatophyta	Magnoliopsida	Mesangiospermae	eudicotyledons	Gunneridae	Pentapetalae	rosids	fabids	Fabales	Fabaceae	Papilionoideae	50 kb inversion clade	NPAAA clade	Hologalegina	robinioid clade	Loteae	Lotus	Lotus japonicus
1	root	cellular organisms	Eukaryota	Viridiplantae	Streptophyta	Streptophytina	Embryophyta	Tracheophyta	Euphyllophyta	Spermatophyta	Magnoliopsida	Mesangiospermae	Liliopsida	Petrosaviidae	commelinids	Poales	Bromeliaceae	Bromelioideae	Ananas	Ananas comosus
884	root	Viruses	Varidnaviria	Bamfordvirae	Nucleocytoviricota	Megaviricetes	Imitervirales	Mimiviridae	unclassified Mimiviridae	Edafosvirus sp.
4	root	Viruses	Riboviria	Orthornavirae	Negarnaviricota	Polyploviricotina	Ellioviricetes	Bunyavirales	Nairoviridae	unclassified Nairoviridae	Blattodean nairo-related virus OKIAV321
1	root	Viruses	Naldaviricetes	Lefavirales	Baculoviridae	Betabaculovirus	Choristoneura fumiferana granulovirus
2	root	Viruses	unclassified viruses	unclassified DNA viruses	unclassified dsDNA viruses	Pithoviridae	Pithovirus LCPAC401
5	root	Viruses	Varidnaviria	Bamfordvirae	Nucleocytoviricota	Megaviricetes	Pimascovirales	Iridoviridae	Alphairidovirinae	Lymphocystivirus
2	root	Viruses	Varidnaviria	Bamfordvirae	Nucleocytoviricota	Megaviricetes	Algavirales	Phycodnaviridae	Coccolithovirus	unclassified Coccolithovirus	Emiliania huxleyi virus 18
