# Supplementary material for: Metagenomic data from gutter water in the city of Pointe-Noire, Republic of Congo
Source: Data Brief. 2024 Jun 27;55:110655. doi: 10.1016/j.dib.2024.110655 (PMC11263743; doi:10.1016/j.dib.2024.110655)
Supplement: Supplementary file 4 [file mmc4.xlsx]

## Sheet: Table S3
1	root	cellular organisms	Bacteria	Terrabacteria group	Firmicutes	Clostridia	Eubacteriales	Clostridiaceae	Clostridium	Clostridium tetani	Clostridium tetani E88
2	root	cellular organisms	Bacteria	Proteobacteria	delta/epsilon subdivisions	Epsilonproteobacteria	Campylobacterales	Helicobacteraceae	Helicobacter	Helicobacter pylori	Helicobacter pylori ELS37
1	root	cellular organisms	Bacteria	Terrabacteria group	Actinobacteria	Actinomycetia	Corynebacteriales	Corynebacteriaceae	Corynebacterium	Corynebacterium callunae	Corynebacterium callunae DSM 20147
1	root	cellular organisms	Bacteria	Terrabacteria group	Firmicutes	Bacilli	Bacillales	Paenibacillaceae	Paenibacillus	Paenibacillus lautus
1	root	cellular organisms	Bacteria	Proteobacteria	Gammaproteobacteria	Enterobacterales	Enterobacteriaceae	Enterobacter	Enterobacter cloacae complex	Enterobacter hormaechei	Enterobacter hormaechei subsp. xiangfangensis
1	root	cellular organisms	Bacteria	FCB group	Bacteroidetes/Chlorobi group	Bacteroidetes	Flavobacteriia	Flavobacteriales	Blattabacteriaceae	Blattabacterium	Blattabacterium cuenoti
1	root	cellular organisms	Bacteria	Proteobacteria	Gammaproteobacteria	Enterobacterales	Enterobacteriaceae	Phytobacter	Phytobacter diazotrophicus
1	root	cellular organisms	Bacteria	Terrabacteria group	Firmicutes	Bacilli	Lactobacillales	Lactobacillaceae	Weissella	Weissella cibaria
1	root	cellular organisms	Bacteria	Proteobacteria	Gammaproteobacteria	Alteromonadales	Shewanellaceae	Shewanella	Shewanella bicestrii
1	root	cellular organisms	Archaea	Euryarchaeota	Stenosarchaea group	Halobacteria	Natrialbales	Natrialbaceae	Natrinema
2	root	cellular organisms	Bacteria	Terrabacteria group	Firmicutes	Clostridia	Eubacteriales	Clostridiaceae	Clostridium	Clostridium tyrobutyricum
2	root	cellular organisms	Bacteria	Proteobacteria	Betaproteobacteria	Neisseriales	Neisseriaceae	Neisseria	Neisseria gonorrhoeae
1	root	cellular organisms	Bacteria	Terrabacteria group	Firmicutes	Bacilli	Lactobacillales	Lactobacillaceae	Lactiplantibacillus	Lactiplantibacillus plantarum	Lactiplantibacillus plantarum 16
1	root	cellular organisms	Bacteria	Terrabacteria group	Firmicutes	Bacilli	Bacillales	Staphylococcaceae	Staphylococcus	unclassified Staphylococcus	Staphylococcus sp. AntiMn-1
1	root	cellular organisms	Bacteria	Proteobacteria	delta/epsilon subdivisions	Deltaproteobacteria	Myxococcales	Sorangiineae	Sandaracinaceae	Sandaracinus	unclassified Sandaracinus	Sandaracinus sp.
2	root	cellular organisms	Bacteria	Terrabacteria group	Actinobacteria	Actinomycetia	Streptomycetales	Streptomycetaceae	Streptomyces	unclassified Streptomyces	Streptomyces sp. 44030
1	root	cellular organisms	Bacteria	Proteobacteria	Gammaproteobacteria	Xanthomonadales	Xanthomonadaceae	Xanthomonas	Xanthomonas arboricola	Xanthomonas arboricola pv. pruni
1	root	cellular organisms	Bacteria	Proteobacteria	Gammaproteobacteria	Moraxellales	Moraxellaceae	Acinetobacter	unclassified Acinetobacter	Acinetobacter sp. WCHAc010034
1	root	cellular organisms	Archaea	Euryarchaeota	Stenosarchaea group	Halobacteria	Haloferacales	Haloferacaceae
1	root	cellular organisms	Bacteria	Terrabacteria group	Actinobacteria	Actinomycetia	Streptomycetales	Streptomycetaceae	Streptomyces	Streptomyces rochei group	Streptomyces rochei
1	root	cellular organisms	Bacteria	Proteobacteria	Gammaproteobacteria	Enterobacterales	Yersiniaceae	Serratia	Serratia entomophila
1	root	cellular organisms	Bacteria	Terrabacteria group	Actinobacteria	Actinomycetia	Micrococcales	Micrococcaceae	Micrococcus	unclassified Micrococcus	Micrococcus sp. A7
1	root	cellular organisms	Bacteria	Proteobacteria	Gammaproteobacteria	Enterobacterales	Enterobacteriaceae	Salmonella	Salmonella enterica	Salmonella enterica subsp. enterica	Salmonella enterica subsp. enterica serovar Hadar
2	root	cellular organisms	Archaea	Euryarchaeota	Stenosarchaea group	Halobacteria	Haloferacales	Halorubraceae	Halorubrum	unclassified Halorubrum	Halorubrum sp. BOL3-1
1	root	cellular organisms	Bacteria	Proteobacteria	Alphaproteobacteria	Hyphomicrobiales	Rhizobiaceae	Rhizobium/Agrobacterium group	Rhizobium	Rhizobium etli	Rhizobium etli CFN 42
1	root	cellular organisms	Bacteria	FCB group	Bacteroidetes/Chlorobi group	Bacteroidetes	Flavobacteriia	Flavobacteriales	Flavobacteriaceae	Flavobacterium	unclassified Flavobacterium	Flavobacterium sp. KP1
5	root	cellular organisms	Bacteria	Proteobacteria	Gammaproteobacteria	Alteromonadales	Shewanellaceae	Shewanella	Shewanella baltica
1	root	cellular organisms	Bacteria	Proteobacteria	Gammaproteobacteria	Vibrionales	Vibrionaceae	Photobacterium	Photobacterium profundum	Photobacterium profundum SS9
2	root	cellular organisms	Bacteria	Terrabacteria group	Actinobacteria	Actinomycetia	Corynebacteriales	Mycobacteriaceae	Mycobacterium	Mycobacterium marinum
1	root	cellular organisms	Bacteria	Terrabacteria group	Firmicutes	Bacilli	Bacillales	Bacillaceae	Bacillus	Bacillus cereus group	Bacillus thuringiensis	Bacillus thuringiensis HD-771
1	root	cellular organisms	Bacteria	Proteobacteria	Gammaproteobacteria	Aeromonadales	Aeromonadaceae	Aeromonas	Aeromonas salmonicida	Aeromonas salmonicida subsp. masoucida
2	root	cellular organisms	Bacteria	Terrabacteria group	Actinobacteria	Actinomycetia	Corynebacteriales	Nocardiaceae	Rhodococcus	Rhodococcus fascians	Rhodococcus fascians A25f
1	root	cellular organisms	Bacteria	Terrabacteria group	Actinobacteria	Actinomycetia	Micrococcales	Micrococcaceae	Rothia	Rothia mucilaginosa
3	root	cellular organisms	Bacteria	Terrabacteria group	Actinobacteria	Actinomycetia	Streptomycetales	Streptomycetaceae	Streptomyces	unclassified Streptomyces	Streptomyces sp. 604F
1	root	cellular organisms	Bacteria	FCB group	Bacteroidetes/Chlorobi group	Bacteroidetes	Cytophagia	Cytophagales	Hymenobacteraceae	Hymenobacter	unclassified Hymenobacter	Hymenobacter sp. PAMC 26628
2	root	cellular organisms	Bacteria	Proteobacteria	Gammaproteobacteria	Vibrionales	Vibrionaceae	Vibrio	Vibrio gigantis
1	root	cellular organisms	Bacteria	Proteobacteria	Gammaproteobacteria	Pasteurellales	Pasteurellaceae	Aggregatibacter	Aggregatibacter actinomycetemcomitans
1	root	cellular organisms	Bacteria	Terrabacteria group	Actinobacteria	Actinomycetia	Micrococcales	Micrococcaceae	Micrococcus	unclassified Micrococcus	Micrococcus sp. MG-2010-D12
1	root	cellular organisms	Bacteria	Proteobacteria	Gammaproteobacteria	Pseudomonadales	Pseudomonadaceae	Pseudomonas	Pseudomonas fluorescens group	Pseudomonas fluorescens	Pseudomonas fluorescens R124
1	root	cellular organisms	Bacteria	Proteobacteria	delta/epsilon subdivisions	Epsilonproteobacteria	Campylobacterales	Arcobacteraceae
4	root	cellular organisms	Bacteria	Terrabacteria group	Actinobacteria	Actinomycetia	Micrococcales	Microbacteriaceae	Microbacterium	unclassified Microbacterium	Microbacterium sp. SGAir0570
3	root	cellular organisms	Archaea	Euryarchaeota	Stenosarchaea group	Halobacteria	Halobacteriales
2	root	cellular organisms	Bacteria	Terrabacteria group	Actinobacteria	Actinomycetia	Corynebacteriales	Gordoniaceae	Gordonia	unclassified Gordonia	Gordonia sp. YC-JH1
1	root	cellular organisms	Bacteria	Terrabacteria group	Firmicutes	Bacilli	Lactobacillales	Lactobacillaceae	Leuconostoc
2	root	cellular organisms	Bacteria	Terrabacteria group	Firmicutes	Bacilli	Bacillales	Bacillaceae	Geobacillus	unclassified Geobacillus	Geobacillus sp. Y412MC52
2	root	cellular organisms	Bacteria	Proteobacteria	Gammaproteobacteria	Pseudomonadales	Pseudomonadaceae	Pseudomonas	Pseudomonas syringae group	Pseudomonas syringae group genomosp. 3	Pseudomonas syringae pv. tomato
2	root	cellular organisms	Bacteria	Proteobacteria	Alphaproteobacteria	Rickettsiales	Rickettsiaceae	Rickettsieae	Rickettsia	unclassified Rickettsia	Rickettsia endosymbiont of Ixodes pacificus
1	root	cellular organisms	Bacteria	Terrabacteria group	Actinobacteria	Actinomycetia	Micrococcales	Brevibacteriaceae	Brevibacterium	unclassified Brevibacterium	Brevibacterium sp. Ap13
1	root	cellular organisms	Bacteria	Terrabacteria group	Actinobacteria	Actinomycetia	Corynebacteriales	Corynebacteriaceae	Corynebacterium	Corynebacterium maris	Corynebacterium maris DSM 45190
1	root	cellular organisms	Bacteria	Spirochaetes	Spirochaetia	Spirochaetales	Borreliaceae	Borrelia	Borrelia turcica	Borrelia turcica IST7
1	root	cellular organisms	Bacteria	Proteobacteria	Betaproteobacteria	Burkholderiales	Burkholderiaceae	Cupriavidus	Cupriavidus necator	Cupriavidus necator H16
2	root	cellular organisms	Bacteria	Spirochaetes	Spirochaetia	Leptospirales	Leptospiraceae	Leptospira	Leptospira interrogans	Leptospira interrogans serovar Linhai	Leptospira interrogans serovar Linhai str. 56609
1	root	cellular organisms	Bacteria	FCB group	Bacteroidetes/Chlorobi group	Bacteroidetes	Cytophagia	Cytophagales	Flammeovirgaceae	Flammeovirga	unclassified Flammeovirga	Flammeovirga sp. MY04
1	root	cellular organisms	Bacteria	Terrabacteria group	Actinobacteria	Actinomycetia	Streptomycetales	Streptomycetaceae	Streptomyces	Streptomyces griseus group	Streptomyces albovinaceus subgroup	Streptomyces globisporus
1	root	cellular organisms	Bacteria	FCB group	Bacteroidetes/Chlorobi group	Bacteroidetes	Bacteroidia	Bacteroidales	Odoribacteraceae	Butyricimonas	Butyricimonas faecalis
1	root	cellular organisms	Bacteria	Proteobacteria	Alphaproteobacteria	Hyphomicrobiales	Bradyrhizobiaceae	Rhodopseudomonas	Rhodopseudomonas palustris
3	root	cellular organisms	Bacteria	Proteobacteria	Gammaproteobacteria	Enterobacterales	Morganellaceae	Proteus	unclassified Proteus	Proteus sp. ZN5
1	root	cellular organisms	Bacteria	Proteobacteria	Gammaproteobacteria	Xanthomonadales	Xanthomonadaceae	Xylella
3	root	cellular organisms	Bacteria	Terrabacteria group	Firmicutes	Bacilli	Bacillales	Alicyclobacillaceae	Alicyclobacillus	unclassified Alicyclobacillus	Alicyclobacillus sp. SO9
3	root	cellular organisms	Bacteria	Terrabacteria group	Firmicutes	Bacilli	Bacillales	Bacillaceae	Virgibacillus	unclassified Virgibacillus	Virgibacillus sp. Bac332
1	root	cellular organisms	Bacteria	Proteobacteria	Betaproteobacteria	Burkholderiales	Oxalobacteraceae	Janthinobacterium	unclassified Janthinobacterium	Janthinobacterium sp.
2	root	cellular organisms	Bacteria	Proteobacteria	Betaproteobacteria	Burkholderiales	Comamonadaceae	Verminephrobacter	Verminephrobacter eiseniae	Verminephrobacter eiseniae EF01-2
3	root	cellular organisms	Bacteria	Terrabacteria group	Firmicutes	Bacilli	Bacillales	Staphylococcaceae	Staphylococcus	Staphylococcus simulans
2	root	cellular organisms	Bacteria	Terrabacteria group	Actinobacteria	Actinomycetia	Micrococcales	Micrococcaceae	Arthrobacter	unclassified Arthrobacter	Arthrobacter sp. 31.31
1	root	cellular organisms	Bacteria	Terrabacteria group	Firmicutes	Bacilli	Lactobacillales	Lactobacillaceae	Limosilactobacillus	Limosilactobacillus reuteri	Limosilactobacillus reuteri subsp. suis
1	root	cellular organisms	Bacteria	Terrabacteria group	Actinobacteria	Actinomycetia	Corynebacteriales	Corynebacteriaceae	Corynebacterium	Corynebacterium qintianiae
2	root	cellular organisms	Bacteria	Proteobacteria	Gammaproteobacteria	Enterobacterales	Enterobacteriaceae	Kosakonia	Kosakonia radicincitans
1	root	cellular organisms	Bacteria	PVC group	Chlamydiae	Chlamydiia	Parachlamydiales	Rhabdochlamydiaceae	Candidatus Rhabdochlamydia
2	root	cellular organisms	Bacteria	Proteobacteria	Oligoflexia	Silvanigrellales	Silvanigrellaceae	Silvanigrella	Silvanigrella aquatica
2	root	cellular organisms	Bacteria	Proteobacteria	Gammaproteobacteria	Moraxellales	Moraxellaceae	Acinetobacter	unclassified Acinetobacter	Acinetobacter sp. WY4
1	root	cellular organisms	Bacteria	Terrabacteria group	Actinobacteria	Actinomycetia	Streptomycetales	Streptomycetaceae	Streptomyces	Streptomyces griseus group	Streptomyces albovinaceus subgroup	Streptomyces globisporus	Streptomyces globisporus C-1027
1	root	cellular organisms	Bacteria	Terrabacteria group	Actinobacteria	Actinomycetia	Streptomycetales	Streptomycetaceae	Streptomyces	Streptomyces glaucescens
1	root	cellular organisms	Bacteria	Terrabacteria group	Firmicutes	Bacilli	Bacillales	Bacillaceae	Geobacillus	Geobacillus thermoleovorans group	Geobacillus kaustophilus	Geobacillus kaustophilus HTA426
1	root	cellular organisms	Archaea	Euryarchaeota	Methanomada group	Methanobacteria	Methanobacteriales	Methanobacteriaceae	Methanobacterium	Methanobacterium congolense
2	root	cellular organisms	Bacteria	Proteobacteria	delta/epsilon subdivisions	Epsilonproteobacteria	Campylobacterales	Campylobacteraceae	Campylobacter	Campylobacter fetus
1	root	cellular organisms	Bacteria	Terrabacteria group	Actinobacteria	Actinomycetia	Micrococcales	Micrococcaceae	Arthrobacter	unclassified Arthrobacter	Arthrobacter sp. Chr15
1	root	cellular organisms	Bacteria	Proteobacteria	Gammaproteobacteria	Thiotrichales	Fastidiosibacteraceae	Caedibacter	Caedibacter taeniospiralis
3	root	cellular organisms	Bacteria	Proteobacteria	Betaproteobacteria	Rhodocyclales	Fluviibacteraceae	Fluviibacter	Fluviibacter phosphoraccumulans
1	root	cellular organisms	Bacteria	Proteobacteria	Gammaproteobacteria	Thiotrichales	Francisellaceae	Francisella	Francisella tularensis	Francisella tularensis subsp. novicida
2	root	cellular organisms	Bacteria	Terrabacteria group	Firmicutes	Bacilli	Bacillales	Bacillaceae	Bacillus	unclassified Bacillus (in: Bacteria)
1	root	cellular organisms	Bacteria	Terrabacteria group	Actinobacteria	Actinomycetia	Corynebacteriales	Mycobacteriaceae	Mycobacterium	unclassified Mycobacterium	Mycobacterium sp. 20KCMC460
1	root	cellular organisms	Bacteria	Terrabacteria group	Actinobacteria	Actinomycetia	Micrococcales	Ruaniaceae	Ruania	Ruania zhangjianzhongii
3	root	cellular organisms	Bacteria	Proteobacteria	Gammaproteobacteria	Enterobacterales	Enterobacteriaceae	Salmonella	Salmonella enterica	Salmonella enterica subsp. enterica	Salmonella enterica subsp. enterica serovar Bareilly	Salmonella enterica subsp. enterica serovar Bareilly str. CFSAN000669
1	root	cellular organisms	Bacteria	Proteobacteria	Gammaproteobacteria	Enterobacterales	Enterobacteriaceae	Salmonella	Salmonella enterica	Salmonella enterica subsp. enterica	Salmonella enterica subsp. enterica serovar Macclesfield	Salmonella enterica subsp. enterica serovar Macclesfield str. S-1643
2	root	cellular organisms	Bacteria	Terrabacteria group	Actinobacteria	Actinomycetia	Micrococcales	Dermacoccaceae	Yimella	unclassified Yimella	Yimella sp. cx-51
1	root	cellular organisms	Bacteria	Terrabacteria group	Actinobacteria	Coriobacteriia	Coriobacteriales	Coriobacteriaceae	Collinsella	Collinsella aerofaciens
2	root	cellular organisms	Bacteria	FCB group	Bacteroidetes/Chlorobi group	Bacteroidetes	Flavobacteriia	Flavobacteriales	Blattabacteriaceae	Blattabacterium
1	root	cellular organisms	Bacteria	Terrabacteria group	Actinobacteria	Actinomycetia	Micrococcales	Micrococcaceae	Micrococcus	unclassified Micrococcus
3	root	cellular organisms	Bacteria	Proteobacteria	Gammaproteobacteria	Alteromonadales	Alteromonadaceae	Alteromonas/Salinimonas group	Alteromonas
1	root	cellular organisms	Bacteria	Terrabacteria group	Firmicutes	Bacilli	Bacillales	Staphylococcaceae	Macrococcus	Macrococcus bohemicus
1	root	cellular organisms	Bacteria	Fusobacteria	Fusobacteriia	Fusobacteriales	Leptotrichiaceae	Leptotrichia	Leptotrichia shahii
1	root	cellular organisms	Bacteria	Proteobacteria	Gammaproteobacteria	Oceanospirillales
1	root	cellular organisms	Bacteria	Proteobacteria	Alphaproteobacteria	Hyphomicrobiales	Bartonellaceae	Bartonella	Bartonella schoenbuchensis	Bartonella schoenbuchensis R1
1	root	cellular organisms	Bacteria	FCB group	Bacteroidetes/Chlorobi group	Bacteroidetes	Cytophagia	Cytophagales	Amoebophilaceae	Candidatus Cardinium	unclassified Candidatus Cardinium	Cardinium endosymbiont of Encarsia pergandiella	Cardinium endosymbiont cEper1 of Encarsia pergandiella
1	root	cellular organisms	Bacteria	Terrabacteria group	Firmicutes	Bacilli	Bacillales	Bacillaceae	Bacillus	Bacillus safensis
4	root	cellular organisms	Bacteria	Terrabacteria group	Firmicutes	Bacilli	Bacillales	Bacillales incertae sedis	Bacillales Family XII. Incertae Sedis	Exiguobacterium	Exiguobacterium mexicanum
1	root	cellular organisms	Bacteria	Proteobacteria	Betaproteobacteria	Burkholderiales	Comamonadaceae	Polaromonas	unclassified Polaromonas	Polaromonas sp. W10N
1	root	cellular organisms	Bacteria	Proteobacteria	Gammaproteobacteria	Enterobacterales	Enterobacteriaceae	Candidatus Ishikawaella	Candidatus Ishikawaella capsulata	Candidatus Ishikawaella capsulata Mpkobe
1	root	cellular organisms	Bacteria	Proteobacteria	Gammaproteobacteria	Xanthomonadales	Xanthomonadaceae	Xanthomonas	Xanthomonas cucurbitae
3	root	cellular organisms	Bacteria	Terrabacteria group	Cyanobacteria/Melainabacteria group	Cyanobacteria	Pseudanabaenales	Leptolyngbyaceae	Leptolyngbya
2	root	cellular organisms	Bacteria	Proteobacteria	Gammaproteobacteria	Moraxellales	Moraxellaceae	Acinetobacter	Acinetobacter larvae
1	root	cellular organisms	Bacteria	Terrabacteria group	Firmicutes	Bacilli	Bacillales	Staphylococcaceae	Staphylococcus	Staphylococcus hominis
3	root	cellular organisms	Bacteria	Proteobacteria	Gammaproteobacteria	Enterobacterales	Erwiniaceae	Erwinia	Erwinia persicina
6	root	cellular organisms	Bacteria	Proteobacteria	Betaproteobacteria	Burkholderiales	Comamonadaceae	Comamonas	Comamonas fluminis
1	root	cellular organisms	Bacteria	Terrabacteria group	Firmicutes	Bacilli	Bacillales	Bacillaceae	Bacillus	Bacillus cereus group	unclassified Bacillus cereus group	Bacillus sp. JAS24-2
1	root	cellular organisms	Bacteria	Proteobacteria	Alphaproteobacteria	Rhodobacterales	Roseobacteraceae	Roseobacter	Roseobacter denitrificans	Roseobacter denitrificans OCh 114
3	root	cellular organisms	Bacteria	Terrabacteria group	Actinobacteria	Actinomycetia	Corynebacteriales	Corynebacteriaceae	Corynebacterium	Corynebacterium deserti	Corynebacterium deserti GIMN1.010
3	root	cellular organisms	Bacteria	Proteobacteria	Gammaproteobacteria	Enterobacterales	Enterobacteriaceae	Enterobacter	Enterobacter cloacae complex	unclassified Enterobacter cloacae complex	Enterobacter cloacae complex sp. ECL405
4	root	cellular organisms	Bacteria	Terrabacteria group	Cyanobacteria/Melainabacteria group	Cyanobacteria	Nostocales	Calotrichaceae	Calothrix	unclassified Calothrix	Calothrix sp. 336/3
1	root	cellular organisms	Bacteria	Terrabacteria group	Firmicutes	Bacilli	Bacillales	Bacillaceae	Cytobacillus	Cytobacillus kochii
3	root	cellular organisms	Bacteria	Proteobacteria	Gammaproteobacteria	Oceanospirillales	Halomonadaceae	Halomonas	unclassified Halomonas	Halomonas sp. 40
1	root	cellular organisms	Bacteria	Terrabacteria group	Actinobacteria	Actinomycetia	Streptomycetales	Streptomycetaceae	Streptomyces	Streptomyces violaceoruber
2	root	cellular organisms	Bacteria	Proteobacteria	Gammaproteobacteria	Vibrionales	Vibrionaceae	Aliivibrio	Aliivibrio fischeri	Aliivibrio fischeri ES114
1	root	cellular organisms	Bacteria	Terrabacteria group	Firmicutes	Bacilli	Bacillales	Staphylococcaceae	Staphylococcus	Staphylococcus pasteuri
3	root	cellular organisms	Bacteria	Proteobacteria	Gammaproteobacteria	Pseudomonadales	Pseudomonadaceae	Pseudomonas	Pseudomonas putida group	Pseudomonas fulva
1	root	cellular organisms	Bacteria	Terrabacteria group	Actinobacteria	Actinomycetia	Micrococcales	Ornithinimicrobiaceae	Ornithinimicrobium	unclassified Ornithinimicrobium	Ornithinimicrobium sp. INDO-MA30-4
2	root	cellular organisms	Bacteria	Terrabacteria group	Actinobacteria	Actinomycetia	Corynebacteriales	Mycobacteriaceae	Mycobacterium	Mycobacterium kansasii
2	root	cellular organisms	Bacteria	Proteobacteria	Alphaproteobacteria	Rhodobacterales	Rhodobacteraceae	Yoonia	Yoonia vestfoldensis
1	root	cellular organisms	Bacteria	Terrabacteria group	Firmicutes	Bacilli	Bacillales	Staphylococcaceae	Macrococcus	Macrococcus caseolyticus
1	root	cellular organisms	Bacteria	Proteobacteria	Gammaproteobacteria	Vibrionales	Vibrionaceae	Vibrio	Vibrio penaeicida
3	root	cellular organisms	Bacteria	Terrabacteria group	Firmicutes	Bacilli	Lactobacillales	Lactobacillaceae	Loigolactobacillus	Loigolactobacillus coryniformis	Loigolactobacillus coryniformis subsp. torquens	Loigolactobacillus coryniformis subsp. torquens DSM 20004 = KCTC 3535
1	root	cellular organisms	Bacteria	Terrabacteria group	Firmicutes	Bacilli	Lactobacillales	Lactobacillaceae	Levilactobacillus	Levilactobacillus suantsaii
2	root	cellular organisms	Bacteria	Terrabacteria group	Firmicutes	Bacilli	Bacillales	Bacillaceae	Bacillus	Bacillus subtilis group	Bacillus subtilis	Bacillus subtilis subsp. subtilis
2	root	cellular organisms	Bacteria	Terrabacteria group	Actinobacteria	Actinomycetia	Corynebacteriales	Corynebacteriaceae	Corynebacterium	Corynebacterium efficiens	Corynebacterium efficiens YS-314
4	root	cellular organisms	Bacteria	Terrabacteria group	Actinobacteria	Actinomycetia	Corynebacteriales	Mycobacteriaceae	Mycolicibacterium	Mycolicibacterium vanbaalenii
3	root	cellular organisms	Bacteria	Proteobacteria	Betaproteobacteria	Burkholderiales	Burkholderiaceae	Burkholderia	Burkholderia cepacia complex	Burkholderia pyrrocinia
2	root	cellular organisms	Bacteria	Proteobacteria	Gammaproteobacteria	Enterobacterales	Erwiniaceae	Buchnera	Buchnera aphidicola	Buchnera aphidicola (Acyrthosiphon kondoi)	Buchnera aphidicola str. Ak (Acyrthosiphon kondoi)
2	root	cellular organisms	Bacteria	Terrabacteria group	Actinobacteria	Actinomycetia	Corynebacteriales	Gordoniaceae	Gordonia	Gordonia alkanivorans
2	root	cellular organisms	Bacteria	Proteobacteria	Gammaproteobacteria	Pseudomonadales	Marinobacteraceae	Marinobacter	unclassified Marinobacter	Marinobacter sp. JH2
1	root	cellular organisms	Bacteria	Proteobacteria	Gammaproteobacteria	Enterobacterales	Erwiniaceae	Pantoea	Pantoea vagans	Pantoea vagans C9-1
3	root	cellular organisms	Bacteria	Terrabacteria group	Actinobacteria	Actinomycetia	Micrococcales	Promicromonosporaceae	Xylanimonas	Xylanimonas allomyrinae
2	root	cellular organisms	Bacteria	Proteobacteria	Gammaproteobacteria	Enterobacterales	Erwiniaceae	Erwinia	unclassified Erwinia	Erwinia sp. J780
3	root	cellular organisms	Bacteria	Terrabacteria group	Actinobacteria	Actinomycetia	Streptomycetales	Streptomycetaceae	Streptomyces	unclassified Streptomyces	Streptomyces sp. AMCC400023
1	root	cellular organisms	Bacteria	Proteobacteria	Gammaproteobacteria	Pseudomonadales	Pseudomonadaceae	Pseudomonas	Pseudomonas syringae group	Pseudomonas syringae group genomosp. 2	Pseudomonas amygdali	Pseudomonas amygdali pv. lachrymans
3	root	cellular organisms	Bacteria	Proteobacteria	Betaproteobacteria	Burkholderiales	Alcaligenaceae	Bordetella	Bordetella pseudohinzii
7	root	cellular organisms	Bacteria	Terrabacteria group	Actinobacteria	Actinomycetia	Corynebacteriales	Mycobacteriaceae	Mycolicibacterium	unclassified Mycolicibacterium	Mycolicibacterium sp. CBMA 213
1	root	cellular organisms	Bacteria	Proteobacteria	Gammaproteobacteria	Pseudomonadales	Pseudomonadaceae	Pseudomonas	unclassified Pseudomonas	Pseudomonas sp. HN2
5	root	cellular organisms	Bacteria	Proteobacteria	Gammaproteobacteria	Moraxellales	Moraxellaceae	Moraxella	Moraxella bovis
3	root	cellular organisms	Bacteria	Terrabacteria group	Deinococcus-Thermus	Deinococci	Deinococcales	Deinococcaceae	Deinococcus	unclassified Deinococcus
4	root	cellular organisms	Bacteria	Proteobacteria	Alphaproteobacteria	Rhodobacterales	Roseobacteraceae	Sulfitobacter	unclassified Sulfitobacter
3	root	cellular organisms	Bacteria	Proteobacteria	Alphaproteobacteria	Hyphomicrobiales	Methylocystaceae
1	root	cellular organisms	Bacteria	Terrabacteria group	Firmicutes	Bacilli	Bacillales	Planococcaceae	Planococcus	Planococcus donghaensis
1	root	cellular organisms	Bacteria	Proteobacteria	Gammaproteobacteria	Pseudomonadales	Pseudomonadaceae	Pseudomonas	Pseudomonas syringae group	Pseudomonas coronafaciens	Pseudomonas coronafaciens pv. coronafaciens
1	root	cellular organisms	Bacteria	Proteobacteria	Gammaproteobacteria	Enterobacterales	Yersiniaceae	Yersinia
12	root	cellular organisms	Bacteria	Terrabacteria group	Actinobacteria	Actinomycetia	Streptomycetales	Streptomycetaceae	Streptomyces	unclassified Streptomyces	Streptomyces sp. MBT27
1	root	cellular organisms	Bacteria	Terrabacteria group	Actinobacteria	Actinomycetia	Micrococcales	Microbacteriaceae	Microbacterium	unclassified Microbacterium	Microbacterium sp. Nx66
2	root	cellular organisms	Bacteria	Proteobacteria	Gammaproteobacteria	Aeromonadales	Aeromonadaceae	Aeromonas	unclassified Aeromonas	Aeromonas sp. Ne-1
1	root	cellular organisms	Bacteria	Terrabacteria group	Firmicutes	Clostridia	Eubacteriales	Peptostreptococcaceae	Clostridioides	unclassified Clostridioides	Clostridioides sp. ES-S-0107-01
11	root	cellular organisms	Archaea	Euryarchaeota	Stenosarchaea group	Halobacteria	Halobacteriales	Haloarculaceae	Halomicrobium	unclassified Halomicrobium	Halomicrobium sp. LC1Hm
4	root	cellular organisms	Bacteria	Terrabacteria group	Actinobacteria	Actinomycetia	Corynebacteriales	Mycobacteriaceae	Mycobacterium	Mycobacterium marinum	Mycobacterium marinum E11
1	root	cellular organisms	Bacteria	Terrabacteria group	Actinobacteria	Actinomycetia	Micrococcales	Micrococcaceae	Rothia	Rothia amarae
3	root	cellular organisms	Bacteria	Proteobacteria	Gammaproteobacteria	Vibrionales	Vibrionaceae	Aliivibrio	Aliivibrio salmonicida
1	root	cellular organisms	Bacteria	Terrabacteria group	Cyanobacteria/Melainabacteria group	Cyanobacteria	Nostocales	Nostocaceae	Trichormus	Trichormus azollae	'Nostoc azollae' 0708
1	root	cellular organisms	Bacteria	Terrabacteria group	Firmicutes	Bacilli	Bacillales	Bacillaceae	Bacillus	Bacillus cereus group	Bacillus thuringiensis	Bacillus thuringiensis serovar tolworthi
3	root	cellular organisms	Bacteria	Terrabacteria group	Actinobacteria	Actinomycetia	Micrococcales	Microbacteriaceae	Clavibacter	Clavibacter michiganensis	Clavibacter michiganensis subsp. sepedonicus
4	root	cellular organisms	Bacteria	Terrabacteria group	Cyanobacteria/Melainabacteria group	Cyanobacteria	Nostocales	Nostocaceae	Anabaena	unclassified Anabaena
2	root	cellular organisms	Bacteria	Proteobacteria	Alphaproteobacteria	Rhodobacterales	Roseobacteraceae	Falsihalocynthiibacter	Falsihalocynthiibacter arcticus
4	root	cellular organisms	Bacteria	Terrabacteria group	Firmicutes	Bacilli	Bacillales	Staphylococcaceae	Staphylococcus	Staphylococcus carnosus
4	root	cellular organisms	Bacteria	Proteobacteria	Gammaproteobacteria	Enterobacterales	Enterobacteriaceae	Cronobacter	unclassified Cronobacter	Cronobacter sp. JZ38
4	root	cellular organisms	Bacteria	Proteobacteria	delta/epsilon subdivisions	Epsilonproteobacteria	Campylobacterales	Campylobacteraceae	Campylobacter
1	root	cellular organisms	Bacteria	Proteobacteria	Gammaproteobacteria	Enterobacterales	Enterobacteriaceae	Enterobacter	Enterobacter cloacae complex	unclassified Enterobacter cloacae complex	Enterobacter cloacae complex sp. ECL352
1	root	cellular organisms	Bacteria	Terrabacteria group	Firmicutes	Bacilli	Lactobacillales	Lactobacillaceae	Limosilactobacillus
3	root	cellular organisms	Bacteria	Terrabacteria group	Firmicutes	Bacilli	Bacillales	Bacillaceae	Psychrobacillus	Psychrobacillus glaciei
1	root	cellular organisms	Bacteria	Proteobacteria	delta/epsilon subdivisions	Epsilonproteobacteria	Campylobacterales	Campylobacteraceae	Campylobacter	Campylobacter helveticus
1	root	cellular organisms	Bacteria	Proteobacteria	Gammaproteobacteria	Pasteurellales	Pasteurellaceae	Pasteurella	Pasteurella canis
4	root	cellular organisms	Bacteria	Proteobacteria	Gammaproteobacteria	Enterobacterales	Enterobacteriaceae	Salmonella	Salmonella enterica	Salmonella enterica subsp. enterica	Salmonella enterica subsp. enterica serovar Enteritidis
1	root	cellular organisms	Bacteria	environmental samples	uncultured bacterium
3	root	cellular organisms	Bacteria	Proteobacteria	Gammaproteobacteria	Pseudomonadales	Pseudomonadaceae	Pseudomonas	Pseudomonas syringae group	Pseudomonas syringae group genomosp. 1	Pseudomonas syringae
1	root	cellular organisms	Bacteria	Proteobacteria	Alphaproteobacteria	Rhodospirillales	Acetobacteraceae	Acetobacter	Acetobacter oryzifermentans
2	root	cellular organisms	Bacteria	Terrabacteria group	Firmicutes	Bacilli	Bacillales	Staphylococcaceae	Staphylococcus	Staphylococcus saprophyticus
5	root	cellular organisms	Bacteria	Proteobacteria	Alphaproteobacteria	Hyphomicrobiales	Bradyrhizobiaceae	Bradyrhizobium	unclassified Bradyrhizobium	Bradyrhizobium sp. 41S5
3	root	cellular organisms	Bacteria	Proteobacteria	Gammaproteobacteria	Enterobacterales	Enterobacteriaceae	Salmonella	Salmonella enterica	Salmonella enterica subsp. enterica	Salmonella enterica subsp. enterica serovar Gaminara
4	root	cellular organisms	Bacteria	FCB group	Bacteroidetes/Chlorobi group	Bacteroidetes	Flavobacteriia	Flavobacteriales	Blattabacteriaceae	Blattabacterium	unclassified Blattabacterium	Blattabacterium sp. (Cryptocercus kyebangensis)
4	root	cellular organisms	Bacteria	Terrabacteria group	Firmicutes	Bacilli	Bacillales	Bacillaceae	Geobacillus	Geobacillus thermodenitrificans
2	root	cellular organisms	Bacteria	Proteobacteria	Gammaproteobacteria	Vibrionales	Vibrionaceae	Photobacterium	Photobacterium damselae
3	root	cellular organisms	Bacteria	Proteobacteria	Alphaproteobacteria	Hyphomicrobiales	Rhizobiaceae	Rhizobium/Agrobacterium group	Rhizobium	unclassified Rhizobium	Rhizobium sp. CCGE532
6	root	cellular organisms	Bacteria	Terrabacteria group	Firmicutes	Bacilli	Bacillales	Bacillaceae	Peribacillus	Peribacillus simplex
5	root	cellular organisms	Bacteria	Terrabacteria group	Firmicutes	Bacilli	Bacillales	Bacillaceae	Bacillus	Bacillus cereus group	unclassified Bacillus cereus group
1	root	cellular organisms	Archaea	Euryarchaeota	Stenosarchaea group	Halobacteria	Natrialbales	Natrialbaceae	Haloterrigena	unclassified Haloterrigena	Haloterrigena sp. KZCA68
1	root	cellular organisms	Bacteria	Terrabacteria group	Actinobacteria	Actinomycetia	Micrococcales	Microbacteriaceae	Rathayibacter
1	root	cellular organisms	Bacteria	Terrabacteria group	Actinobacteria	Actinomycetia	Micrococcales	Micrococcaceae	Arthrobacter	Arthrobacter alpinus
4	root	cellular organisms	Bacteria	Proteobacteria	Gammaproteobacteria	Legionellales	Legionellaceae	Legionella	unclassified Legionella	Legionella sp. PC997
1	root	cellular organisms	Bacteria	Proteobacteria	Alphaproteobacteria	Sphingomonadales	Zymomonadaceae	Zymomonas	Zymomonas mobilis	Zymomonas mobilis subsp. mobilis	Zymomonas mobilis subsp. mobilis ATCC 29191
2	root	cellular organisms	Bacteria	Terrabacteria group	Actinobacteria	Actinomycetia	Streptomycetales	Streptomycetaceae	Streptomyces	unclassified Streptomyces	Streptomyces sp. BH-MK-02
3	root	cellular organisms	Bacteria	Terrabacteria group	Actinobacteria	Actinomycetia	Streptosporangiales	Nocardiopsaceae	Nocardiopsis	unclassified Nocardiopsis	Nocardiopsis sp. MT53
1	root	cellular organisms	Bacteria	Terrabacteria group	Cyanobacteria/Melainabacteria group	Cyanobacteria	Nostocales	Aphanizomenonaceae	Nodularia	Nodularia spumigena	Nodularia spumigena UHCC 0039
5	root	cellular organisms	Bacteria	Proteobacteria	Gammaproteobacteria	Enterobacterales	Yersiniaceae	Yersinia	Yersinia pseudotuberculosis complex	Yersinia pestis
1	root	cellular organisms	Bacteria	Proteobacteria	Gammaproteobacteria	Enterobacterales	Enterobacteriaceae	unclassified Enterobacteriaceae	Enterobacteriaceae endosymbiont of Donacia cincticornis
1	root	cellular organisms	Bacteria	Terrabacteria group	Firmicutes	Clostridia	Eubacteriales	Clostridiaceae	Clostridium	Clostridium saccharoperbutylacetonicum	Clostridium saccharoperbutylacetonicum N1-4	Clostridium saccharoperbutylacetonicum N1-4(HMT)
6	root	cellular organisms	Bacteria	Proteobacteria	Alphaproteobacteria	Hyphomicrobiales	Rhizobiaceae	Rhizobium/Agrobacterium group	Rhizobium	unclassified Rhizobium	Rhizobium sp. Kim5
6	root	cellular organisms	Bacteria	Proteobacteria	Gammaproteobacteria	Enterobacterales	Enterobacteriaceae	Klebsiella/Raoultella group	Raoultella	unclassified Raoultella	Raoultella sp. XY-1
5	root	cellular organisms	Bacteria	Terrabacteria group	Firmicutes	Bacilli	Bacillales	Paenibacillaceae	Paenibacillus	Paenibacillus polymyxa	Paenibacillus polymyxa M1
1	root	cellular organisms	Bacteria	Proteobacteria	delta/epsilon subdivisions	Epsilonproteobacteria	Campylobacterales	Helicobacteraceae	Helicobacter	Helicobacter cinaedi
1	root	cellular organisms	Bacteria	Proteobacteria	Gammaproteobacteria	Vibrionales	Vibrionaceae	Vibrio	Vibrio breoganii
1	root	cellular organisms	Bacteria	Proteobacteria	Gammaproteobacteria	Enterobacterales	Erwiniaceae	Buchnera	Buchnera aphidicola	Buchnera aphidicola (Sitobion avenae)
4	root	cellular organisms	Bacteria	Terrabacteria group	Firmicutes	Bacilli	Bacillales	Paenibacillaceae
1	root	cellular organisms	Bacteria	Proteobacteria	delta/epsilon subdivisions	Epsilonproteobacteria	Nautiliales	Nitratiruptoraceae	Nitrosophilus	Nitrosophilus labii
1	root	cellular organisms	Bacteria	Proteobacteria	delta/epsilon subdivisions	Epsilonproteobacteria	Campylobacterales	Helicobacteraceae	Helicobacter	Helicobacter pylori
9	root	cellular organisms	Bacteria	FCB group	Bacteroidetes/Chlorobi group	Bacteroidetes	Cytophagia	Cytophagales	Spirosomaceae
42	root	cellular organisms	Bacteria	Terrabacteria group	Actinobacteria	Actinomycetia	Corynebacteriales	Mycobacteriaceae	Mycobacterium	unclassified Mycobacterium	Mycobacterium sp. JS623
9	root	cellular organisms	Archaea	Euryarchaeota	Stenosarchaea group	Halobacteria	Natrialbales	Natrialbaceae	Natrinema	Natrinema pellirubrum	Natrinema pellirubrum DSM 15624
32	root	cellular organisms	Bacteria	Proteobacteria	Alphaproteobacteria	Sphingomonadales	Sphingomonadaceae	Sphingobium	unclassified Sphingobium	Sphingobium sp. YBL2
13	root	cellular organisms	Bacteria	Proteobacteria	Acidithiobacillia	Acidithiobacillales	Acidithiobacillaceae	Acidithiobacillus
1785	root	cellular organisms	Bacteria	Proteobacteria	Alphaproteobacteria	Rhodospirillales	Azospirillaceae	Azospirillum	Azospirillum brasilense
49	root	cellular organisms	Bacteria	Proteobacteria	Gammaproteobacteria	Alteromonadales	Pseudoalteromonadaceae	Pseudoalteromonas	Pseudoalteromonas shioyasakiensis
58	root	cellular organisms	Archaea	Euryarchaeota	Stenosarchaea group	Methanomicrobia	Methanosarcinales	Methanosarcinaceae	Methanomethylovorans	Methanomethylovorans hollandica	Methanomethylovorans hollandica DSM 15978
7	root	cellular organisms	Bacteria	Proteobacteria	Alphaproteobacteria	Sphingomonadales	Sphingomonadaceae	Sphingomonas	unclassified Sphingomonas
7	root	cellular organisms	Bacteria	Terrabacteria group	Actinobacteria	Actinomycetia	Corynebacteriales	Nocardiaceae	Rhodococcus	unclassified Rhodococcus	Rhodococcus sp. NJ-530
110	root	cellular organisms	Bacteria	Proteobacteria	Alphaproteobacteria	Rhodobacterales	Roseobacteraceae	Ketogulonicigenium	Ketogulonicigenium vulgare
25	root	cellular organisms	Bacteria	Terrabacteria group	Firmicutes
6	root	cellular organisms	Bacteria	Proteobacteria	Gammaproteobacteria	Enterobacterales	Enterobacteriaceae	Salmonella	Salmonella enterica	Salmonella enterica subsp. enterica	Salmonella enterica subsp. enterica serovar Karamoja
48	root	cellular organisms	Bacteria	Proteobacteria	Alphaproteobacteria	Hyphomicrobiales	Rhizobiaceae	Rhizobium/Agrobacterium group	Rhizobium	unclassified Rhizobium	Rhizobium sp. T136
17	root	cellular organisms	Bacteria	Terrabacteria group	Cyanobacteria/Melainabacteria group	Cyanobacteria	Nostocales	Nostocaceae	Nostoc	unclassified Nostoc	Nostoc sp. PCC 7524
88	root	cellular organisms	Bacteria	Proteobacteria	Acidithiobacillia	Acidithiobacillales	Acidithiobacillaceae	Acidithiobacillus	Acidithiobacillus caldus
214	root	cellular organisms	Bacteria	Proteobacteria	Betaproteobacteria	Burkholderiales	Burkholderiaceae	Mycetohabitans	Mycetohabitans rhizoxinica	Mycetohabitans rhizoxinica HKI 454
10	root	cellular organisms	Bacteria	Proteobacteria	Alphaproteobacteria	Sphingomonadales	Sphingomonadaceae	Sphingomonas	unclassified Sphingomonas	Sphingomonas sp. NBWT7
297	root	cellular organisms	Bacteria	Proteobacteria	Gammaproteobacteria	Enterobacterales	Enterobacteriaceae	Escherichia
23	root	cellular organisms	Bacteria	Terrabacteria group	Firmicutes	Bacilli	Bacillales	Paenibacillaceae	Paenibacillus	unclassified Paenibacillus	Paenibacillus sp. JNUCC-32
98	root	cellular organisms	Bacteria	Proteobacteria	Gammaproteobacteria	Enterobacterales	Enterobacteriaceae	Salmonella	Salmonella enterica	Salmonella enterica subsp. enterica
60	root	cellular organisms	Bacteria	Proteobacteria	Alphaproteobacteria	Hyphomicrobiales	Rhizobiaceae	Sinorhizobium/Ensifer group	Sinorhizobium	Sinorhizobium medicae	Sinorhizobium medicae WSM419
45	root	cellular organisms	Bacteria	Proteobacteria	Gammaproteobacteria	Pseudomonadales	Pseudomonadaceae	Pseudomonas	Pseudomonas aeruginosa group	Pseudomonas nitroreducens/multiresinivorans group	Pseudomonas nitroreducens
28	root	cellular organisms	Bacteria	Proteobacteria	Alphaproteobacteria	Sphingomonadales	Sphingomonadaceae	Sphingopyxis	unclassified Sphingopyxis	Sphingopyxis sp. 113P3
4	root	cellular organisms	Bacteria	Terrabacteria group	Actinobacteria	Actinomycetia	Streptomycetales	Streptomycetaceae	Streptomyces	unclassified Streptomyces	Streptomyces sp. S1D4-20
19	root	cellular organisms	Bacteria	Proteobacteria	Gammaproteobacteria	Legionellales	Legionellaceae	Legionella	Legionella pneumophila
5	root	cellular organisms	Bacteria	Terrabacteria group	Firmicutes	Bacilli	Bacillales	Paenibacillaceae	Paenibacillus	Paenibacillus peoriae
8	root	cellular organisms	Bacteria	Terrabacteria group	Firmicutes	Bacilli	Bacillales	Bacillaceae	Priestia	Priestia filamentosa
40	root	cellular organisms	Bacteria	Terrabacteria group	Firmicutes	Bacilli	Bacillales	Bacillaceae	Metabacillus	unclassified Metabacillus	Metabacillus sp. B2-18
43	root	cellular organisms	Bacteria	Terrabacteria group	Actinobacteria	Rubrobacteria	Rubrobacterales	Rubrobacteraceae	Rubrobacter	Rubrobacter marinus
1	root	cellular organisms	Bacteria	Terrabacteria group	Cyanobacteria/Melainabacteria group	Cyanobacteria	Nostocales	Nostocaceae	Anabaena	unclassified Anabaena	Anabaena sp. WA102
6	root	cellular organisms	Bacteria	Proteobacteria	Gammaproteobacteria	Cellvibrionales	Microbulbiferaceae	Microbulbifer	unclassified Microbulbifer	Microbulbifer sp. THAF38
13	root	cellular organisms	Bacteria	Terrabacteria group	Actinobacteria	Actinomycetia	Pseudonocardiales	Pseudonocardiaceae	Pseudonocardia	unclassified Pseudonocardia	Pseudonocardia sp. EC080625-04
157	root	cellular organisms	Bacteria	Proteobacteria	Alphaproteobacteria	Rhodobacterales	Roseobacteraceae	Salipiger	Salipiger profundus
8	root	cellular organisms	Bacteria	Proteobacteria	Gammaproteobacteria	Pseudomonadales	Pseudomonadaceae	Pseudomonas	unclassified Pseudomonas	Pseudomonas sp. 7-41
20	root	cellular organisms	Bacteria	Terrabacteria group	Actinobacteria	Actinomycetia	Corynebacteriales	Nocardiaceae
29	root	cellular organisms	Bacteria	Proteobacteria	Alphaproteobacteria	Sphingomonadales	Erythrobacteraceae	Croceibacterium	Croceibacterium atlanticum
58	root	cellular organisms	Bacteria	Proteobacteria	Alphaproteobacteria	Hyphomicrobiales	Devosiaceae	Maritalea	Maritalea myrionectae
32	root	cellular organisms	Bacteria	Terrabacteria group	Firmicutes	Bacilli	Bacillales	Paenibacillaceae	Paenibacillus	unclassified Paenibacillus	Paenibacillus sp. IHB B 3084
11	root	cellular organisms	Bacteria	Terrabacteria group	Firmicutes	Bacilli	Lactobacillales	Lactobacillaceae	Lactobacillus	Lactobacillus crispatus
3	root	cellular organisms	Bacteria	Proteobacteria	Gammaproteobacteria	Enterobacterales	Yersiniaceae	Yersinia	Yersinia enterocolitica
78	root	cellular organisms	Bacteria	Terrabacteria group	Firmicutes	Clostridia	Eubacteriales	Peptostreptococcaceae	Peptoclostridium	Peptoclostridium acidaminophilum	Peptoclostridium acidaminophilum DSM 3953
1	root	cellular organisms	Bacteria	Terrabacteria group	Firmicutes	Bacilli	Bacillales	Paenibacillaceae	Paenibacillus	Paenibacillus guangzhouensis
12	root	cellular organisms	Bacteria	Terrabacteria group	Actinobacteria	Actinomycetia	Corynebacteriales	Mycobacteriaceae	Mycobacterium	unclassified Mycobacterium	Mycobacterium sp. MS1601
49	root	cellular organisms	Bacteria	FCB group	Bacteroidetes/Chlorobi group	Bacteroidetes	Cytophagia	Cytophagales	Hymenobacteraceae	Pontibacter	Pontibacter actiniarum
482	root	cellular organisms	Bacteria	Proteobacteria	Betaproteobacteria	Burkholderiales	Burkholderiaceae	Cupriavidus	Cupriavidus pinatubonensis
95	root	cellular organisms	Bacteria	Proteobacteria	Alphaproteobacteria	Hyphomicrobiales	Rhizobiaceae	Rhizobium/Agrobacterium group	Rhizobium	Rhizobium pusense
18	root	cellular organisms	Bacteria	FCB group	Bacteroidetes/Chlorobi group	Bacteroidetes	Bacteroidia	Bacteroidales	Bacteroidaceae	Bacteroides	Bacteroides uniformis
49	root	cellular organisms	Bacteria	Proteobacteria	Alphaproteobacteria	Hyphomicrobiales	Stappiaceae	Pseudovibrio
82	root	cellular organisms	Bacteria	Proteobacteria	Alphaproteobacteria	Rhodobacterales	Roseobacteraceae	Phaeobacter
72	root	cellular organisms	Bacteria	Terrabacteria group	Actinobacteria	Actinomycetia	Streptomycetales	Streptomycetaceae	Streptomyces	Streptomyces parvulus
17	root	cellular organisms	Bacteria	Terrabacteria group	Cyanobacteria/Melainabacteria group	Cyanobacteria	Nostocales	Nostocaceae	Nostoc	unclassified Nostoc	Nostoc sp. UHCC 0870
50	root	cellular organisms	Bacteria	Terrabacteria group	Deinococcus-Thermus	Deinococci	Deinococcales	Deinococcaceae	Deinococcus	Deinococcus radiodurans
23	root	cellular organisms	Bacteria	Terrabacteria group	Cyanobacteria/Melainabacteria group	Cyanobacteria	Chroococcidiopsidales	Chroococcidiopsidaceae	Chroococcidiopsis	Chroococcidiopsis thermalis	Chroococcidiopsis thermalis PCC 7203
134	root	cellular organisms	Bacteria	Proteobacteria	Betaproteobacteria	Burkholderiales	Burkholderiaceae	Paraburkholderia	Paraburkholderia caribensis	Paraburkholderia caribensis MBA4
18	root	cellular organisms	Bacteria	Terrabacteria group	Firmicutes	Bacilli	Bacillales	Bacillaceae	Virgibacillus	Virgibacillus halodenitrificans
1	root	cellular organisms	Bacteria	Proteobacteria	Gammaproteobacteria	Enterobacterales	Pectobacteriaceae	Pectobacterium	Pectobacterium odoriferum
1	root	cellular organisms	Bacteria	Proteobacteria	Gammaproteobacteria	Alteromonadales	Moritellaceae	Moritella
5	root	cellular organisms	Bacteria	Proteobacteria	Alphaproteobacteria	Caulobacterales	Caulobacteraceae	Asticcacaulis
52	root	cellular organisms	Bacteria	Proteobacteria	Gammaproteobacteria	Enterobacterales	Erwiniaceae	Pantoea	unclassified Pantoea	Pantoea sp. MSR2
43	root	cellular organisms	Bacteria	Proteobacteria	Gammaproteobacteria	Enterobacterales	Enterobacteriaceae	Leclercia	Leclercia adecarboxylata
17	root	cellular organisms	Bacteria	Proteobacteria	Gammaproteobacteria	Enterobacterales	Erwiniaceae
3	root	cellular organisms	Bacteria	Proteobacteria	Gammaproteobacteria	Enterobacterales	Enterobacteriaceae	Enterobacter	Enterobacter cloacae complex	Enterobacter cancerogenus
11	root	cellular organisms	Bacteria	FCB group	Bacteroidetes/Chlorobi group	Bacteroidetes	Flavobacteriia	Flavobacteriales	Flavobacteriaceae	Flavobacterium	Flavobacterium jumunjinense
36	root	cellular organisms	Bacteria	FCB group	Bacteroidetes/Chlorobi group	Bacteroidetes	Cytophagia	Cytophagales	Spirosomaceae	Runella	unclassified Runella	Runella sp. SP2
38	root	cellular organisms	Bacteria	Proteobacteria	Betaproteobacteria	Burkholderiales	Burkholderiaceae	Burkholderia	Burkholderia cepacia complex	Burkholderia anthina
96	root	cellular organisms	Bacteria	Proteobacteria	Gammaproteobacteria	Methylococcales	Methylococcaceae	Methylococcus	unclassified Methylococcus	Methylococcus sp. EFPC2
18	root	cellular organisms	Bacteria	Terrabacteria group	Actinobacteria	Actinomycetia	Corynebacteriales	Nocardiaceae	Rhodococcus	unclassified Rhodococcus	Rhodococcus sp. DMF-1
10	root	cellular organisms	Bacteria	Proteobacteria	Gammaproteobacteria	Thiotrichales	Thiotrichaceae	Thiothrix	Thiothrix subterranea
14	root	cellular organisms	Bacteria	Terrabacteria group	Actinobacteria	Actinomycetia	Corynebacteriales	Corynebacteriaceae	Corynebacterium	Corynebacterium marinum	Corynebacterium marinum DSM 44953
40	root	cellular organisms	Bacteria	Proteobacteria	Gammaproteobacteria	Methylococcales	Methylococcaceae	Methylomonas	unclassified Methylomonas	Methylomonas sp. DH-1
3	root	cellular organisms	Bacteria	Terrabacteria group	Firmicutes	Bacilli	Bacillales	Bacillaceae	Bacillus	Bacillus cereus group	Bacillus thuringiensis	Bacillus thuringiensis Bt18247
1	root	cellular organisms	Bacteria	Terrabacteria group	Firmicutes	Bacilli	Lactobacillales	Lactobacillaceae	Levilactobacillus	Levilactobacillus brevis	Levilactobacillus brevis BSO 464
1307	root	cellular organisms	Bacteria	Terrabacteria group	Actinobacteria	Actinomycetia	Corynebacteriales	Nocardiaceae	Nocardia	Nocardia farcinica
70	root	cellular organisms	Bacteria	Proteobacteria	Alphaproteobacteria	Hyphomicrobiales	Boseaceae	Bosea	unclassified Bosea	Bosea sp. RAC05
15	root	cellular organisms	Bacteria	Terrabacteria group	Firmicutes	Clostridia	Eubacteriales
32	root	cellular organisms	Bacteria	Terrabacteria group	Actinobacteria	Actinomycetia	Kineosporiales	Kineosporiaceae	Kineococcus	Kineococcus radiotolerans	Kineococcus radiotolerans SRS30216 = ATCC BAA-149
13	root	cellular organisms	Bacteria	Proteobacteria	Alphaproteobacteria	Hyphomicrobiales	Methylobacteriaceae	Methylorubrum
7	root	cellular organisms	Bacteria	Proteobacteria	Betaproteobacteria	Burkholderiales	Burkholderiaceae	Ralstonia	Ralstonia pseudosolanacearum
5	root	cellular organisms	Bacteria	Proteobacteria	Betaproteobacteria	Nitrosomonadales	Sterolibacteriaceae	Sterolibacterium	Sterolibacterium denitrificans
22	root	cellular organisms	Bacteria	Proteobacteria	Alphaproteobacteria	Hyphomicrobiales	Phyllobacteriaceae	Mesorhizobium	Mesorhizobium ciceri	Mesorhizobium ciceri biovar biserrulae	Mesorhizobium ciceri biovar biserrulae WSM1271
35	root	cellular organisms	Bacteria	Proteobacteria	Alphaproteobacteria	Rhodobacterales	Rhodobacteraceae	Tritonibacter	Tritonibacter mobilis
37	root	cellular organisms	Bacteria	Proteobacteria	Alphaproteobacteria	Hyphomicrobiales	Rhizobiaceae	Shinella	unclassified Shinella
17	root	cellular organisms	Bacteria	Proteobacteria	Betaproteobacteria	Burkholderiales	Burkholderiales genera incertae sedis	Methylibium	unclassified Methylibium	Methylibium sp. T29-B
1	root	cellular organisms	Bacteria	Proteobacteria	Alphaproteobacteria	Hyphomicrobiales	Stappiaceae	Labrenzia	unclassified Labrenzia	Labrenzia sp. PHM005
1	root	cellular organisms	Bacteria	Proteobacteria	Gammaproteobacteria	Enterobacterales	Morganellaceae	Proteus	Proteus penneri
2	root	cellular organisms	Bacteria	Proteobacteria	Gammaproteobacteria	Pseudomonadales	Marinobacteraceae	Marinobacter	unclassified Marinobacter	Marinobacter sp. NP-4(2019)
49	root	cellular organisms	Archaea	Euryarchaeota	Stenosarchaea group	Halobacteria	Haloferacales	Halorubraceae	Halobaculum	Halobaculum halophilum
167	root	cellular organisms	Bacteria	Proteobacteria	Alphaproteobacteria	Hyphomicrobiales	Rhizobiaceae	Sinorhizobium/Ensifer group	Sinorhizobium	Sinorhizobium medicae
5	root	cellular organisms	Bacteria	Terrabacteria group	Cyanobacteria/Melainabacteria group	Cyanobacteria	Oscillatoriophycideae	Oscillatoriales	Oscillatoriaceae	Oscillatoria	Oscillatoria acuminata	Oscillatoria acuminata PCC 6304
3	root	cellular organisms	Bacteria	Proteobacteria	Gammaproteobacteria	Thiotrichales	Thiotrichaceae	Thiothrix	unclassified Thiothrix	Thiothrix sp. CT3
3	root	cellular organisms	Bacteria	Proteobacteria	Gammaproteobacteria	Enterobacterales	Erwiniaceae	Buchnera	Buchnera aphidicola
84	root	cellular organisms	Bacteria	Proteobacteria	Alphaproteobacteria	Hyphomicrobiales	Rhizobiaceae	Rhizobium/Agrobacterium group	Rhizobium	Rhizobium rosettiformans
120	root	cellular organisms	Bacteria	Terrabacteria group	Actinobacteria	Actinomycetia	Streptomycetales	Streptomycetaceae	Streptomyces	Streptomyces griseus group	Streptomyces microflavus subgroup	Streptomyces microflavus
34	root	cellular organisms	Bacteria	Proteobacteria	Betaproteobacteria	Burkholderiales	Burkholderiaceae	Paraburkholderia	Paraburkholderia dioscoreae
6	root	cellular organisms	Bacteria	Proteobacteria	delta/epsilon subdivisions	Epsilonproteobacteria	Campylobacterales	Helicobacteraceae	Helicobacter	Helicobacter heilmannii	Helicobacter heilmannii ASB1.4
241	root	cellular organisms	Bacteria	FCB group	Bacteroidetes/Chlorobi group	Bacteroidetes	Cytophagia	Cytophagales	Flammeovirgaceae	Flammeovirga	Flammeovirga kamogawensis
37	root	cellular organisms	Bacteria	Proteobacteria	Gammaproteobacteria	Alteromonadales	Pseudoalteromonadaceae	Pseudoalteromonas	Pseudoalteromonas donghaensis
43	root	cellular organisms	Bacteria	Terrabacteria group	Firmicutes	Clostridia	Eubacteriales	Clostridiaceae	Clostridium
39	root	cellular organisms	Bacteria	Proteobacteria	Betaproteobacteria	Burkholderiales	Comamonadaceae	Comamonas
30	root	cellular organisms	Bacteria	Proteobacteria	Alphaproteobacteria	Caulobacterales	Caulobacteraceae	Asticcacaulis	unclassified Asticcacaulis	Asticcacaulis sp. AND118
40	root	cellular organisms	Bacteria	Terrabacteria group	Cyanobacteria/Melainabacteria group	Cyanobacteria	Nostocales	Tolypothrichaceae	Tolypothrix	Tolypothrix tenuis	Tolypothrix tenuis PCC 7101
1	root	cellular organisms	Bacteria	Proteobacteria	Gammaproteobacteria	Enterobacterales	Enterobacteriaceae	Shigella	Shigella flexneri	Shigella flexneri 1a
30	root	cellular organisms	Bacteria	Terrabacteria group	Actinobacteria	Actinomycetia	Corynebacteriales	Mycobacteriaceae	Mycobacterium	Mycobacterium ulcerans
3	root	cellular organisms	Bacteria	Terrabacteria group	Firmicutes	Bacilli	Bacillales	Bacillaceae	Geobacillus	Geobacillus thermoleovorans group	[Bacillus] caldolyticus
2	root	cellular organisms	Bacteria	Proteobacteria	Gammaproteobacteria	Enterobacterales	Morganellaceae	Proteus
4	root	cellular organisms	Bacteria	Proteobacteria	Alphaproteobacteria	Hyphomicrobiales	Rhizobiaceae	Sinorhizobium/Ensifer group	Sinorhizobium	Sinorhizobium fredii group	Sinorhizobium fredii	Sinorhizobium fredii GR64
5	root	cellular organisms	Bacteria	Terrabacteria group	Firmicutes	Bacilli	Bacillales	Bacillaceae	Peribacillus	Peribacillus psychrosaccharolyticus
94	root	cellular organisms	Bacteria	Proteobacteria	Betaproteobacteria	Burkholderiales	Burkholderiaceae	Burkholderia	pseudomallei group	Burkholderia thailandensis
15	root	cellular organisms	Bacteria	Proteobacteria	Gammaproteobacteria	Xanthomonadales	Xanthomonadaceae	Xanthomonas	Xanthomonas citri group	Xanthomonas citri
574	root	cellular organisms	Bacteria	Proteobacteria	Gammaproteobacteria	Alteromonadales	Pseudoalteromonadaceae	Pseudoalteromonas
1	root	cellular organisms	Bacteria	Proteobacteria	Gammaproteobacteria	Xanthomonadales	Xanthomonadaceae
44	root	cellular organisms	Bacteria	Proteobacteria	Alphaproteobacteria	Hyphomicrobiales	Rhizobiaceae	Rhizobium/Agrobacterium group	Rhizobium	Rhizobium etli
105	root	cellular organisms	Bacteria	Proteobacteria	Alphaproteobacteria	Rhodobacterales	Roseobacteraceae	Sagittula	unclassified Sagittula	Sagittula sp. P11
2	root	cellular organisms	Bacteria	Proteobacteria	Gammaproteobacteria	Thiotrichales	Francisellaceae	Francisella	Francisella halioticida
9	root	cellular organisms	Bacteria	Proteobacteria	Gammaproteobacteria	Enterobacterales	Enterobacteriaceae	Enterobacter	Enterobacter soli
5	root	cellular organisms	Bacteria	Proteobacteria	Gammaproteobacteria	Enterobacterales	Enterobacteriaceae	Cronobacter	Cronobacter dublinensis	Cronobacter dublinensis subsp. dublinensis	Cronobacter dublinensis subsp. dublinensis LMG 23823
6	root	cellular organisms	Bacteria	Proteobacteria	Alphaproteobacteria	Rhodobacterales	Rhodobacteraceae	Thioclava
6	root	cellular organisms	Bacteria	Proteobacteria	Alphaproteobacteria	Rhodobacterales	Roseobacteraceae	Sulfitobacter	unclassified Sulfitobacter	Sulfitobacter sp. BSw21498
23	root	cellular organisms	Bacteria	FCB group	Bacteroidetes/Chlorobi group	Bacteroidetes	Flavobacteriia	Flavobacteriales	Weeksellaceae	Empedobacter	Empedobacter falsenii
43	root	cellular organisms	Bacteria	Proteobacteria	delta/epsilon subdivisions	Deltaproteobacteria	Myxococcales	Sorangiineae	Sandaracinaceae	Sandaracinus
11	root	cellular organisms	Bacteria	Proteobacteria	Alphaproteobacteria	Hyphomicrobiales	Rhizobiaceae	Rhizobium/Agrobacterium group	Rhizobium	Rhizobium leguminosarum	Rhizobium leguminosarum bv. viciae	Rhizobium leguminosarum bv. viciae 3841
3	root	cellular organisms	Bacteria	Terrabacteria group	Firmicutes	Bacilli	Lactobacillales	Lactobacillaceae	Lactiplantibacillus
80	root	cellular organisms	Bacteria	Proteobacteria	Alphaproteobacteria	Rhodobacterales	Roseobacteraceae	Celeribacter	Celeribacter baekdonensis
4	root	cellular organisms	Bacteria	Proteobacteria	Gammaproteobacteria	Xanthomonadales	Xanthomonadaceae	Xanthomonas	Xanthomonas axonopodis	Xanthomonas axonopodis pv. commiphoreae
57	root	cellular organisms	Bacteria	Terrabacteria group	Actinobacteria	Actinomycetia	Streptomycetales	Streptomycetaceae	Streptomyces	unclassified Streptomyces	Streptomyces sp. YIM 121038
30	root	cellular organisms	Bacteria	Terrabacteria group	Actinobacteria	Actinomycetia	Corynebacteriales	Nocardiaceae	Rhodococcus	unclassified Rhodococcus	Rhodococcus sp. BH4
66	root	cellular organisms	Bacteria	Proteobacteria	Gammaproteobacteria	Legionellales	Legionellaceae	Legionella
88	root	cellular organisms	Bacteria	Proteobacteria	Betaproteobacteria	Burkholderiales	Burkholderiaceae	Paraburkholderia	Paraburkholderia phytofirmans	Paraburkholderia phytofirmans OLGA172
6	root	cellular organisms	Bacteria	Terrabacteria group	Actinobacteria	Actinomycetia	Streptomycetales	Streptomycetaceae	Streptomyces	unclassified Streptomyces	Streptomyces sp. F12
11	root	cellular organisms	Bacteria	Terrabacteria group	Cyanobacteria/Melainabacteria group	Cyanobacteria	Nostocales	Aphanizomenonaceae	Sphaerospermopsis	Sphaerospermopsis kisseleviana	Sphaerospermopsis kisseleviana NIES-73
2	root	cellular organisms	Bacteria	Proteobacteria	Gammaproteobacteria	Vibrionales	Vibrionaceae	Vibrio	Vibrio crassostreae
13	root	cellular organisms	Bacteria	Proteobacteria	Alphaproteobacteria	Hyphomicrobiales	Rhizobiaceae	Sinorhizobium/Ensifer group	Sinorhizobium	Sinorhizobium meliloti	Sinorhizobium meliloti AK83
31	root	cellular organisms	Bacteria	Proteobacteria	Alphaproteobacteria	Rhodobacterales	Roseobacteraceae	Ketogulonicigenium	Ketogulonicigenium robustum
44	root	cellular organisms	Bacteria	Terrabacteria group	Cyanobacteria/Melainabacteria group	Cyanobacteria	Pleurocapsales	Dermocarpellaceae	Stanieria	Stanieria cyanosphaera	Stanieria cyanosphaera PCC 7437
2	root	cellular organisms	Bacteria	Proteobacteria	Gammaproteobacteria	Enterobacterales	Erwiniaceae	Erwinia	Erwinia rhapontici
69	root	cellular organisms	Bacteria	Proteobacteria	Gammaproteobacteria	Alteromonadales	Alteromonadaceae	Saccharobesus	Saccharobesus litoralis
3	root	cellular organisms	Bacteria	Proteobacteria	Gammaproteobacteria	Pseudomonadales	Pseudomonadaceae	Pseudomonas	Pseudomonas lurida
30	root	cellular organisms	Bacteria	Proteobacteria	Alphaproteobacteria	Sphingomonadales	Sphingomonadaceae	Novosphingobium	Novosphingobium aromaticivorans
70	root	cellular organisms	Bacteria	Proteobacteria	Gammaproteobacteria	Methylococcales	Methylococcaceae	Methylomonas	Methylomonas koyamae
1	root	cellular organisms	Bacteria	Proteobacteria	Gammaproteobacteria	Alteromonadales	Pseudoalteromonadaceae	Pseudoalteromonas	unclassified Pseudoalteromonas
1	root	cellular organisms	Bacteria	Terrabacteria group	Firmicutes	Bacilli	Bacillales	Bacillaceae	Priestia	Priestia megaterium	Priestia megaterium QM B1551
16	root	cellular organisms	Bacteria	Proteobacteria	Alphaproteobacteria	Rhodobacterales	Rhodobacteraceae	Cereibacter	Cereibacter sphaeroides	Cereibacter sphaeroides KD131
198	root	cellular organisms	Bacteria	Proteobacteria	Betaproteobacteria	Burkholderiales	Burkholderiaceae	Burkholderia
138	root	cellular organisms	Bacteria	Terrabacteria group	Actinobacteria	Rubrobacteria	Rubrobacterales	Rubrobacteraceae	Rubrobacter	Rubrobacter indicoceani
128	root	cellular organisms	Bacteria	Proteobacteria	Alphaproteobacteria	Rhodospirillales	Acetobacteraceae	Roseomonas	unclassified Roseomonas	Roseomonas sp. FDAARGOS_362
100	root	cellular organisms	Bacteria	Proteobacteria	Betaproteobacteria	Burkholderiales	Burkholderiaceae	Paraburkholderia	Paraburkholderia fungorum
153	root	cellular organisms	Bacteria	Proteobacteria	Alphaproteobacteria	Hyphomicrobiales	Bradyrhizobiaceae	Nitrobacter	Nitrobacter hamburgensis	Nitrobacter hamburgensis X14
1	root	cellular organisms	Bacteria	Terrabacteria group	Firmicutes	Bacilli	Bacillales	Bacillaceae	Bacillus	Bacillus cereus group	Bacillus thuringiensis	Bacillus thuringiensis serovar kurstaki	Bacillus thuringiensis BMB171
21	root	cellular organisms	Bacteria	Proteobacteria	Alphaproteobacteria	Rhodobacterales	Roseobacteraceae	Thalassobius	Thalassobius gelatinovorus
105	root	cellular organisms	Bacteria	Terrabacteria group	Firmicutes	Bacilli	Bacillales	Bacillaceae	Anoxybacillus	Anoxybacillus amylolyticus
92	root	cellular organisms	Bacteria	Terrabacteria group	Actinobacteria	Actinomycetia	Streptomycetales	Streptomycetaceae	Streptomyces	unclassified Streptomyces	Streptomyces sp. W1SF4
81	root	cellular organisms	Bacteria	Proteobacteria	Alphaproteobacteria	Rhodospirillales	Acetobacteraceae	Roseomonas	unclassified Roseomonas	Roseomonas sp. OT10
49	root	cellular organisms	Bacteria	Terrabacteria group	Tenericutes	Mollicutes	Mycoplasmatales	Mycoplasmataceae	Mesomycoplasma	Mesomycoplasma conjunctivae
90	root	cellular organisms	Bacteria	Proteobacteria	Alphaproteobacteria	Rhodobacterales	Roseobacteraceae	Dinoroseobacter	Dinoroseobacter shibae	Dinoroseobacter shibae DFL 12 = DSM 16493
3	root	cellular organisms	Bacteria	Terrabacteria group	Firmicutes	Bacilli	Lactobacillales	Enterococcaceae	Enterococcus	Enterococcus lactis
36	root	cellular organisms	Bacteria	Terrabacteria group	Firmicutes	Bacilli	Lactobacillales	Enterococcaceae	Enterococcus	Enterococcus faecalis
16	root	cellular organisms	Bacteria	Proteobacteria	Gammaproteobacteria	Moraxellales	Moraxellaceae	Acinetobacter	unclassified Acinetobacter	Acinetobacter sp. YH12138
75	root	cellular organisms	Bacteria	Proteobacteria	Alphaproteobacteria	Hyphomicrobiales	Phyllobacteriaceae	Mesorhizobium	unclassified Mesorhizobium	Mesorhizobium sp. 113-3-3
31	root	cellular organisms	Bacteria	Proteobacteria	Alphaproteobacteria	Hyphomicrobiales	Rhizobiaceae	Rhizobium/Agrobacterium group	Pseudorhizobium	Pseudorhizobium banfieldiae
2	root	cellular organisms	Bacteria	Proteobacteria	Alphaproteobacteria	Sphingomonadales	Sphingomonadaceae	Sphingobium	Sphingobium fuliginis	Sphingobium fuliginis ATCC 27551
3	root	cellular organisms	Bacteria	Terrabacteria group	Firmicutes	Bacilli	Lactobacillales	Enterococcaceae	Enterococcus	unclassified Enterococcus	Enterococcus sp. FDAARGOS_375
96	root	cellular organisms	Bacteria	Proteobacteria	Alphaproteobacteria	Sphingomonadales	Sphingosinicellaceae	Polymorphobacter	unclassified Polymorphobacter
18	root	cellular organisms	Bacteria	Proteobacteria	Gammaproteobacteria	Aeromonadales	Aeromonadaceae	Aeromonas	Aeromonas hydrophila
17	root	cellular organisms	Bacteria	Proteobacteria	Alphaproteobacteria	Sphingomonadales	Sphingomonadaceae	Sphingomonas	unclassified Sphingomonas	Sphingomonas sp. Cra20
31	root	cellular organisms	Archaea	Euryarchaeota	Stenosarchaea group	Halobacteria	Halobacteriales	Halobacteriaceae	Halalkalicoccus	Halalkalicoccus jeotgali	Halalkalicoccus jeotgali B3
9	root	cellular organisms	Bacteria	Terrabacteria group	Firmicutes	Clostridia	Eubacteriales	Clostridiaceae	Clostridium	Clostridium acetobutylicum
93	root	cellular organisms	Bacteria	Proteobacteria	Alphaproteobacteria	Hyphomicrobiales	Phyllobacteriaceae	Hoeflea	unclassified Hoeflea	Hoeflea sp. IMCC20628
1	root	cellular organisms	Bacteria	Terrabacteria group	Firmicutes	Bacilli	Bacillales	Bacillaceae	Rossellomorea	Rossellomorea marisflavi
81	root	cellular organisms	Bacteria	Terrabacteria group	Cyanobacteria/Melainabacteria group	Cyanobacteria	Nostocales	Nostocaceae
6	root	cellular organisms	Bacteria	Terrabacteria group	Firmicutes	Clostridia	Eubacteriales	Lachnospiraceae	Butyrivibrio	Butyrivibrio hungatei
91	root	cellular organisms	Bacteria	Proteobacteria	Alphaproteobacteria	Hyphomicrobiales	Rhizobiaceae	Rhizobium/Agrobacterium group	Neorhizobium	Neorhizobium galegae	Neorhizobium galegae bv. orientalis	Neorhizobium galegae bv. orientalis str. HAMBI 540
8	root	cellular organisms	Bacteria	Proteobacteria	Gammaproteobacteria	Moraxellales	Moraxellaceae	Acinetobacter	unclassified Acinetobacter	Acinetobacter sp. SH20PTE14
3	root	cellular organisms	Bacteria	Terrabacteria group	Actinobacteria	Actinomycetia	Corynebacteriales	Gordoniaceae	Gordonia	Gordonia terrae
9	root	cellular organisms	Bacteria	Proteobacteria	Gammaproteobacteria	Enterobacterales	Enterobacteriaceae	Salmonella	Salmonella enterica	Salmonella enterica subsp. houtenae	Salmonella enterica subsp. houtenae serovar 43:z4
22	root	cellular organisms	Bacteria	Proteobacteria	Alphaproteobacteria	Hyphomicrobiales	Rhizobiaceae	Rhizobium/Agrobacterium group	Rhizobium	Rhizobium laguerreae
1	root	cellular organisms	Bacteria	Terrabacteria group	Firmicutes	Bacilli	Bacillales	Staphylococcaceae	Staphylococcus	Staphylococcus chromogenes
16	root	cellular organisms	Bacteria	Proteobacteria	Gammaproteobacteria	Vibrionales	Vibrionaceae	Vibrio	Vibrio harveyi group
55	root	cellular organisms	Bacteria	Terrabacteria group	Actinobacteria	Actinomycetia	Micrococcales	Microbacteriaceae	Cryobacterium	unclassified Cryobacterium	Cryobacterium sp.
211	root	cellular organisms	Bacteria	Proteobacteria	Betaproteobacteria	Burkholderiales	Comamonadaceae	Variovorax	unclassified Variovorax	Variovorax sp. PBL-E5
23	root	cellular organisms	Bacteria	Proteobacteria	Gammaproteobacteria	Aeromonadales	Aeromonadaceae	Aeromonas	Aeromonas veronii
26	root	cellular organisms	Archaea	Euryarchaeota	Stenosarchaea group	Halobacteria	Haloferacales	Haloferacaceae	Haloprofundus	unclassified Haloprofundus	Haloprofundus sp. SEDH52
51	root	cellular organisms	Bacteria	PVC group	Planctomycetes	Planctomycetia	Isosphaerales	Isosphaeraceae	Aquisphaera	Aquisphaera giovannonii
47	root	cellular organisms	Bacteria	Terrabacteria group	Actinobacteria	Actinomycetia	Micrococcales	Micrococcaceae	Arthrobacter	unclassified Arthrobacter	Arthrobacter sp. U41
347	root	cellular organisms	Bacteria	Proteobacteria	Alphaproteobacteria	Rhodospirillales	Azospirillaceae	Azospirillum	unclassified Azospirillum	Azospirillum sp. TSH58
16	root	cellular organisms	Bacteria	Proteobacteria	Betaproteobacteria	Neisseriales	Neisseriaceae	Conchiformibius	Conchiformibius steedae
6	root	cellular organisms	Bacteria	Deferribacteres	Deferribacteres	Deferribacterales	Deferribacteraceae	Calditerrivibrio	Calditerrivibrio nitroreducens	Calditerrivibrio nitroreducens DSM 19672
269	root	cellular organisms	Bacteria	Proteobacteria	Betaproteobacteria	Burkholderiales	Burkholderiaceae	Paraburkholderia	unclassified Paraburkholderia	Paraburkholderia sp. PGU16
8	root	cellular organisms	Bacteria	Terrabacteria group	Firmicutes	Bacilli	Lactobacillales	Streptococcaceae	Lactococcus	Lactococcus raffinolactis
6	root	cellular organisms	Bacteria	Proteobacteria	Gammaproteobacteria	Legionellales	Coxiellaceae	Coxiella	Coxiella burnetii
132	root	cellular organisms	Bacteria	Proteobacteria	Betaproteobacteria	Burkholderiales	Comamonadaceae	Delftia
2	root	cellular organisms	Bacteria	Proteobacteria	Gammaproteobacteria	Pasteurellales	Pasteurellaceae	Haemophilus	Haemophilus influenzae
58	root	cellular organisms	Bacteria	Proteobacteria	Gammaproteobacteria	Thiotrichales	Thiotrichaceae	Thiothrix	Thiothrix fructosivorans
2	root	cellular organisms	Bacteria	Proteobacteria	Alphaproteobacteria	Rickettsiales	Rickettsiaceae	Rickettsieae	Rickettsia	spotted fever group	Rickettsia amblyommatis
56	root	cellular organisms	Bacteria	Terrabacteria group	Actinobacteria	Actinomycetia	Streptomycetales	Streptomycetaceae	Streptomyces	unclassified Streptomyces	Streptomyces sp. Mg1
71	root	cellular organisms	Bacteria	Proteobacteria	Alphaproteobacteria	Rhodobacterales	Roseobacteraceae	Sulfitobacter	Sulfitobacter pontiacus
55	root	cellular organisms	Archaea	Euryarchaeota	Stenosarchaea group	Halobacteria	Halobacteriales	Haloarculaceae	Haloarcula
53	root	cellular organisms	Bacteria	Proteobacteria	Alphaproteobacteria	Rhodospirillales	Acetobacteraceae	Komagataeibacter	Komagataeibacter saccharivorans
99	root	cellular organisms	Bacteria	Terrabacteria group	Actinobacteria	Actinomycetia	Micrococcales	Micrococcaceae	Arthrobacter	unclassified Arthrobacter
1920	root	cellular organisms	Bacteria	Proteobacteria	Alphaproteobacteria
16	root	cellular organisms	Bacteria	Terrabacteria group	Firmicutes	Clostridia	Eubacteriales	Clostridiaceae	Clostridium	Clostridium taeniosporum
2	root	cellular organisms	Bacteria	Proteobacteria	Gammaproteobacteria	Enterobacterales	Enterobacteriaceae	Escherichia	Escherichia coli	Escherichia coli O145
15	root	cellular organisms	Bacteria	Proteobacteria	Alphaproteobacteria	Sphingomonadales	Sphingomonadaceae	Sphingomonas	Sphingomonas sanguinis
1	root	cellular organisms	Bacteria	Proteobacteria	Alphaproteobacteria	Hyphomicrobiales	Beijerinckiaceae
15	root	cellular organisms	Bacteria	Terrabacteria group	Actinobacteria	Actinomycetia	Micrococcales	Microbacteriaceae	Rathayibacter	unclassified Rathayibacter	Rathayibacter sp. VKM Ac-2759
23	root	cellular organisms	Bacteria	Terrabacteria group	Firmicutes	Bacilli	Lactobacillales	Lactobacillaceae	Limosilactobacillus	Limosilactobacillus mucosae
35	root	cellular organisms	Bacteria	Proteobacteria	Alphaproteobacteria	Sphingomonadales	Sphingomonadaceae	Sphingomonas	unclassified Sphingomonas	Sphingomonas sp. MM-1
268	root	cellular organisms	Bacteria	Terrabacteria group	Actinobacteria	Actinomycetia	Micrococcales	Microbacteriaceae	Microbacterium	unclassified Microbacterium	Microbacterium sp. NIBRBAC000506063
1	root	cellular organisms	Bacteria	Proteobacteria	Gammaproteobacteria	Oceanospirillales	Halomonadaceae	Halomonas	unclassified Halomonas	Halomonas sp. ZM3
19	root	cellular organisms	Bacteria	Terrabacteria group	Actinobacteria	Actinomycetia	Corynebacteriales	Mycobacteriaceae	Mycolicibacterium	Mycolicibacterium poriferae
2	root	cellular organisms	Bacteria	Proteobacteria	delta/epsilon subdivisions	Epsilonproteobacteria	Campylobacterales	Arcobacteraceae	Malaciobacter	Malaciobacter mytili	Malaciobacter mytili LMG 24559
252	root	cellular organisms	Bacteria	Proteobacteria	Alphaproteobacteria	Sphingomonadales	Sphingosinicellaceae	Polymorphobacter	unclassified Polymorphobacter	Polymorphobacter sp. PAMC 29334
11	root	cellular organisms	Bacteria	Terrabacteria group	Firmicutes	Bacilli	Lactobacillales	Lactobacillaceae	Lactobacillus	Lactobacillus johnsonii
1037	root	cellular organisms	Bacteria	Proteobacteria	Betaproteobacteria	Burkholderiales	Burkholderiales genera incertae sedis	Ideonella	Ideonella dechloratans
2	root	cellular organisms	Bacteria	Terrabacteria group	Actinobacteria	Actinomycetia	Streptosporangiales	Streptosporangiaceae	Streptosporangium	Streptosporangium roseum	Streptosporangium roseum DSM 43021
39	root	cellular organisms	Bacteria	Terrabacteria group	Actinobacteria	Actinomycetia	Streptomycetales	Streptomycetaceae	Streptomyces	unclassified Streptomyces	Streptomyces sp. RLB1-9
65	root	cellular organisms	Bacteria	Terrabacteria group	Cyanobacteria/Melainabacteria group	Cyanobacteria	Oscillatoriophycideae	Chroococcales	Aphanothecaceae	Gloeothece	Gloeothece citriformis	Gloeothece citriformis PCC 7424
29	root	cellular organisms	Bacteria	Proteobacteria	Alphaproteobacteria	Sphingomonadales	Sphingomonadaceae	Sphingobium	unclassified Sphingobium	Sphingobium sp. SCG-1
44	root	cellular organisms	Bacteria	Proteobacteria	Gammaproteobacteria	Enterobacterales	Yersiniaceae	Ewingella	Ewingella americana
1	root	cellular organisms	Bacteria	Proteobacteria	Gammaproteobacteria	Cellvibrionales	Spongiibacteraceae	Spongiibacter	unclassified Spongiibacter	Spongiibacter sp. IMCC21906
221	root	cellular organisms	Bacteria	Proteobacteria	Alphaproteobacteria	Hyphomicrobiales	Boseaceae	Bosea	unclassified Bosea	Bosea sp. F3-2
39	root	cellular organisms	Bacteria	Proteobacteria	Alphaproteobacteria	Rhodobacterales	Roseobacteraceae	Sulfitobacter	unclassified Sulfitobacter	Sulfitobacter sp. THAF37
44	root	cellular organisms	Bacteria	Terrabacteria group	Actinobacteria	Actinomycetia	Micrococcales	Microbacteriaceae	Cryobacterium	Cryobacterium arcticum
298	root	cellular organisms	Bacteria	Proteobacteria	Alphaproteobacteria	Hyphomicrobiales	Rhizobiaceae	Rhizobium/Agrobacterium group	Rhizobium	unclassified Rhizobium	Rhizobium sp. NXC24
44	root	cellular organisms	Bacteria	Proteobacteria	delta/epsilon subdivisions	Deltaproteobacteria	Desulfobacterales	Desulfocapsaceae	Desulfotalea	Desulfotalea psychrophila	Desulfotalea psychrophila LSv54
162	root	cellular organisms	Bacteria	Proteobacteria	Alphaproteobacteria	Rhodospirillales	Thalassospiraceae	Thalassospira	Thalassospira marina
79	root	cellular organisms	Bacteria	Terrabacteria group	Actinobacteria	Rubrobacteria	Rubrobacterales	Rubrobacteraceae	Rubrobacter	Rubrobacter radiotolerans
8	root	cellular organisms	Bacteria	Proteobacteria	Gammaproteobacteria	Alteromonadales	Alteromonadaceae	Alteromonas/Salinimonas group	Alteromonas	unclassified Alteromonas	Alteromonas sp. RKMC-009
110	root	cellular organisms	Bacteria	Proteobacteria	Alphaproteobacteria	Rhodobacterales	Roseobacteraceae	Ruegeria	unclassified Ruegeria
35	root	cellular organisms	Bacteria	Terrabacteria group	Cyanobacteria/Melainabacteria group	Cyanobacteria	Nostocales	Nostocaceae	Cylindrospermum	Cylindrospermum stagnale	Cylindrospermum stagnale PCC 7417
6	root	cellular organisms	Bacteria	Proteobacteria	Gammaproteobacteria	Aeromonadales	Aeromonadaceae	Aeromonas	Aeromonas salmonicida	Aeromonas salmonicida subsp. salmonicida
17	root	cellular organisms	Bacteria	Proteobacteria	Gammaproteobacteria	Pseudomonadales	Pseudomonadaceae	Pseudomonas	unclassified Pseudomonas	Pseudomonas sp. TMW 2.1634
166	root	cellular organisms	Bacteria	Terrabacteria group	Firmicutes	Bacilli	Bacillales	Bacillaceae	Bacillus	Bacillus subtilis group	Bacillus amyloliquefaciens group	Bacillus velezensis
116	root	cellular organisms	Bacteria	Terrabacteria group	Deinococcus-Thermus	Deinococci	Thermales	Thermaceae	Thermus	Thermus thermophilus
58	root	cellular organisms	Bacteria	Acidobacteria	Acidobacteriia	Acidobacteriales	Acidobacteriaceae	Acidisarcina	Acidisarcina polymorpha
53	root	cellular organisms	Bacteria	Proteobacteria	Alphaproteobacteria	Sphingomonadales	Sphingomonadaceae	Blastomonas	Blastomonas fulva
17	root	cellular organisms	Bacteria	Terrabacteria group	Actinobacteria	Actinomycetia	Micrococcales	Promicromonosporaceae	Cellulosimicrobium	unclassified Cellulosimicrobium	Cellulosimicrobium sp. BI34T
44	root	cellular organisms	Bacteria	Terrabacteria group	Firmicutes	Bacilli	Bacillales	Bacillaceae	Bacillus	Bacillus badius
1	root	cellular organisms	Bacteria	FCB group	Bacteroidetes/Chlorobi group	Bacteroidetes	Flavobacteriia	Flavobacteriales	Weeksellaceae	Chryseobacterium group	Chryseobacterium	Chryseobacterium joostei
19	root	cellular organisms	Bacteria	Terrabacteria group	Cyanobacteria/Melainabacteria group	Cyanobacteria	Synechococcales	Synechococcaceae	Synechococcus	unclassified Synechococcus	Synechococcus sp. PCC 7003
35	root	cellular organisms	Bacteria	Terrabacteria group	Actinobacteria	Actinomycetia	Micrococcales	Micrococcaceae	Glutamicibacter	Glutamicibacter protophormiae
16	root	cellular organisms	Bacteria	Terrabacteria group	Cyanobacteria/Melainabacteria group	Cyanobacteria	Nostocales	Calotrichaceae	Calothrix	unclassified Calothrix	Calothrix sp. NIES-2098
25	root	cellular organisms	Bacteria	Proteobacteria	Alphaproteobacteria	Hyphomicrobiales	Phyllobacteriaceae	Mesorhizobium	unclassified Mesorhizobium	Mesorhizobium sp. NZP2077
67	root	cellular organisms	Bacteria	Terrabacteria group	Firmicutes	Clostridia	Eubacteriales	Oscillospiraceae	Ruminococcus	Ruminococcus albus	Ruminococcus albus 7 = DSM 20455
3	root	cellular organisms	Bacteria	FCB group	Bacteroidetes/Chlorobi group	Bacteroidetes	Flavobacteriia	Flavobacteriales	Flavobacteriaceae	Capnocytophaga	unclassified Capnocytophaga	Capnocytophaga sp. oral taxon 864
9	root	cellular organisms	Bacteria	Proteobacteria	Gammaproteobacteria	Pseudomonadales	Pseudomonadaceae	Pseudomonas	Pseudomonas syringae group	Pseudomonas syringae group genomosp. 1	Pseudomonas syringae	Pseudomonas syringae USA011
25	root	cellular organisms	Bacteria	Proteobacteria	Alphaproteobacteria	Sphingomonadales	Sphingomonadaceae	Sphingopyxis	Sphingopyxis terrae	Sphingopyxis terrae subsp. terrae
97	root	cellular organisms	Bacteria	Terrabacteria group	Deinococcus-Thermus	Deinococci	Deinococcales	Deinococcaceae	Deinococcus	Deinococcus radiophilus
79	root	cellular organisms	Bacteria	Proteobacteria	Alphaproteobacteria	Hyphomicrobiales	Phyllobacteriaceae	Phyllobacterium	unclassified Phyllobacterium
45	root	cellular organisms	Bacteria	Proteobacteria	Alphaproteobacteria	Rhodobacterales	Rhodobacteraceae	Rhodovulum	unclassified Rhodovulum	Rhodovulum sp. P5
49	root	cellular organisms	Bacteria	Proteobacteria	Alphaproteobacteria	Sphingomonadales	Sphingomonadaceae	Sphingomonas	Sphingomonas aliaeris
8	root	cellular organisms	Bacteria	Spirochaetes	Spirochaetia	Leptospirales	Leptospiraceae	Turneriella	Turneriella parva	Turneriella parva DSM 21527
2	root	cellular organisms	Bacteria	Proteobacteria	delta/epsilon subdivisions	Deltaproteobacteria	Desulfovibrionales	Desulfovibrionaceae	Lawsonia	Lawsonia intracellularis	Lawsonia intracellularis PHE/MN1-00
77	root	cellular organisms	Bacteria	Terrabacteria group	Actinobacteria	Actinomycetia	Corynebacteriales	Nocardiaceae	Rhodococcus	Rhodococcus pyridinivorans
4	root	cellular organisms	Bacteria	Proteobacteria	Gammaproteobacteria	Vibrionales	Vibrionaceae	Vibrio	unclassified Vibrio	Vibrio sp. SS-MA-C1-2
171	root	cellular organisms	Bacteria	Proteobacteria	Alphaproteobacteria	Rhodobacterales	Rhodobacteraceae	Cereibacter	Cereibacter azotoformans
373	root	cellular organisms	Bacteria	Terrabacteria group	Deinococcus-Thermus	Deinococci	Deinococcales	Deinococcaceae	Deinococcus	unclassified Deinococcus	Deinococcus sp. KNUC1210
21	root	cellular organisms	Bacteria	Proteobacteria	delta/epsilon subdivisions	Deltaproteobacteria	Desulfobacterales	Desulfobacteraceae	Desulfosarcina	Desulfosarcina ovata	Desulfosarcina ovata subsp. sediminis
102	root	cellular organisms	Bacteria	Proteobacteria	Gammaproteobacteria	Aeromonadales	Aeromonadaceae	Aeromonas	Aeromonas caviae
27	root	cellular organisms	Archaea	Euryarchaeota	Stenosarchaea group	Halobacteria	Halobacteriales	Halobacteriaceae	Halorussus	Halorussus halophilus
69	root	cellular organisms	Bacteria	Proteobacteria	Betaproteobacteria	Burkholderiales	Burkholderiaceae	Ralstonia	Ralstonia solanacearum	Ralstonia solanacearum CMR15
2	root	cellular organisms	Bacteria	FCB group	Bacteroidetes/Chlorobi group	Bacteroidetes	Cytophagia	Cytophagales	Hymenobacteraceae
61	root	cellular organisms	Bacteria	Terrabacteria group	Actinobacteria	Actinomycetia	Streptomycetales	Streptomycetaceae	Streptomyces	unclassified Streptomyces	Streptomyces sp. SYP-A7193
215	root	cellular organisms	Bacteria	Proteobacteria	Gammaproteobacteria	Vibrionales	Vibrionaceae	Photobacterium	unclassified Photobacterium	Photobacterium sp. GJ3
52	root	cellular organisms	Bacteria	Proteobacteria	Alphaproteobacteria	Hyphomicrobiales	Rhizobiaceae	Rhizobium/Agrobacterium group	Rhizobium	unclassified Rhizobium	Rhizobium sp. X9
4	root	cellular organisms	Bacteria	Proteobacteria	Gammaproteobacteria	Enterobacterales	Erwiniaceae	Pantoea	Pantoea eucrina
191	root	cellular organisms	Bacteria	Proteobacteria	Betaproteobacteria	Burkholderiales	Comamonadaceae	Acidovorax	unclassified Acidovorax	Acidovorax sp. T1
4	root	cellular organisms	Bacteria	Proteobacteria	delta/epsilon subdivisions	Epsilonproteobacteria	Nautiliales	Nitratiruptoraceae	Nitratiruptor	unclassified Nitratiruptor
13	root	cellular organisms	Bacteria	Terrabacteria group	Actinobacteria	Actinomycetia	Corynebacteriales	Nocardiaceae	Rhodococcus	unclassified Rhodococcus	Rhodococcus sp. 008
2	root	cellular organisms	Bacteria	Proteobacteria	Betaproteobacteria	Burkholderiales	Alcaligenaceae	Oligella	Oligella ureolytica
398	root	cellular organisms	Bacteria	Proteobacteria	Gammaproteobacteria	Xanthomonadales	Xanthomonadaceae	Xanthomonas	Xanthomonas sacchari
4	root	cellular organisms	Archaea	Euryarchaeota	Stenosarchaea group	Halobacteria	Haloferacales	Halorubraceae	Halorubrum	Halorubrum lacusprofundi
4	root	cellular organisms	Bacteria	Terrabacteria group	Actinobacteria	Actinomycetia	Micrococcales	Microbacteriaceae	Cryobacterium
21	root	cellular organisms	Bacteria	Proteobacteria	Alphaproteobacteria	Hyphomicrobiales	Bradyrhizobiaceae
20	root	cellular organisms	Bacteria	Proteobacteria	Alphaproteobacteria	Sphingomonadales	Erythrobacteraceae	Aurantiacibacter	Aurantiacibacter atlanticus
1	root	cellular organisms	Bacteria	Spirochaetes	Spirochaetia	Spirochaetales	Borreliaceae	Borreliella	Borreliella spielmanii	Borreliella spielmanii A14S
71	root	cellular organisms	Bacteria	Terrabacteria group	Actinobacteria	Actinomycetia	Streptomycetales	Streptomycetaceae	Streptomyces	unclassified Streptomyces	Streptomyces sp. S1A1-7
111	root	cellular organisms	Bacteria	Terrabacteria group	Actinobacteria	Actinomycetia	Streptomycetales	Streptomycetaceae	Streptomyces	unclassified Streptomyces	Streptomyces sp. SAT1
33	root	cellular organisms	Bacteria	Proteobacteria	Betaproteobacteria	Burkholderiales	Burkholderiaceae	Burkholderia	pseudomallei group	Burkholderia savannae
21	root	cellular organisms	Bacteria	FCB group	Bacteroidetes/Chlorobi group	Bacteroidetes	Bacteroidia	Bacteroidales
66	root	cellular organisms	Bacteria	Terrabacteria group	Actinobacteria	Actinomycetia	Micrococcales	Micrococcaceae	Paenarthrobacter	Paenarthrobacter aurescens	Paenarthrobacter aurescens TC1
3	root	cellular organisms	Bacteria	FCB group	Bacteroidetes/Chlorobi group	Bacteroidetes	Flavobacteriia	Flavobacteriales	Weeksellaceae	Chryseobacterium group	Chryseobacterium	unclassified Chryseobacterium	Chryseobacterium sp. G0186
26	root	cellular organisms	Bacteria	Proteobacteria	Gammaproteobacteria	Enterobacterales	Yersiniaceae	Rahnella	Rahnella aceris
113	root	cellular organisms	Bacteria	Terrabacteria group	Firmicutes	Bacilli
165	root	cellular organisms	Bacteria	Proteobacteria	Alphaproteobacteria	Rhodobacterales	Rhodobacteraceae	Paracoccus	Paracoccus marcusii
31	root	cellular organisms	Bacteria	Proteobacteria	delta/epsilon subdivisions	Deltaproteobacteria	Desulfobacterales	Desulfobacteraceae	Desulforapulum	Desulforapulum autotrophicum	Desulforapulum autotrophicum HRM2
223	root	cellular organisms	Bacteria	Proteobacteria	Gammaproteobacteria	Vibrionales	Vibrionaceae	Vibrio
13	root	cellular organisms	Bacteria	Terrabacteria group	Actinobacteria	Actinomycetia	Micrococcales	Microbacteriaceae	Clavibacter	Clavibacter michiganensis	Clavibacter michiganensis subsp. insidiosus
5	root	cellular organisms	Bacteria	PVC group	Chlamydiae	Chlamydiia	Parachlamydiales	Waddliaceae	Waddlia	Waddlia chondrophila	Waddlia chondrophila WSU 86-1044
7	root	cellular organisms	Bacteria	Proteobacteria	Gammaproteobacteria	Vibrionales	Vibrionaceae	Vibrio	Vibrio fluvialis
18	root	cellular organisms	Bacteria	Terrabacteria group	Actinobacteria	Actinomycetia	Corynebacteriales	Mycobacteriaceae	Mycolicibacterium	Mycolicibacterium gilvum	Mycolicibacterium gilvum Spyr1
229	root	cellular organisms	Bacteria	Proteobacteria	Alphaproteobacteria	Hyphomicrobiales	Rhizobiaceae	Rhizobium/Agrobacterium group	Rhizobium	unclassified Rhizobium	Rhizobium sp. 11515TR
66	root	cellular organisms	Bacteria	Proteobacteria	Gammaproteobacteria	Pseudomonadales	Pseudomonadaceae	Azotobacter group	Azotobacter	Azotobacter chroococcum	Azotobacter chroococcum NCIMB 8003
112	root	cellular organisms	Bacteria	Proteobacteria	Alphaproteobacteria	Rhodobacterales	Rhodobacteraceae	Parasedimentitalea	Parasedimentitalea marina
609	root	cellular organisms	Bacteria	Proteobacteria	Alphaproteobacteria	Sphingomonadales	Sphingomonadaceae	Novosphingobium	Novosphingobium aromaticivorans	Novosphingobium aromaticivorans DSM 12444
72	root	cellular organisms	Bacteria	Terrabacteria group	Firmicutes	Bacilli	Lactobacillales	Lactobacillaceae	Ligilactobacillus	Ligilactobacillus salivarius
33	root	cellular organisms	Bacteria	Spirochaetes	Spirochaetia	Leptospirales	Leptospiraceae	Leptospira	Leptospira weilii
59	root	cellular organisms	Bacteria	Proteobacteria	Alphaproteobacteria	Sphingomonadales	Sphingomonadaceae	Sphingobium	Sphingobium cloacae
5	root	cellular organisms	Bacteria	Proteobacteria	Alphaproteobacteria	Rhodobacterales	Rhodobacteraceae	Polymorphum	Polymorphum gilvum	Polymorphum gilvum SL003B-26A1
3	root	cellular organisms	Bacteria	Proteobacteria	Gammaproteobacteria	Enterobacterales	Enterobacteriaceae	Scandinavium	Scandinavium goeteborgense
34	root	cellular organisms	Bacteria	Proteobacteria	Alphaproteobacteria	Rhodobacterales	Roseobacteraceae	Phaeobacter	Phaeobacter gallaeciensis
15	root	cellular organisms	Bacteria	Proteobacteria	Alphaproteobacteria	Hyphomicrobiales	Rhizobiaceae	Rhizobium/Agrobacterium group	Rhizobium	Rhizobium etli	Rhizobium etli CIAT 652
100	root	cellular organisms	Bacteria	Proteobacteria	Alphaproteobacteria	Hyphomicrobiales	Phyllobacteriaceae	Mesorhizobium	unclassified Mesorhizobium	Mesorhizobium sp. B2-1-1
17	root	cellular organisms	Bacteria	Proteobacteria	Gammaproteobacteria	Moraxellales	Moraxellaceae	Acinetobacter	unclassified Acinetobacter	Acinetobacter sp. NEB 394
84	root	cellular organisms	Bacteria	Acidobacteria	Acidobacteriia	Bryobacterales	Bryobacteraceae	Paludibaculum	Paludibaculum fermentans
51	root	cellular organisms	Bacteria	Proteobacteria	Alphaproteobacteria	Hyphomicrobiales	Phyllobacteriaceae	Mesorhizobium	unclassified Mesorhizobium	Mesorhizobium sp. WSM1497
9	root	cellular organisms	Bacteria	Terrabacteria group	Firmicutes	Bacilli	Bacillales	Bacillaceae	Bacillus	Bacillus glycinifermentans
11	root	cellular organisms	Bacteria	Proteobacteria	Gammaproteobacteria	Enterobacterales	Morganellaceae	Providencia	Providencia stuartii
141	root	cellular organisms	Bacteria	Terrabacteria group	Cyanobacteria/Melainabacteria group	Cyanobacteria	Pseudanabaenales	Pseudanabaenaceae	Pseudanabaena	unclassified Pseudanabaena	Pseudanabaena sp. PCC 7367
60	root	cellular organisms	Archaea	Euryarchaeota	Stenosarchaea group	Halobacteria	Halobacteriales	Haloarculaceae	Haloarcula	Haloarcula sinaiiensis	Haloarcula sinaiiensis ATCC 33800
4	root	cellular organisms	Bacteria	Spirochaetes	Spirochaetia	Brachyspirales	Brachyspiraceae	Brachyspira	Brachyspira hyodysenteriae
95	root	cellular organisms	Bacteria	Proteobacteria	Alphaproteobacteria	Hyphomicrobiales	Phyllobacteriaceae	Mesorhizobium	Mesorhizobium amorphae	Mesorhizobium amorphae CCNWGS0123
5	root	cellular organisms	Bacteria	Terrabacteria group	Deinococcus-Thermus	Deinococci	Thermales	Thermaceae	Thermus	Thermus scotoductus	Thermus scotoductus SA-01
26	root	cellular organisms	Bacteria	FCB group	Bacteroidetes/Chlorobi group	Bacteroidetes	Cytophagia	Cytophagales
141	root	cellular organisms	Bacteria	Terrabacteria group	Cyanobacteria/Melainabacteria group	Cyanobacteria	Nostocales
6	root	cellular organisms	Bacteria	Terrabacteria group	Actinobacteria	Actinomycetia	Micrococcales	Micrococcaceae	Pseudarthrobacter	Pseudarthrobacter psychrotolerans
180	root	cellular organisms	Bacteria	Terrabacteria group	Deinococcus-Thermus	Deinococci	Deinococcales	Deinococcaceae	Deinococcus	Deinococcus metallilatus
624	root	cellular organisms	Bacteria	Proteobacteria	Gammaproteobacteria	Alteromonadales	Alteromonadaceae	Alteromonas/Salinimonas group	Alteromonas	Alteromonas macleodii
8	root	cellular organisms	Bacteria	Terrabacteria group	Firmicutes	Bacilli	Lactobacillales	Lactobacillaceae	Lactobacillus	Lactobacillus amylolyticus
43	root	cellular organisms	Bacteria	Proteobacteria	Alphaproteobacteria	Hyphomicrobiales	Rhizobiaceae	Rhizobium/Agrobacterium group	Rhizobium	Rhizobium acidisoli
191	root	cellular organisms	Bacteria	Proteobacteria	Alphaproteobacteria	Rhodobacterales	Roseobacteraceae	Salipiger	unclassified Salipiger	Salipiger sp. CCB-MM3
43	root	cellular organisms	Bacteria	Proteobacteria	delta/epsilon subdivisions	Epsilonproteobacteria	Campylobacterales	Sulfurovaceae	Sulfurovum	unclassified Sulfurovum	Sulfurovum sp. HSL1-3
29	root	cellular organisms	Bacteria	Proteobacteria	Gammaproteobacteria	Xanthomonadales	Xanthomonadaceae	Xanthomonas	Xanthomonas citri group	Xanthomonas citri	Xanthomonas citri pv. punicae
29	root	cellular organisms	Bacteria	Proteobacteria	Alphaproteobacteria	Rhodobacterales	Roseobacteraceae	Octadecabacter	unclassified Octadecabacter	Octadecabacter sp. SW4
687	root	cellular organisms	Bacteria	Proteobacteria	Alphaproteobacteria	Rhodospirillales	Azospirillaceae	Indioceanicola	Indioceanicola profundi
484	root	cellular organisms	Bacteria	Proteobacteria	Alphaproteobacteria	Sphingomonadales	Erythrobacteraceae	Erythrobacter/Porphyrobacter group	Erythrobacter	Erythrobacter aureus
32	root	cellular organisms	Bacteria	Proteobacteria	Betaproteobacteria	Burkholderiales	Oxalobacteraceae	Massilia group	Massilia	unclassified Massilia	Massilia sp. WG5
233	root	cellular organisms	Bacteria	Proteobacteria	Alphaproteobacteria	Hyphomicrobiales	Phyllobacteriaceae	Phyllobacterium	unclassified Phyllobacterium	Phyllobacterium sp. 628
29	root	cellular organisms	Bacteria	Proteobacteria	Alphaproteobacteria	Sphingomonadales	Sphingomonadaceae	Sphingomonas	unclassified Sphingomonas	Sphingomonas sp. AAP5
46	root	cellular organisms	Bacteria	Proteobacteria	Gammaproteobacteria	Pseudomonadales	Marinobacteraceae	Marinobacter	Marinobacter nauticus	Marinobacter nauticus VT8
8	root	cellular organisms	Bacteria	Proteobacteria	Gammaproteobacteria	Legionellales	Legionellaceae	Legionella	unclassified Legionella	Legionella sp. PC1000
294	root	cellular organisms	Bacteria	Terrabacteria group	Actinobacteria	Actinomycetia	Corynebacteriales
110	root	cellular organisms	Bacteria	Proteobacteria	Gammaproteobacteria	Alteromonadales	Pseudoalteromonadaceae	Pseudoalteromonas	unclassified Pseudoalteromonas	Pseudoalteromonas sp. Bsw20308
10	root	cellular organisms	Bacteria	Proteobacteria	Gammaproteobacteria	Enterobacterales	Enterobacteriaceae	Salmonella	Salmonella enterica	Salmonella enterica subsp. enterica	Salmonella enterica subsp. enterica serovar Weltevreden
3	root	cellular organisms	Bacteria	Proteobacteria	Gammaproteobacteria	Moraxellales	Moraxellaceae	Psychrobacter	unclassified Psychrobacter
131	root	cellular organisms	Bacteria	Terrabacteria group	Cyanobacteria/Melainabacteria group	Cyanobacteria	Pseudanabaenales	Leptolyngbyaceae	Leptolyngbya	Leptolyngbya boryana
37	root	cellular organisms	Bacteria	Proteobacteria	Alphaproteobacteria	Hyphomicrobiales	Rhizobiaceae	Rhizobium/Agrobacterium group	Rhizobium	unclassified Rhizobium	Rhizobium sp. L51/94
58	root	cellular organisms	Bacteria	Proteobacteria	Betaproteobacteria	Burkholderiales	Burkholderiaceae	Pandoraea	Pandoraea oxalativorans
40	root	cellular organisms	Bacteria	Terrabacteria group	Actinobacteria	Actinomycetia	Corynebacteriales	Mycobacteriaceae	Mycolicibacterium	Mycolicibacterium chubuense	Mycolicibacterium chubuense NBB4
92	root	cellular organisms	Bacteria	Proteobacteria	Betaproteobacteria	Burkholderiales	Oxalobacteraceae	Herbaspirillum	Herbaspirillum seropedicae
11	root	cellular organisms	Bacteria	Terrabacteria group	Actinobacteria	Actinomycetia	Micrococcales	Microbacteriaceae	Microbacterium	Microbacterium sediminis
34	root	cellular organisms	Bacteria	Proteobacteria	Gammaproteobacteria	Enterobacterales	Enterobacteriaceae	Salmonella	Salmonella enterica	Salmonella enterica subsp. enterica	Salmonella enterica subsp. enterica serovar Typhimurium
97	root	cellular organisms	Bacteria	Proteobacteria	Gammaproteobacteria	Enterobacterales	Enterobacteriaceae	Klebsiella/Raoultella group	Klebsiella	Klebsiella aerogenes
125	root	cellular organisms	Bacteria	Proteobacteria	Betaproteobacteria	Burkholderiales	Burkholderiaceae	Burkholderia	Burkholderia cepacia complex	Burkholderia contaminans
34	root	cellular organisms	Bacteria	FCB group	Bacteroidetes/Chlorobi group	Bacteroidetes	Cytophagia	Cytophagales	Hymenobacteraceae	Hymenobacter	Hymenobacter radiodurans
68	root	cellular organisms	Bacteria	Proteobacteria	Betaproteobacteria	Burkholderiales	Comamonadaceae	Simplicispira	Simplicispira suum
236	root	cellular organisms	Bacteria	Proteobacteria	Alphaproteobacteria	Hyphomicrobiales	Rhizobiaceae	Sinorhizobium/Ensifer group	Ensifer	Ensifer sojae	Ensifer sojae CCBAU 05684
1	root	cellular organisms	Bacteria	Terrabacteria group	Actinobacteria	Actinomycetia	Micromonosporales	Micromonosporaceae	Micromonospora	Micromonospora maris	Micromonospora maris AB-18-032
111	root	cellular organisms	Bacteria	Proteobacteria	Alphaproteobacteria	Hyphomicrobiales	Phyllobacteriaceae	Mesorhizobium	unclassified Mesorhizobium	Mesorhizobium sp. INR15
240	root	cellular organisms	Bacteria	Proteobacteria	Alphaproteobacteria	Rhodobacterales	Rhodobacteraceae	Paracoccus	Paracoccus denitrificans
39	root	cellular organisms	Bacteria	Proteobacteria	Gammaproteobacteria	Alteromonadales	Pseudoalteromonadaceae	Pseudoalteromonas	Pseudoalteromonas piscicida
738	root	cellular organisms	Bacteria	Proteobacteria	Gammaproteobacteria
51	root	cellular organisms	Bacteria	FCB group	Bacteroidetes/Chlorobi group	Bacteroidetes	Saprospiria	Saprospirales	Saprospiraceae	Saprospira	Saprospira grandis	Saprospira grandis str. Lewin
2	root	cellular organisms	Bacteria	Proteobacteria	Alphaproteobacteria	Rhodobacterales	Rhodobacteraceae	Paracoccus	Paracoccus methylutens
4	root	cellular organisms	Bacteria	Proteobacteria	Alphaproteobacteria	Sphingomonadales	Sphingomonadaceae	Sphingobium	Sphingobium indicum	Sphingobium japonicum UT26S
53	root	cellular organisms	Bacteria	Terrabacteria group	Actinobacteria	Actinomycetia	Micrococcales	Microbacteriaceae	Frondihabitans	unclassified Frondihabitans	Frondihabitans sp. PAMC 28766
84	root	cellular organisms	Bacteria	Terrabacteria group	Actinobacteria	Actinomycetia	Micrococcales	Micrococcaceae
228	root	cellular organisms	Bacteria	Proteobacteria	Gammaproteobacteria	Enterobacterales	Erwiniaceae	Pantoea
48	root	cellular organisms	Bacteria	Terrabacteria group	Cyanobacteria/Melainabacteria group	Cyanobacteria	Synechococcales	Merismopediaceae	Synechocystis	unclassified Synechocystis
31	root	cellular organisms	Bacteria	Proteobacteria	Alphaproteobacteria	Sphingomonadales	Sphingomonadaceae	Sphingomonas	unclassified Sphingomonas	Sphingomonas sp. ERG5
678	root	cellular organisms	Bacteria	Proteobacteria	Betaproteobacteria	Burkholderiales	Burkholderiaceae	Caballeronia	unclassified Caballeronia	Caballeronia sp. M1242
133	root	cellular organisms	Bacteria	Terrabacteria group	Actinobacteria	Actinomycetia	Micrococcales	Microbacteriaceae	Rathayibacter	unclassified Rathayibacter	Rathayibacter sp. VKM Ac-2760
76	root	cellular organisms	Bacteria	Proteobacteria	Gammaproteobacteria	Pseudomonadales	Pseudomonadaceae	Pseudomonas	Pseudomonas stutzeri group	Pseudomonas luteola
128	root	cellular organisms	Bacteria	Proteobacteria	Gammaproteobacteria	Xanthomonadales	Rhodanobacteraceae	Ahniella	Ahniella affigens
28	root	cellular organisms	Bacteria	Proteobacteria	delta/epsilon subdivisions	Deltaproteobacteria	Desulfuromonadales	Geobacteraceae	Trichlorobacter	Trichlorobacter lovleyi	Trichlorobacter lovleyi SZ
40	root	cellular organisms	Bacteria	Proteobacteria	Alphaproteobacteria	Rhodospirillales	Acetobacteraceae	Acetobacter
76	root	cellular organisms	Bacteria	Proteobacteria	Alphaproteobacteria	Hyphomicrobiales	Rhizobiaceae	Rhizobium/Agrobacterium group	Rhizobium	unclassified Rhizobium	Rhizobium sp. NIBRBAC000502774
21	root	cellular organisms	Bacteria	Proteobacteria	Acidithiobacillia	Acidithiobacillales	Acidithiobacillaceae	Acidithiobacillus	Acidithiobacillus caldus	Acidithiobacillus caldus ATCC 51756
31	root	cellular organisms	Bacteria	Proteobacteria	Gammaproteobacteria	Moraxellales	Moraxellaceae	Acinetobacter	unclassified Acinetobacter	Acinetobacter sp. NCu2D-2
207	root	cellular organisms	Bacteria	Proteobacteria	Alphaproteobacteria	Hyphomicrobiales	Rhizobiaceae	Rhizobium/Agrobacterium group	Pseudorhizobium	Pseudorhizobium flavum
1	root	cellular organisms	Bacteria	Proteobacteria	Gammaproteobacteria	Enterobacterales	Enterobacteriaceae	Shigella	Shigella flexneri	Shigella flexneri 2a	Shigella flexneri 2a str. 301
35	root	cellular organisms	Bacteria	Terrabacteria group	Cyanobacteria/Melainabacteria group	Cyanobacteria	Nostocales	Calotrichaceae	Calothrix	unclassified Calothrix
245	root	cellular organisms	Bacteria	Proteobacteria	Alphaproteobacteria	Hyphomicrobiales	Rhizobiaceae	Rhizobium/Agrobacterium group	Rhizobium	Rhizobium gallicum
171	root	cellular organisms	Bacteria	Proteobacteria	Alphaproteobacteria	Hyphomicrobiales	Rhizobiaceae	Rhizobium/Agrobacterium group	Rhizobium	unclassified Rhizobium	Rhizobium sp. CIAT894
19	root	cellular organisms	Bacteria	Terrabacteria group	Actinobacteria	Actinomycetia	Pseudonocardiales	Pseudonocardiaceae	Actinoalloteichus	unclassified Actinoalloteichus	Actinoalloteichus sp. GBA129-24
8	root	cellular organisms	Bacteria	Proteobacteria	Gammaproteobacteria	Enterobacterales	Morganellaceae	Providencia	unclassified Providencia	Providencia sp. R33
18	root	cellular organisms	Bacteria	Proteobacteria	Gammaproteobacteria	Moraxellales	Moraxellaceae	Acinetobacter	Acinetobacter piscicola
15	root	cellular organisms	Bacteria	Terrabacteria group	Firmicutes	Tissierellia	Tissierellales	Peptoniphilaceae	Anaerococcus	Anaerococcus prevotii	Anaerococcus prevotii DSM 20548
146	root	cellular organisms	Bacteria	Proteobacteria	Alphaproteobacteria	Hyphomicrobiales	Methylobacteriaceae	Methylobacterium	Methylobacterium oryzae
2	root	cellular organisms	Bacteria	Terrabacteria group	Actinobacteria	Actinomycetia	Pseudonocardiales	Pseudonocardiaceae	Amycolatopsis	unclassified Amycolatopsis	Amycolatopsis sp. TNS106
51	root	cellular organisms	Bacteria	Terrabacteria group	Actinobacteria	Actinomycetia	Propionibacteriales	Nocardioidaceae	Nocardioides	unclassified Nocardioides	Nocardioides sp. JS614
7	root	cellular organisms	Bacteria	Proteobacteria	Gammaproteobacteria	Enterobacterales	Enterobacteriaceae	Citrobacter	Citrobacter pasteurii
16	root	cellular organisms	Bacteria	Terrabacteria group	Actinobacteria	Actinomycetia	Micrococcales	Micrococcaceae	Arthrobacter	unclassified Arthrobacter	Arthrobacter sp. FW305-BF8
48	root	cellular organisms	Bacteria	Proteobacteria	Alphaproteobacteria	Hyphomicrobiales	Bradyrhizobiaceae	Bradyrhizobium	Bradyrhizobium japonicum
101	root	cellular organisms	Bacteria	Proteobacteria	Alphaproteobacteria	Hyphomicrobiales	Phyllobacteriaceae	Phyllobacterium
14	root	cellular organisms	Bacteria	Proteobacteria	Alphaproteobacteria	Hyphomicrobiales	Rhizobiaceae	Ciceribacter	Ciceribacter selenitireducens	Ciceribacter selenitireducens ATCC BAA-1503
177	root	cellular organisms	Bacteria	Proteobacteria	Alphaproteobacteria	Hyphomicrobiales	Rhizobiaceae	Rhizobium/Agrobacterium group	Rhizobium	Rhizobium tropici	Rhizobium tropici CIAT 899
137	root	cellular organisms	Bacteria	Proteobacteria	Alphaproteobacteria	Hyphomicrobiales	Phyllobacteriaceae	Nitratireductor	unclassified Nitratireductor	Nitratireductor sp. OM-1
20	root	cellular organisms	Bacteria	Terrabacteria group	Actinobacteria	Actinomycetia	Corynebacteriales	Nocardiaceae	Rhodococcus	Rhodococcus opacus	Rhodococcus opacus B4
32	root	cellular organisms	Bacteria	Terrabacteria group	Firmicutes	Bacilli	Bacillales	Staphylococcaceae	Staphylococcus	Staphylococcus caprae
203	root	cellular organisms	Bacteria	Proteobacteria	Betaproteobacteria	Rhodocyclales	Rhodocyclaceae	Aromatoleum	Aromatoleum aromaticum	Aromatoleum aromaticum EbN1
33	root	cellular organisms	Bacteria	Proteobacteria	Gammaproteobacteria	Chromatiales	Ectothiorhodospiraceae	Thioalkalivibrio	unclassified Thioalkalivibrio	Thioalkalivibrio sp. K90mix
349	root	cellular organisms	Bacteria	Proteobacteria	Alphaproteobacteria	Sphingomonadales	Sphingomonadaceae	Novosphingobium
160	root	cellular organisms	Bacteria	Proteobacteria	Alphaproteobacteria	Hyphomicrobiales	Phyllobacteriaceae	Aminobacter	Aminobacter aminovorans
148	root	cellular organisms	Bacteria	Proteobacteria	Betaproteobacteria	Burkholderiales	Comamonadaceae	Diaphorobacter	unclassified Diaphorobacter	Diaphorobacter sp. JS3051
1	root	cellular organisms	Bacteria	Proteobacteria	Gammaproteobacteria	Vibrionales	Vibrionaceae	Vibrio	Vibrio tapetis
328	root	cellular organisms	Bacteria	Proteobacteria	Betaproteobacteria	Burkholderiales	Burkholderiaceae	Paraburkholderia	Paraburkholderia aromaticivorans
9	root	cellular organisms	Bacteria	Terrabacteria group	Actinobacteria	Actinomycetia	Micrococcales	Micrococcaceae	Micrococcus	unclassified Micrococcus	Micrococcus sp. A1
79	root	cellular organisms	Bacteria	FCB group	Bacteroidetes/Chlorobi group	Bacteroidetes	Cytophagia	Cytophagales	Cytophagaceae	Spirosoma	unclassified Spirosoma	Spirosoma sp. CJU-R4
376	root	cellular organisms	Bacteria	Proteobacteria	Alphaproteobacteria	Hyphomicrobiales	Phyllobacteriaceae	Phyllobacterium	Phyllobacterium zundukense
1	root	cellular organisms	Bacteria	Proteobacteria	delta/epsilon subdivisions	Deltaproteobacteria	Desulfuromonadales	Geobacteraceae	Geobacter	Geobacter metallireducens	Geobacter metallireducens GS-15
21	root	cellular organisms	Bacteria	Proteobacteria	Alphaproteobacteria	Rhodobacterales	Roseobacteraceae	Leisingera	unclassified Leisingera
30	root	cellular organisms	Bacteria	Proteobacteria	Gammaproteobacteria	Legionellales	Legionellaceae	Legionella	Legionella fallonii	Legionella fallonii LLAP-10
123	root	cellular organisms	Bacteria	Proteobacteria	Alphaproteobacteria	Rhodospirillales	Azospirillaceae	Skermanella	Skermanella mucosa
30	root	cellular organisms	Bacteria	Proteobacteria	Alphaproteobacteria	Rhodobacterales	Rhodobacteraceae	Brevirhabdus	Brevirhabdus pacifica
448	root	cellular organisms	Bacteria	Terrabacteria group	Firmicutes	Bacilli	Bacillales	Bacillaceae	Geobacillus
1	root	cellular organisms	Bacteria	Terrabacteria group	Firmicutes	Bacilli	Lactobacillales	Lactobacillaceae	Lactiplantibacillus	Lactiplantibacillus plantarum	Lactiplantibacillus plantarum 2025
3	root	cellular organisms	Bacteria	Terrabacteria group	Cyanobacteria/Melainabacteria group	Cyanobacteria	Synechococcales	Synechococcaceae	Synechococcus	unclassified Synechococcus	Synechococcus sp. PCC 7117
2	root	cellular organisms	Bacteria	Terrabacteria group	Firmicutes	Bacilli	Bacillales	Alicyclobacillaceae	Alicyclobacillus	unclassified Alicyclobacillus	Alicyclobacillus sp. TC
299	root	cellular organisms	Bacteria	Proteobacteria	Alphaproteobacteria	Rhodospirillales	Azospirillaceae	Skermanella	Skermanella rosea
14	root	cellular organisms	Bacteria	Terrabacteria group	Actinobacteria	Actinomycetia	Micrococcales	Microbacteriaceae	Leifsonia	unclassified Leifsonia	Leifsonia sp. ZF2019
160	root	cellular organisms	Bacteria	Proteobacteria	Alphaproteobacteria	Rhodobacterales	Rhodobacteraceae	Cereibacter
237	root	cellular organisms	Bacteria	Proteobacteria	Betaproteobacteria	Burkholderiales	Burkholderiaceae	Burkholderia	unclassified Burkholderia	Burkholderia sp. PAMC 26561
10	root	cellular organisms	Bacteria	Spirochaetes	Spirochaetia	Spirochaetales	Treponemataceae	Treponema	Treponema succinifaciens	Treponema succinifaciens DSM 2489
19	root	cellular organisms	Bacteria	Proteobacteria	Betaproteobacteria	Burkholderiales	Comamonadaceae	Polaromonas	unclassified Polaromonas	Polaromonas sp. H6N
125	root	cellular organisms	Bacteria	Terrabacteria group	Cyanobacteria/Melainabacteria group	Cyanobacteria	Nostocales	Scytonemataceae	Scytonema	unclassified Scytonema	Scytonema sp. HK-05
80	root	cellular organisms	Bacteria	Proteobacteria	Gammaproteobacteria	Enterobacterales	Enterobacteriaceae	Salmonella	Salmonella enterica	Salmonella enterica subsp. enterica	Salmonella enterica subsp. enterica serovar India	Salmonella enterica subsp. enterica serovar India str. SA20085604
40	root	cellular organisms	Bacteria	Terrabacteria group	Actinobacteria	Actinomycetia	Streptomycetales	Streptomycetaceae	Streptomyces	unclassified Streptomyces	Streptomyces sp. W75
522	root	cellular organisms	Bacteria	Terrabacteria group	Firmicutes	Bacilli	Bacillales	Listeriaceae	Listeria	Listeria monocytogenes
44	root	cellular organisms	Bacteria	Terrabacteria group	Actinobacteria	Actinomycetia	Corynebacteriales	Mycobacteriaceae	Mycobacterium	Mycobacterium avium complex (MAC)	Mycobacterium avium	Mycobacterium avium subsp. hominissuis
6	root	cellular organisms	Bacteria	Terrabacteria group	Actinobacteria	Actinomycetia	Pseudonocardiales	Pseudonocardiaceae	Pseudonocardia	unclassified Pseudonocardia	Pseudonocardia sp. DSM 110487
63	root	cellular organisms	Bacteria	Proteobacteria	Alphaproteobacteria	Hyphomicrobiales	Aurantimonadaceae	Martelella	unclassified Martelella
6	root	cellular organisms	Bacteria	Proteobacteria	Alphaproteobacteria	Hyphomicrobiales	Rhizobiaceae	Sinorhizobium/Ensifer group	Sinorhizobium	Sinorhizobium meliloti	Sinorhizobium meliloti WSM1022
173	root	cellular organisms	Bacteria	Proteobacteria	Alphaproteobacteria	Hyphomicrobiales	Rhizobiaceae	Rhizobium/Agrobacterium group	Rhizobium	unclassified Rhizobium	Rhizobium sp. SL42
4	root	cellular organisms	Archaea	Euryarchaeota	Stenosarchaea group	Halobacteria	Haloferacales	Halorubraceae	Halorubrum	Halorubrum lacusprofundi	Halorubrum lacusprofundi ATCC 49239
34	root	cellular organisms	Bacteria	Terrabacteria group	Firmicutes	Negativicutes	Selenomonadales	Selenomonadaceae	Selenomonas	Selenomonas ruminantium	Selenomonas ruminantium subsp. lactilytica	Selenomonas ruminantium subsp. lactilytica TAM6421
3	root	cellular organisms	Bacteria	Terrabacteria group	Firmicutes	Bacilli	Bacillales	Planococcaceae	Planococcus	Planococcus glaciei
84	root	cellular organisms	Bacteria	Terrabacteria group	Actinobacteria	Actinomycetia	Micrococcales	Microbacteriaceae	Cnuibacter	Cnuibacter physcomitrellae
44	root	cellular organisms	Bacteria	Proteobacteria	Gammaproteobacteria	Enterobacterales	Morganellaceae	Arsenophonus	Arsenophonus nasoniae
16	root	cellular organisms	Archaea	Euryarchaeota	Stenosarchaea group	Halobacteria	Natrialbales	Natrialbaceae	Natrinema	unclassified Natrinema	Natrinema sp. SLN56
3	root	cellular organisms	Bacteria	Proteobacteria	Gammaproteobacteria	Alteromonadales	Shewanellaceae	Shewanella	Shewanella putrefaciens
25	root	cellular organisms	Bacteria	Terrabacteria group	Actinobacteria	Actinomycetia	Corynebacteriales	Corynebacteriaceae	Corynebacterium	Corynebacterium occultum
4	root	cellular organisms	Bacteria	Terrabacteria group	Actinobacteria	Actinomycetia	Corynebacteriales	Gordoniaceae	Gordonia
25	root	cellular organisms	Bacteria	Proteobacteria	Gammaproteobacteria	Chromatiales	Ectothiorhodospiraceae	Acidihalobacter	Acidihalobacter aeolianus
38	root	cellular organisms	Bacteria	Proteobacteria	delta/epsilon subdivisions	Deltaproteobacteria	Desulfuromonadales	Desulfuromonadaceae	Pelobacter	Pelobacter propionicus	Pelobacter propionicus DSM 2379
6	root	cellular organisms	Bacteria	Terrabacteria group	Firmicutes	Bacilli	Lactobacillales	Enterococcaceae	Enterococcus	unclassified Enterococcus	Enterococcus sp. M190262
66	root	cellular organisms	Bacteria	Proteobacteria	Alphaproteobacteria	Rhodobacterales	Roseobacteraceae	Thalassococcus	unclassified Thalassococcus	Thalassococcus sp. S3
23	root	cellular organisms	Bacteria	Terrabacteria group	Actinobacteria	Actinomycetia	Corynebacteriales	Mycobacteriaceae	Mycobacterium	Mycobacterium rufum
97	root	cellular organisms	Bacteria	Proteobacteria	Alphaproteobacteria	Rhodobacterales	Rhodobacteraceae	Pseudooceanicola	Pseudooceanicola algae
91	root	cellular organisms	Bacteria	Proteobacteria	Alphaproteobacteria	Caulobacterales	Caulobacteraceae	Caulobacter	Caulobacter rhizosphaerae
93	root	cellular organisms	Bacteria	Proteobacteria	Gammaproteobacteria	Enterobacterales	Enterobacteriaceae	Salmonella	Salmonella enterica	Salmonella enterica subsp. enterica	Salmonella enterica subsp. enterica serovar Senftenberg
80	root	cellular organisms	Bacteria	Proteobacteria	Betaproteobacteria
41	root	cellular organisms	Bacteria	FCB group	Bacteroidetes/Chlorobi group	Bacteroidetes	Cytophagia	Cytophagales	Spirosomaceae	Fibrisoma	Fibrisoma limi	Fibrisoma limi BUZ 3
3050	root	cellular organisms	Bacteria	Proteobacteria	Betaproteobacteria	Burkholderiales	Burkholderiaceae	Ralstonia	Ralstonia solanacearum
151	root	cellular organisms	Bacteria	Proteobacteria	Alphaproteobacteria	Hyphomicrobiales	Rhizobiaceae	Rhizobium/Agrobacterium group	Rhizobium	Rhizobium bangladeshense
25	root	cellular organisms	Bacteria	Proteobacteria	Alphaproteobacteria	Hyphomicrobiales	Rhizobiaceae	Rhizobium/Agrobacterium group	Rhizobium	Rhizobium leguminosarum	Rhizobium leguminosarum bv. trifolii	Rhizobium leguminosarum bv. trifolii WSM1689
32	root	cellular organisms	Bacteria	Proteobacteria	Gammaproteobacteria	Enterobacterales	Erwiniaceae	Erwinia	Erwinia gerundensis
299	root	cellular organisms	Bacteria	Proteobacteria	Betaproteobacteria	Burkholderiales	Comamonadaceae	Hydrogenophaga	unclassified Hydrogenophaga	Hydrogenophaga sp. BPS33
142	root	cellular organisms	Bacteria	PVC group	Planctomycetes	Planctomycetia	Isosphaerales	Isosphaeraceae	Singulisphaera	Singulisphaera acidiphila	Singulisphaera acidiphila DSM 18658
11	root	cellular organisms	Bacteria	Terrabacteria group	Cyanobacteria/Melainabacteria group	Cyanobacteria	Synechococcales	Synechococcaceae	Synechococcus	unclassified Synechococcus
87	root	cellular organisms	Bacteria	Proteobacteria	Gammaproteobacteria	Alteromonadales	Alteromonadaceae	Alteromonas/Salinimonas group	Alteromonas	Alteromonas mediterranea
6	root	cellular organisms	Bacteria	Proteobacteria	Alphaproteobacteria	Rhodospirillales	Acetobacteraceae	Gluconobacter	Gluconobacter oxydans
24	root	cellular organisms	Bacteria	Proteobacteria	Alphaproteobacteria	Rhodospirillales
186	root	cellular organisms	Bacteria	Terrabacteria group	Deinococcus-Thermus	Deinococci	Deinococcales	Deinococcaceae	Deinococcus	Deinococcus ficus
5	root	cellular organisms	Bacteria	Terrabacteria group	Actinobacteria	Actinomycetia	Corynebacteriales	Corynebacteriales incertae sedis	Tomitella	Tomitella fengzijianii
3	root	cellular organisms	Bacteria	Terrabacteria group	Actinobacteria	Actinomycetia	Corynebacteriales	Gordoniaceae	Gordonia	Gordonia pseudoamarae
339	root	cellular organisms	Bacteria	Proteobacteria	Alphaproteobacteria	Hyphomicrobiales	Rhizobiaceae	Rhizobium/Agrobacterium group	Rhizobium	Rhizobium rhizoryzae
76	root	cellular organisms	Bacteria	Proteobacteria	Gammaproteobacteria	Pseudomonadales	Pseudomonadaceae	Pseudomonas	Pseudomonas syringae group	Pseudomonas syringae group genomosp. 2	Pseudomonas amygdali	Pseudomonas amygdali pv. lachrymans	Pseudomonas amygdali pv. lachrymans str. M301315
47	root	cellular organisms	Bacteria	Proteobacteria	Alphaproteobacteria	Sphingomonadales	Sphingomonadaceae	Sphingomonas	Sphingomonas changnyeongensis
40	root	cellular organisms	Bacteria	Proteobacteria	Gammaproteobacteria	Enterobacterales	Erwiniaceae	Pantoea	unclassified Pantoea
1091	root	cellular organisms	Bacteria	Proteobacteria	Alphaproteobacteria	Hyphomicrobiales	Methylobacteriaceae	Microvirga	unclassified Microvirga	Microvirga sp. VF16
7	root	cellular organisms	Bacteria	Proteobacteria	delta/epsilon subdivisions	Epsilonproteobacteria	Campylobacterales	Arcobacteraceae	Aliarcobacter	Aliarcobacter cryaerophilus
50	root	cellular organisms	Bacteria	Proteobacteria	Gammaproteobacteria	Enterobacterales	Erwiniaceae	Pantoea	unclassified Pantoea	Pantoea sp. PSNIH1
23	root	cellular organisms	Bacteria	Proteobacteria	Gammaproteobacteria	Vibrionales	Vibrionaceae	Vibrio	Vibrio oreintalis group
2	root	cellular organisms	Bacteria	Proteobacteria	Gammaproteobacteria	Xanthomonadales
98	root	cellular organisms	Bacteria	Proteobacteria	Alphaproteobacteria	Sphingomonadales	Sphingosinicellaceae	Polymorphobacter	unclassified Polymorphobacter	Polymorphobacter sp. PAMC 29362
34	root	cellular organisms	Bacteria	Proteobacteria	Gammaproteobacteria	Moraxellales	Moraxellaceae
26	root	cellular organisms	Bacteria	Proteobacteria	Gammaproteobacteria	Alteromonadales	Shewanellaceae	Shewanella
7	root	cellular organisms	Bacteria	Terrabacteria group	Firmicutes	Bacilli	Lactobacillales	Enterococcaceae	Enterococcus	Enterococcus casseliflavus
2	root	cellular organisms	Bacteria	Proteobacteria	Alphaproteobacteria	Hyphomicrobiales	Phyllobacteriaceae	Mesorhizobium	Mesorhizobium ciceri	Mesorhizobium ciceri biovar biserrulae
156	root	cellular organisms	Bacteria	Proteobacteria	Alphaproteobacteria	Rhodobacterales	Roseobacteraceae	Phaeobacter	Phaeobacter inhibens
133	root	cellular organisms	Bacteria	Proteobacteria	Betaproteobacteria	Burkholderiales	Burkholderiaceae	Burkholderia	pseudomallei group	Burkholderia pseudomallei
31	root	cellular organisms	Bacteria	Proteobacteria	Gammaproteobacteria	Vibrionales	Vibrionaceae	Vibrio	Vibrio oreintalis group	Vibrio europaeus
5	root	cellular organisms	Bacteria	Terrabacteria group	Firmicutes	Bacilli	Bacillales	Bacillaceae	Priestia	unclassified Priestia	Priestia sp. J2
21	root	cellular organisms	Bacteria	Proteobacteria	Betaproteobacteria	Burkholderiales	Burkholderiaceae	Paraburkholderia	Paraburkholderia caffeinilytica
357	root	cellular organisms	Bacteria	FCB group	Bacteroidetes/Chlorobi group	Bacteroidetes	Cytophagia	Cytophagales	Spirosomaceae	Runella	Runella slithyformis	Runella slithyformis DSM 19594
1	root	cellular organisms	Archaea	Euryarchaeota	Stenosarchaea group	Halobacteria	Halobacteriales	Halobacteriaceae	Halobacterium
58	root	cellular organisms	Bacteria	Proteobacteria	Gammaproteobacteria	Moraxellales	Moraxellaceae	Psychrobacter	unclassified Psychrobacter	Psychrobacter sp.
51	root	cellular organisms	Bacteria	FCB group	Bacteroidetes/Chlorobi group	Bacteroidetes	Cytophagia	Cytophagales	Hymenobacteraceae	Hymenobacter	unclassified Hymenobacter
252	root	cellular organisms	Bacteria	Terrabacteria group	Actinobacteria	Actinomycetia	Streptomycetales	Streptomycetaceae	Streptomyces
79	root	cellular organisms	Bacteria	Proteobacteria	Gammaproteobacteria	Vibrionales	Vibrionaceae	Photobacterium	Photobacterium damselae	Photobacterium damselae subsp. damselae
3	root	cellular organisms	Archaea	Euryarchaeota	Stenosarchaea group	Halobacteria	Halobacteriales	Haloarculaceae	Halomicrobium
20	root	cellular organisms	Bacteria	FCB group	Bacteroidetes/Chlorobi group	Bacteroidetes	Bacteroidia	Bacteroidales	Prevotellaceae	Prevotella	Prevotella nigrescens	Prevotella nigrescens F0103
114	root	cellular organisms	Bacteria	Proteobacteria	Alphaproteobacteria	Rhodospirillales	Acetobacteraceae
40	root	cellular organisms	Bacteria	FCB group	Bacteroidetes/Chlorobi group	Bacteroidetes	Cytophagia	Cytophagales	Hymenobacteraceae	Pontibacter	unclassified Pontibacter	Pontibacter sp. SGAir0037
19	root	cellular organisms	Bacteria	Proteobacteria	Gammaproteobacteria	Xanthomonadales	Xanthomonadaceae	Xanthomonas	Xanthomonas oryzae	Xanthomonas oryzae pv. oryzae
40	root	cellular organisms	Bacteria	Proteobacteria	Alphaproteobacteria	Hyphomicrobiales	Rhizobiaceae	Sinorhizobium/Ensifer group	Sinorhizobium	unclassified Sinorhizobium	Sinorhizobium sp. M14
17	root	cellular organisms	Bacteria	Proteobacteria	Betaproteobacteria	Burkholderiales	Burkholderiaceae	Pandoraea	Pandoraea vervacti
137	root	cellular organisms	Bacteria	Proteobacteria	Gammaproteobacteria	Enterobacterales	Yersiniaceae	Nissabacter	unclassified Nissabacter	Nissabacter sp. SGAir0207
4291	root	cellular organisms	Bacteria	Proteobacteria	Alphaproteobacteria	Rhodospirillales	Azospirillaceae	Azospirillum
646	root	cellular organisms	Bacteria	Proteobacteria	Alphaproteobacteria	Sphingomonadales	Erythrobacteraceae	Croceicoccus	Croceicoccus marinus
8	root	cellular organisms	Bacteria	Terrabacteria group	Firmicutes	Bacilli	Lactobacillales	Streptococcaceae	Streptococcus	Streptococcus dysgalactiae group	Streptococcus dysgalactiae
56	root	cellular organisms	Bacteria	Terrabacteria group	Actinobacteria	Actinomycetia	Micrococcales	Micrococcaceae	Paenarthrobacter	Paenarthrobacter ureafaciens
1	root	cellular organisms	Bacteria	Terrabacteria group	Cyanobacteria/Melainabacteria group	Cyanobacteria	Nostocales	Calotrichaceae	Calothrix	unclassified Calothrix	Calothrix sp. NIES-2100
56	root	cellular organisms	Bacteria	FCB group	Bacteroidetes/Chlorobi group	Bacteroidetes	Cytophagia	Cytophagales	Amoebophilaceae	Candidatus Cardinium	unclassified Candidatus Cardinium	Cardinium endosymbiont of Bemisia tabaci	Cardinium endosymbiont cBtQ1 of Bemisia tabaci
302	root	cellular organisms	Bacteria	Terrabacteria group	Firmicutes	Bacilli	Bacillales	Bacillaceae	Bacillus	Bacillus cereus group	Bacillus cereus
34	root	cellular organisms	Bacteria	Terrabacteria group	Actinobacteria	Actinomycetia	Corynebacteriales	Nocardiaceae	Rhodococcus	unclassified Rhodococcus	Rhodococcus sp. WAY2
102	root	cellular organisms	Bacteria	Proteobacteria	Betaproteobacteria	Burkholderiales	Burkholderiaceae	Caballeronia	unclassified Caballeronia	Caballeronia sp. SBC2
2	root	cellular organisms	Bacteria	Proteobacteria	Gammaproteobacteria	Alteromonadales	Shewanellaceae	Shewanella	unclassified Shewanella
2	root	cellular organisms	Bacteria	Proteobacteria	Gammaproteobacteria	Enterobacterales	Yersiniaceae	Yersinia	Yersinia pseudotuberculosis complex	Yersinia pseudotuberculosis	Yersinia pseudotuberculosis IP 32953
3	root	cellular organisms	Bacteria	Proteobacteria	Gammaproteobacteria	Enterobacterales	Yersiniaceae	Yersinia	Yersinia massiliensis
51	root	cellular organisms	Bacteria	Proteobacteria	Alphaproteobacteria	Sphingomonadales	Sphingomonadaceae	Sphingomonas	Sphingomonas paucimobilis
54	root	cellular organisms	Bacteria	Proteobacteria	Gammaproteobacteria	Enterobacterales	Yersiniaceae	Rahnella
20	root	cellular organisms	Bacteria	Proteobacteria	Gammaproteobacteria	Pseudomonadales	Pseudomonadaceae	Pseudomonas	unclassified Pseudomonas
124	root	cellular organisms	Bacteria	Terrabacteria group	Firmicutes	Bacilli	Bacillales	Paenibacillaceae	Paenibacillus	Paenibacillus larvae	Paenibacillus larvae subsp. larvae
75	root	cellular organisms	Bacteria	Proteobacteria	Alphaproteobacteria	Hyphomicrobiales	Aurantimonadaceae	Martelella	unclassified Martelella	Martelella sp. AD-3
219	root	cellular organisms	Bacteria	Proteobacteria	Betaproteobacteria	Burkholderiales	Comamonadaceae	Comamonas	Comamonas thiooxydans
115	root	cellular organisms	Bacteria	Proteobacteria	Alphaproteobacteria	Hyphomicrobiales	Phyllobacteriaceae	Mesorhizobium	Mesorhizobium terrae
12	root	cellular organisms	Bacteria	Terrabacteria group	Firmicutes	Bacilli	Bacillales	Paenibacillaceae	Cohnella	unclassified Cohnella	Cohnella sp. MFER-1
219	root	cellular organisms	Bacteria	Proteobacteria	Alphaproteobacteria	Hyphomicrobiales	Chelatococcaceae	Chelatococcus	unclassified Chelatococcus	Chelatococcus sp. CO-6
52	root	cellular organisms	Bacteria	Proteobacteria	Gammaproteobacteria	Enterobacterales	Enterobacteriaceae	Klebsiella/Raoultella group	Klebsiella	Klebsiella oxytoca
40	root	cellular organisms	Bacteria	Terrabacteria group	Actinobacteria	Actinomycetia	Streptomycetales	Streptomycetaceae	Streptomyces	Streptomyces seoulensis
28	root	cellular organisms	Bacteria	Proteobacteria	Gammaproteobacteria	Moraxellales	Moraxellaceae	Acinetobacter	Acinetobacter calcoaceticus/baumannii complex	Acinetobacter baumannii	Acinetobacter baumannii ATCC 17978
158	root	cellular organisms	Bacteria	Terrabacteria group	Firmicutes	Bacilli	Bacillales	Bacillaceae	Bacillus	Bacillus cereus group	Bacillus thuringiensis
87	root	cellular organisms	Bacteria	FCB group	Bacteroidetes/Chlorobi group	Bacteroidetes	Cytophagia	Cytophagales	Hymenobacteraceae	Hymenobacter	unclassified Hymenobacter	Hymenobacter sp. PAMC 26554
1	root	cellular organisms	Bacteria	Terrabacteria group	Firmicutes	Bacilli	Bacillales	Bacillaceae	Bacillus	Bacillus cereus group	Bacillus thuringiensis	Bacillus thuringiensis LM1212
1	root	cellular organisms	Bacteria	Terrabacteria group	Actinobacteria	Actinomycetia	Micrococcales	Micrococcaceae	Rothia
16	root	cellular organisms	Bacteria	FCB group	Bacteroidetes/Chlorobi group	Bacteroidetes	Bacteroidia	Bacteroidales	Bacteroidaceae	Bacteroides	Bacteroides salyersiae
2	root	cellular organisms	Bacteria	Terrabacteria group	Actinobacteria	Actinomycetia	Bifidobacteriales	Bifidobacteriaceae	Bifidobacterium	Bifidobacterium breve
7	root	cellular organisms	Archaea	Euryarchaeota	Stenosarchaea group	Halobacteria	Natrialbales	Natrialbaceae	Natronococcus	Natronococcus occultus	Natronococcus occultus SP4
24	root	cellular organisms	Bacteria	Terrabacteria group	Firmicutes	Bacilli	Lactobacillales	Lactobacillaceae
886	root	cellular organisms	Bacteria	FCB group	Bacteroidetes/Chlorobi group	Bacteroidetes	Bacteroidia	Bacteroidales	Prevotellaceae	Prevotella	unclassified Prevotella	Prevotella sp. oral taxon 299	Prevotella sp. oral taxon 299 str. F0039
58	root	cellular organisms	Bacteria	Proteobacteria	Alphaproteobacteria	Hyphomicrobiales	Rhizobiaceae	Rhizobium/Agrobacterium group	Agrobacterium	Agrobacterium tumefaciens complex	Agrobacterium fabrum
243	root	cellular organisms	Bacteria	Proteobacteria	Alphaproteobacteria	Rhodobacterales	Rhodobacteraceae	Tritonibacter	Tritonibacter mobilis	Tritonibacter mobilis F1926
27	root	cellular organisms	Bacteria	Proteobacteria	Alphaproteobacteria	Sphingomonadales	Sphingomonadaceae	Sphingomonas	Sphingomonas hengshuiensis
165	root	cellular organisms	Bacteria	Proteobacteria	Alphaproteobacteria	Rhodobacterales	Roseobacteraceae	Ruegeria	unclassified Ruegeria	Ruegeria sp. TM1040
15	root	cellular organisms	Bacteria	Terrabacteria group	Actinobacteria	Actinomycetia	Streptomycetales	Streptomycetaceae	Streptomyces	Streptomyces rimosus
132	root	cellular organisms	Bacteria	Proteobacteria	Betaproteobacteria	Burkholderiales	Alcaligenaceae	Pusillimonas (ex Stolz et al. 2005)	unclassified Pusillimonas	Pusillimonas sp. T7-7
30	root	cellular organisms	Bacteria	Terrabacteria group	Cyanobacteria/Melainabacteria group	Cyanobacteria	Nostocales	Nostocaceae	Nostoc	unclassified Nostoc	Nostoc sp. NIES-2111
20	root	cellular organisms	Bacteria	Proteobacteria	Gammaproteobacteria	Vibrionales	Vibrionaceae	Vibrio	Vibrio cholerae
7	root	cellular organisms	Bacteria	Terrabacteria group	Firmicutes	Clostridia	Eubacteriales	Clostridiaceae	Geosporobacter	Geosporobacter ferrireducens
193	root	cellular organisms	Bacteria	Terrabacteria group	Cyanobacteria/Melainabacteria group	Cyanobacteria	Nostocales	Nostocaceae	Trichormus	Trichormus variabilis
9	root	cellular organisms	Bacteria	Proteobacteria	Alphaproteobacteria	Sphingomonadales	Sphingomonadaceae	Sphingopyxis
2793	root	cellular organisms	Bacteria	Proteobacteria
116	root	cellular organisms	Bacteria	Proteobacteria	Alphaproteobacteria	Hyphomicrobiales	Brucellaceae	Brucella/Ochrobactrum group	Brucella	Brucella anthropi
99	root	cellular organisms	Bacteria	Proteobacteria	Alphaproteobacteria	Hyphomicrobiales	Bradyrhizobiaceae	Bradyrhizobium	Bradyrhizobium septentrionale
360	root	cellular organisms	Bacteria	Proteobacteria	Alphaproteobacteria	Hyphomicrobiales	Rhizobiaceae	Rhizobium/Agrobacterium group	Neorhizobium	Neorhizobium galegae
24	root	cellular organisms	Bacteria	Terrabacteria group	Firmicutes	Bacilli	Lactobacillales	Enterococcaceae	Enterococcus	Enterococcus gilvus
3	root	cellular organisms	Bacteria	Terrabacteria group	Firmicutes	Bacilli	Bacillales	Listeriaceae	Brochothrix	Brochothrix thermosphacta
135	root	cellular organisms	Bacteria	Proteobacteria	Gammaproteobacteria	Enterobacterales	Erwiniaceae	Pantoea	Pantoea dispersa
2	root	cellular organisms	Bacteria	Proteobacteria	Gammaproteobacteria	Enterobacterales	Enterobacteriaceae	Escherichia	Escherichia coli	Escherichia coli O170:H18
58	root	cellular organisms	Archaea	Euryarchaeota	Stenosarchaea group	Halobacteria	Natrialbales	Natrialbaceae	Halostagnicola	Halostagnicola larsenii	Halostagnicola larsenii XH-48
2	root	cellular organisms	Bacteria	Proteobacteria	Gammaproteobacteria	Enterobacterales	Yersiniaceae	Yersinia	Yersinia pseudotuberculosis complex	Yersinia pseudotuberculosis
18	root	cellular organisms	Bacteria	Proteobacteria	Alphaproteobacteria	Sphingomonadales	Sphingomonadaceae	Sphingobium	Sphingobium fuliginis
8	root	cellular organisms	Bacteria	Terrabacteria group	Firmicutes	Clostridia	Eubacteriales	Clostridiaceae	Clostridium	Clostridium sporogenes
68	root	cellular organisms	Bacteria	Proteobacteria	Betaproteobacteria	Burkholderiales	Burkholderiaceae	Cupriavidus	unclassified Cupriavidus	Cupriavidus sp. USMAA2-4
156	root	cellular organisms	Bacteria	Proteobacteria	Alphaproteobacteria	Rhodobacterales	Roseobacteraceae	Roseivivax	Roseivivax marinus
44	root	cellular organisms	Bacteria	Proteobacteria	Betaproteobacteria	Burkholderiales	Burkholderiaceae	Burkholderia	Burkholderia cepacia complex	Burkholderia vietnamiensis
4	root	cellular organisms	Bacteria	Proteobacteria	Gammaproteobacteria	Vibrionales	Vibrionaceae	Vibrio	Vibrio casei
30	root	cellular organisms	Bacteria	Proteobacteria	Betaproteobacteria	Burkholderiales	Burkholderiaceae	Paraburkholderia	Paraburkholderia atlantica
2	root	cellular organisms	Archaea	Euryarchaeota	Stenosarchaea group	Halobacteria	Haloferacales	Halorubraceae	Halorubrum	Halorubrum trapanicum
2463	root	cellular organisms	Bacteria	Terrabacteria group	Actinobacteria	Actinomycetia	Corynebacteriales	Tsukamurellaceae	Tsukamurella	Tsukamurella tyrosinosolvens
247	root	cellular organisms	Bacteria	Terrabacteria group	Firmicutes	Bacilli	Bacillales	Bacillaceae	Bacillus	Bacillus cereus group
6	root	cellular organisms	Bacteria	Terrabacteria group	Firmicutes	Bacilli	Lactobacillales	Carnobacteriaceae	Carnobacterium	Carnobacterium inhibens	Carnobacterium inhibens subsp. gilichinskyi
368	root	cellular organisms	Bacteria	Proteobacteria	Alphaproteobacteria	Hyphomicrobiales	Rhizobiaceae	Rhizobium/Agrobacterium group	Agrobacterium	Agrobacterium tumefaciens complex	Agrobacterium tumefaciens
14	root	cellular organisms	Bacteria	Terrabacteria group	Firmicutes	Bacilli	Bacillales	Bacillaceae	Bacillus	Bacillus cereus group	Bacillus thuringiensis	Bacillus thuringiensis YBT-1518
1	root	cellular organisms	Bacteria	Terrabacteria group	Firmicutes	Clostridia	Eubacteriales	Clostridiaceae	Clostridium	Clostridium botulinum	Clostridium botulinum CDC_1436
419	root	cellular organisms	Bacteria	FCB group	Bacteroidetes/Chlorobi group	Bacteroidetes	Saprospiria	Saprospirales	Haliscomenobacteraceae	Haliscomenobacter	Haliscomenobacter hydrossis	Haliscomenobacter hydrossis DSM 1100
6	root	cellular organisms	Archaea	Euryarchaeota	Stenosarchaea group	Halobacteria	Natrialbales	Natrialbaceae	Haloterrigena
168	root	cellular organisms	Bacteria	Proteobacteria	Alphaproteobacteria	Rhodobacterales	Rhodobacteraceae	Paracoccus	Paracoccus pantotrophus
475	root	cellular organisms	Bacteria	Proteobacteria	Alphaproteobacteria	Rhodobacterales
2	root	cellular organisms	Bacteria	FCB group	Bacteroidetes/Chlorobi group	Bacteroidetes	Bacteroidia	Bacteroidales	Bacteroidaceae	Bacteroides	Bacteroides xylanisolvens
14	root	cellular organisms	Bacteria	Proteobacteria	Alphaproteobacteria	Rhodospirillales	Acetobacteraceae	Acetobacter	Acetobacter orientalis
44	root	cellular organisms	Bacteria	Proteobacteria	Alphaproteobacteria	Hyphomicrobiales	Rhizobiaceae	Shinella	unclassified Shinella	Shinella sp. XGS7
8	root	cellular organisms	Bacteria	Terrabacteria group	Firmicutes	Bacilli	Lactobacillales	Lactobacillaceae	Lentilactobacillus	Lentilactobacillus buchneri
31	root	cellular organisms	Bacteria	Proteobacteria	Betaproteobacteria	Burkholderiales	Comamonadaceae	Polaromonas	unclassified Polaromonas	Polaromonas sp. W11N
553	root	cellular organisms	Bacteria	Proteobacteria	Gammaproteobacteria	Enterobacterales	Enterobacteriaceae	Klebsiella/Raoultella group	Klebsiella	Klebsiella pneumoniae
5	root	cellular organisms	Bacteria	Terrabacteria group	Actinobacteria	Actinomycetia	Streptomycetales	Streptomycetaceae	Streptomyces	unclassified Streptomyces	Streptomyces sp. NA02950
260	root	cellular organisms	Bacteria	Terrabacteria group	Deinococcus-Thermus	Deinococci	Deinococcales	Deinococcaceae	Deinococcus	unclassified Deinococcus	Deinococcus sp. TS-293
14	root	cellular organisms	Bacteria	Proteobacteria	Gammaproteobacteria	Aeromonadales	Aeromonadaceae	Aeromonas	Aeromonas salmonicida
11	root	cellular organisms	Bacteria	Proteobacteria	Betaproteobacteria	Burkholderiales	Burkholderiaceae	Burkholderia	unclassified Burkholderia	Burkholderia sp. MBR-1
186	root	cellular organisms	Bacteria	Proteobacteria	Alphaproteobacteria	Rhodobacterales	Rhodobacteraceae	Cereibacter	Cereibacter sphaeroides
49	root	cellular organisms	Bacteria	Proteobacteria	Betaproteobacteria	Burkholderiales	Burkholderiaceae	Burkholderia	Burkholderia cepacia complex	Burkholderia cepacia
25	root	cellular organisms	Archaea	Euryarchaeota	Stenosarchaea group	Halobacteria	Haloferacales	Haloferacaceae	Halogeometricum	Halogeometricum borinquense	Halogeometricum borinquense DSM 11551
1	root	cellular organisms	Bacteria	Terrabacteria group	Firmicutes	Bacilli	Bacillales	Bacillaceae	Alkalihalobacillus	Alkalihalobacillus clausii
23	root	cellular organisms	Bacteria	Terrabacteria group	Actinobacteria	Actinomycetia	Streptomycetales	Streptomycetaceae	Streptomyces	unclassified Streptomyces	Streptomyces sp. SGAir0924
209	root	cellular organisms	Bacteria	Proteobacteria	Alphaproteobacteria	Hyphomicrobiales	Phyllobacteriaceae	Aminobacter	unclassified Aminobacter	Aminobacter sp. MSH1
324	root	cellular organisms	Bacteria	Proteobacteria	Alphaproteobacteria	Rhodobacterales	Roseobacteraceae
4	root	cellular organisms	Bacteria	Proteobacteria	Betaproteobacteria	Nitrosomonadales	Nitrosomonadaceae	Nitrosomonas	Nitrosomonas stercoris
31	root	cellular organisms	Bacteria	Proteobacteria	Gammaproteobacteria	Enterobacterales	Enterobacteriaceae	Klebsiella/Raoultella group	Raoultella	Raoultella ornithinolytica
10	root	cellular organisms	Bacteria	Proteobacteria	Alphaproteobacteria	Hyphomicrobiales	Bradyrhizobiaceae	Bradyrhizobium	unclassified Bradyrhizobium	Bradyrhizobium sp. SK17
689	root	cellular organisms	Bacteria	Terrabacteria group	Actinobacteria	Actinomycetia	Streptomycetales	Streptomycetaceae	Streptomyces	unclassified Streptomyces	Streptomyces sp. BHT-5-2
9	root	cellular organisms	Bacteria	Proteobacteria	Gammaproteobacteria	Xanthomonadales	Xanthomonadaceae	Xanthomonas	Xanthomonas hydrangeae
51	root	cellular organisms	Bacteria	FCB group	Bacteroidetes/Chlorobi group	Bacteroidetes	Cytophagia	Cytophagales	Hymenobacteraceae	Hymenobacter	unclassified Hymenobacter	Hymenobacter sp. BRD67
150	root	cellular organisms	Bacteria	Proteobacteria	Alphaproteobacteria	Hyphomicrobiales	Rhizobiaceae	Sinorhizobium/Ensifer group	Sinorhizobium	unclassified Sinorhizobium	Sinorhizobium sp. BG8
47	root	cellular organisms	Bacteria	Proteobacteria	Alphaproteobacteria	Hyphomicrobiales	Rhizobiaceae	Rhizobium/Agrobacterium group	Rhizobium	unclassified Rhizobium	Rhizobium sp. B230/85
56	root	cellular organisms	Bacteria	Proteobacteria	delta/epsilon subdivisions	Deltaproteobacteria	Desulfovibrionales	Desulfovibrionaceae	Solidesulfovibrio	Solidesulfovibrio carbinolicus
10	root	cellular organisms	Bacteria	Proteobacteria	Alphaproteobacteria	Rhodobacterales	Roseobacteraceae	Roseovarius	unclassified Roseovarius	Roseovarius sp. THAF8
2	root	cellular organisms	Bacteria	Terrabacteria group	Actinobacteria	Actinomycetia	Corynebacteriales	Nocardiaceae	Rhodococcus	unclassified Rhodococcus	Rhodococcus sp. M8
90	root	cellular organisms	Bacteria	Proteobacteria	Alphaproteobacteria	Hyphomicrobiales	Rhizobiaceae	Rhizobium/Agrobacterium group	Agrobacterium	Agrobacterium rubi
390	root	cellular organisms	Bacteria	Proteobacteria	Alphaproteobacteria	Hyphomicrobiales	Bradyrhizobiaceae	Bradyrhizobium
1	root	cellular organisms	Bacteria	Terrabacteria group	Firmicutes	Bacilli	Bacillales	Planococcaceae	Planococcus	unclassified Planococcus	Planococcus sp. (in: Bacteria)
4	root	cellular organisms	Bacteria	Proteobacteria	Alphaproteobacteria	Hyphomicrobiales	Rhizobiaceae	Rhizobium/Agrobacterium group	Agrobacterium	unclassified Agrobacterium	Agrobacterium sp. MA01
59	root	cellular organisms
53	root	cellular organisms	Bacteria	Proteobacteria	delta/epsilon subdivisions	Epsilonproteobacteria	Campylobacterales	Thiovulaceae	Sulfuricurvum	Sulfuricurvum kujiense	Sulfuricurvum kujiense DSM 16994
23	root	cellular organisms	Bacteria	Terrabacteria group	Actinobacteria	Actinomycetia	Streptomycetales	Streptomycetaceae	Streptomyces	Streptomyces tendae
48	root	cellular organisms	Bacteria	Proteobacteria	Alphaproteobacteria	Hyphomicrobiales	Methylocystaceae	Methylocystis	Methylocystis bryophila
1	root	cellular organisms	Bacteria	Fusobacteria	Fusobacteriia	Fusobacteriales	Leptotrichiaceae	Leptotrichia	Leptotrichia hofstadii
343	root	cellular organisms	Bacteria	Proteobacteria	Betaproteobacteria	Burkholderiales	Burkholderiaceae	Cupriavidus	Cupriavidus basilensis
22	root	cellular organisms	Bacteria	Proteobacteria	Alphaproteobacteria	Sphingomonadales	Zymomonadaceae	Zymomonas	Zymomonas mobilis
2	root	cellular organisms	Bacteria	Proteobacteria	Gammaproteobacteria	Vibrionales	Vibrionaceae	Vibrio	unclassified Vibrio	Vibrio sp. 23023
67	root	cellular organisms	Bacteria	Proteobacteria	Alphaproteobacteria	Sphingomonadales	Sphingomonadaceae	Sphingobium	unclassified Sphingobium	Sphingobium sp. MI1205
74	root	cellular organisms	Bacteria	Proteobacteria	Betaproteobacteria	Nitrosomonadales	Sulfuricellaceae	Sulfuricella	Sulfuricella denitrificans	Sulfuricella denitrificans skB26
22	root	cellular organisms	Bacteria	Terrabacteria group	Actinobacteria	Actinomycetia	Corynebacteriales	Mycobacteriaceae	Mycolicibacterium	Mycolicibacterium arabiense
6	root	cellular organisms	Bacteria	Terrabacteria group	Actinobacteria	Actinomycetia	Corynebacteriales	Gordoniaceae	Gordonia	unclassified Gordonia	Gordonia sp. JH63
52	root	cellular organisms	Bacteria	Proteobacteria	Alphaproteobacteria	Rhodobacterales	Roseobacteraceae	Actibacterium	unclassified Actibacterium	Actibacterium sp. EMB200-NS6
1	root	cellular organisms	Bacteria	Terrabacteria group	Cyanobacteria/Melainabacteria group	Cyanobacteria	Oscillatoriophycideae	Chroococcales	Microcystaceae	Microcystis	Microcystis aeruginosa	Microcystis aeruginosa FD4
62	root	cellular organisms	Bacteria	Proteobacteria	Gammaproteobacteria	Pseudomonadales	Pseudomonadaceae	Azotobacter group	Azotobacter
93	root	cellular organisms	Bacteria	Fusobacteria	Fusobacteriia	Fusobacteriales	Fusobacteriaceae	Cetobacterium	Cetobacterium somerae
153	root	cellular organisms	Bacteria	Proteobacteria	Gammaproteobacteria	Pseudomonadales	Pseudomonadaceae	Azotobacter group	Azotobacter	Azotobacter chroococcum
34	root	cellular organisms	Bacteria	Proteobacteria	Gammaproteobacteria	Thiotrichales	Francisellaceae	Francisella	Francisella tularensis	Francisella tularensis subsp. tularensis	Francisella tularensis subsp. tularensis SCHU S4	Francisella tularensis subsp. tularensis str. SCHU S4 substr. NR-28534
189	root	cellular organisms	Bacteria	Proteobacteria	Alphaproteobacteria	Hyphomicrobiales	Phyllobacteriaceae	Aminobacter	unclassified Aminobacter	Aminobacter sp. SR38
8	root	cellular organisms	Bacteria	Proteobacteria	delta/epsilon subdivisions	Deltaproteobacteria	Desulfovibrionales	Desulfohalobiaceae	Desulfohalobium	Desulfohalobium retbaense	Desulfohalobium retbaense DSM 5692
10	root	cellular organisms	Bacteria	Terrabacteria group	Actinobacteria	Actinomycetia	Pseudonocardiales	Pseudonocardiaceae	Pseudonocardia	Pseudonocardia broussonetiae
5	root	cellular organisms	Bacteria	Terrabacteria group	Firmicutes	Bacilli	Bacillales	Planococcaceae	Sporosarcina	unclassified Sporosarcina	Sporosarcina sp. P37
14	root	cellular organisms	Bacteria	FCB group	Bacteroidetes/Chlorobi group	Bacteroidetes	Bacteroidia	Bacteroidales	Prevotellaceae	Prevotella	Prevotella copri
238	root	cellular organisms	Bacteria	Proteobacteria	Betaproteobacteria	Burkholderiales	Oxalobacteraceae	Massilia group	Massilia	Massilia putida
39	root	cellular organisms	Bacteria	Proteobacteria	Alphaproteobacteria	Hyphomicrobiales	Methylobacteriaceae	Methylobacterium	Methylobacterium phyllosphaerae
12	root	cellular organisms	Bacteria	Proteobacteria	Betaproteobacteria	Burkholderiales	Burkholderiaceae	Cupriavidus	unclassified Cupriavidus
31	root	cellular organisms	Bacteria	Terrabacteria group	Actinobacteria	Actinomycetia	Micrococcales	Microbacteriaceae	Microbacterium	unclassified Microbacterium	Microbacterium sp. No. 7
6	root	cellular organisms	Bacteria	Proteobacteria	Betaproteobacteria	Burkholderiales	Burkholderiaceae	Ralstonia	Ralstonia solanacearum	Ralstonia solanacearum CFBP2957
15	root	cellular organisms	Bacteria	Proteobacteria	Gammaproteobacteria	Vibrionales	Vibrionaceae	Vibrio	Vibrio rumoiensis
1	root	cellular organisms	Bacteria	Proteobacteria	Gammaproteobacteria	Enterobacterales	Enterobacteriaceae	Leclercia	unclassified Leclercia	Leclercia sp. W17
7	root	cellular organisms	Archaea	Euryarchaeota	Stenosarchaea group	Methanomicrobia	Methanosarcinales	Methanosarcinaceae	Methanohalobium	Methanohalobium evestigatum	Methanohalobium evestigatum Z-7303
90	root	cellular organisms	Bacteria	Proteobacteria	Alphaproteobacteria	Sphingomonadales	Sphingomonadaceae	Sphingopyxis	Sphingopyxis granuli
271	root	cellular organisms	Bacteria	Proteobacteria	Alphaproteobacteria	Rhodobacterales	Rhodobacteraceae	Paracoccus	Paracoccus aminophilus	Paracoccus aminophilus JCM 7686
240	root	cellular organisms	Bacteria	Proteobacteria	Alphaproteobacteria	Rhodobacterales	Rhodobacteraceae	Roseicitreum	Roseicitreum antarcticum
90	root	cellular organisms	Bacteria	Proteobacteria	Alphaproteobacteria	Hyphomicrobiales	Aurantimonadaceae	Aureimonas	unclassified Aureimonas	Aureimonas sp. SA4125
102	root	cellular organisms	Bacteria	Terrabacteria group	Actinobacteria	Actinomycetia	Corynebacteriales	Nocardiaceae	Rhodococcus	unclassified Rhodococcus
30	root	cellular organisms	Bacteria	Proteobacteria	Betaproteobacteria	Burkholderiales	Comamonadaceae	Alicycliphilus	Alicycliphilus denitrificans
554	root	cellular organisms	Bacteria	Proteobacteria	Alphaproteobacteria	Sphingomonadales	Sphingomonadaceae	Novosphingobium	unclassified Novosphingobium	Novosphingobium sp. EMRT-2
481	root	cellular organisms	Bacteria	Proteobacteria	Betaproteobacteria	Burkholderiales	Burkholderiaceae	Paraburkholderia	Paraburkholderia sprentiae	Paraburkholderia sprentiae WSM5005
152	root	cellular organisms	Bacteria	Proteobacteria	Alphaproteobacteria	Hyphomicrobiales	Rhizobiaceae	Sinorhizobium/Ensifer group	Sinorhizobium	Sinorhizobium fredii group	Sinorhizobium fredii	Sinorhizobium fredii NGR234
17	root	cellular organisms	Bacteria	Terrabacteria group	Firmicutes	Bacilli	Lactobacillales	Carnobacteriaceae	Carnobacterium	Carnobacterium maltaromaticum
652	root	cellular organisms	Bacteria	Proteobacteria	Betaproteobacteria	Burkholderiales	Burkholderiaceae	Paraburkholderia
20	root	cellular organisms	Bacteria	Proteobacteria	Alphaproteobacteria	Sphingomonadales	Sphingomonadaceae	Sphingomonas	Sphingomonas daechungensis
24	root	cellular organisms	Bacteria	Proteobacteria	Gammaproteobacteria	Enterobacterales	Erwiniaceae	Erwinia	unclassified Erwinia	Erwinia sp. E602
428	root	cellular organisms	Bacteria	Proteobacteria	Gammaproteobacteria	Moraxellales	Moraxellaceae	Acinetobacter	Acinetobacter calcoaceticus/baumannii complex	Acinetobacter baumannii
5	root	cellular organisms	Bacteria	Proteobacteria	Alphaproteobacteria	Hyphomicrobiales	Rhizobiaceae	Rhizobium/Agrobacterium group	Rhizobium	Rhizobium grahamii
139	root	cellular organisms	Bacteria	Proteobacteria	Alphaproteobacteria	Rhodobacterales	Rhodobacteraceae	Paracoccus	Paracoccus zhejiangensis
90	root	cellular organisms	Bacteria	Terrabacteria group	Cyanobacteria/Melainabacteria group	Cyanobacteria	Synechococcales	Acaryochloridaceae	Acaryochloris	unclassified Acaryochloris	Acaryochloris sp. 'Moss Beach'
881	root	cellular organisms	Bacteria	Proteobacteria	Alphaproteobacteria	Hyphomicrobiales	Methylobacteriaceae	Microvirga	Microvirga ossetica
8	root	cellular organisms	Archaea	Euryarchaeota	Stenosarchaea group	Halobacteria	Haloferacales	Halorubraceae	Halobaculum
266	root	cellular organisms	Bacteria	Proteobacteria	Betaproteobacteria	Burkholderiales	Burkholderiaceae	Cupriavidus	Cupriavidus neocaledonicus
6	root	cellular organisms	Bacteria	Proteobacteria	Gammaproteobacteria	Gammaproteobacteria incertae sedis	Thiolapillus	Thiolapillus brandeum
11	root	cellular organisms	Bacteria	Terrabacteria group	Firmicutes	Clostridia	Eubacteriales	Lachnospiraceae	Butyrivibrio	Butyrivibrio proteoclasticus	Butyrivibrio proteoclasticus B316
100	root	cellular organisms	Bacteria	Proteobacteria	Alphaproteobacteria	Rhodobacterales	Roseobacteraceae	Sulfitobacter	Sulfitobacter mediterraneus
566	root	cellular organisms	Bacteria	Terrabacteria group	Actinobacteria	Actinomycetia	Corynebacteriales	Nocardiaceae	Rhodococcus
2	root	cellular organisms	Bacteria	Proteobacteria	Gammaproteobacteria	Pseudomonadales	Pseudomonadaceae	Pseudomonas	unclassified Pseudomonas	Pseudomonas sp. MRSN12121
25	root	cellular organisms	Bacteria	Terrabacteria group	Actinobacteria	Actinomycetia	Corynebacteriales	Nocardiaceae	Rhodococcus	unclassified Rhodococcus	Rhodococcus sp. p52
4	root	cellular organisms	Bacteria	Proteobacteria	Gammaproteobacteria	Enterobacterales	Enterobacteriaceae	Escherichia	Escherichia coli	Escherichia coli K-12	Escherichia coli str. K-12 substr. MG1655
20	root	cellular organisms	Bacteria	Terrabacteria group	Actinobacteria	Actinomycetia	Corynebacteriales	Nocardiaceae	Rhodococcus	unclassified Rhodococcus	Rhodococcus sp. PSBB049
2	root	cellular organisms	Bacteria	Proteobacteria	Gammaproteobacteria	Moraxellales	Moraxellaceae	Acinetobacter	unclassified Acinetobacter	Acinetobacter sp. 10FS3-1
31	root	cellular organisms	Bacteria	Proteobacteria	Alphaproteobacteria	Hyphomicrobiales	Methylobacteriaceae	Methylobacterium	Methylobacterium brachiatum
13	root	cellular organisms	Bacteria	Proteobacteria	Gammaproteobacteria	Alteromonadales	Shewanellaceae	Shewanella	Shewanella aestuarii
117	root	cellular organisms	Bacteria	Terrabacteria group	Cyanobacteria/Melainabacteria group	Cyanobacteria	Nostocales	Hapalosiphonaceae	Fischerella	unclassified Fischerella	Fischerella sp. NIES-4106
12	root	cellular organisms	Bacteria	Terrabacteria group	Actinobacteria	Actinomycetia	Streptosporangiales	Streptosporangiaceae	Thermobispora	Thermobispora bispora
567	root	cellular organisms	Bacteria	Proteobacteria	Alphaproteobacteria	Hyphomicrobiales	Rhizobiaceae	Rhizobium/Agrobacterium group	Rhizobium	Rhizobium leguminosarum
82	root	cellular organisms	Bacteria	Proteobacteria	Alphaproteobacteria	Rhodobacterales	Rhodobacteraceae	Paracoccus	unclassified Paracoccus (in: Bacteria)	Paracoccus sp. MC1862
18	root	cellular organisms	Bacteria	Proteobacteria	Alphaproteobacteria	Hyphomicrobiales	Aurantimonadaceae	Martelella	Martelella lutilitoris
1	root	cellular organisms	Bacteria	Proteobacteria	Gammaproteobacteria	Enterobacterales	Enterobacteriaceae	Cronobacter	Cronobacter condimenti	Cronobacter condimenti 1330
131	root	cellular organisms	Bacteria	Proteobacteria	Gammaproteobacteria	Aeromonadales	Aeromonadaceae	Aeromonas
444	root	cellular organisms	Bacteria	Proteobacteria	Alphaproteobacteria	Sphingomonadales	Sphingomonadaceae	Sphingobium	Sphingobium herbicidovorans
1451	root	cellular organisms	Bacteria	Proteobacteria	Betaproteobacteria	Burkholderiales	Burkholderiaceae	Cupriavidus	Cupriavidus metallidurans
6	root	cellular organisms	Bacteria	Terrabacteria group	Cyanobacteria/Melainabacteria group	Cyanobacteria	Nostocales	Calotrichaceae	Calothrix
18	root	cellular organisms	Bacteria	Terrabacteria group	Cyanobacteria/Melainabacteria group	Cyanobacteria	Nostocales	Scytonemataceae	Scytonema	unclassified Scytonema	Scytonema sp. NIES-4073
4	root	cellular organisms	Bacteria	FCB group	Bacteroidetes/Chlorobi group	Bacteroidetes	Bacteroidia	Bacteroidales	Bacteroidaceae	Phocaeicola	Phocaeicola dorei
149	root	cellular organisms	Bacteria	Terrabacteria group	Actinobacteria	Actinomycetia	Streptomycetales	Streptomycetaceae	Streptomyces	unclassified Streptomyces
40	root	cellular organisms	Bacteria	FCB group	Bacteroidetes/Chlorobi group	Bacteroidetes
27	root	cellular organisms	Bacteria	Proteobacteria	Alphaproteobacteria	Hyphomicrobiales	Phyllobacteriaceae	Mesorhizobium	Mesorhizobium japonicum	Mesorhizobium japonicum MAFF 303099
10	root	cellular organisms	Bacteria	Proteobacteria	Gammaproteobacteria	Pseudomonadales	Pseudomonadaceae	Pseudomonas	Pseudomonas aeruginosa group
357	root	cellular organisms	Bacteria	Proteobacteria	Alphaproteobacteria	Sphingomonadales	Sphingomonadaceae	Novosphingobium	unclassified Novosphingobium
4	root	cellular organisms	Bacteria	Terrabacteria group	Firmicutes	Bacilli	Bacillales	Bacillaceae	Alkalihalophilus	Alkalihalophilus pseudofirmus	Alkalihalophilus pseudofirmus OF4
159	root	cellular organisms	Bacteria	Proteobacteria	Gammaproteobacteria	Moraxellales	Moraxellaceae	Moraxella	Moraxella osloensis
1	root	cellular organisms	Bacteria	PVC group	Chlamydiae	Chlamydiia	Chlamydiales	Chlamydiaceae	Chlamydia/Chlamydophila group	Chlamydia	Chlamydia suis
4	root	cellular organisms	Bacteria	Proteobacteria	Gammaproteobacteria	Enterobacterales	Enterobacteriaceae	Enterobacter	Enterobacter cloacae complex	Enterobacter asburiae
769	root	cellular organisms	Bacteria	Proteobacteria	Alphaproteobacteria	Sphingomonadales	Sphingomonadaceae
399	root	cellular organisms	Bacteria	Proteobacteria	Alphaproteobacteria	Sphingomonadales	Sphingomonadaceae	Sphingobium	unclassified Sphingobium	Sphingobium sp. RAC03
16	root	cellular organisms	Bacteria	Proteobacteria	Betaproteobacteria	Burkholderiales	Burkholderiaceae	Paraburkholderia	Paraburkholderia phytofirmans	Paraburkholderia phytofirmans PsJN
52	root	cellular organisms	Bacteria	Proteobacteria	Alphaproteobacteria	Rhodobacterales	Rhodobacteraceae	Frigidibacter	Frigidibacter mobilis
110	root	cellular organisms	Bacteria	Proteobacteria	Alphaproteobacteria	Hyphomicrobiales	Brucellaceae	Brucella/Ochrobactrum group	Brucella	[Ochrobactrum] quorumnocens
4	root	cellular organisms	Bacteria	PVC group	Chlamydiae	Chlamydiia	Chlamydiales	Chlamydiaceae	Chlamydia/Chlamydophila group	Chlamydia
88	root	cellular organisms	Bacteria	Proteobacteria	Gammaproteobacteria	Enterobacterales	Enterobacteriaceae	Enterobacter	unclassified Enterobacter	Enterobacter sp. LU1
76	root	cellular organisms	Bacteria	Terrabacteria group	Actinobacteria	Actinomycetia	Streptomycetales	Streptomycetaceae	Streptomyces	unclassified Streptomyces	Streptomyces sp. F8
22	root	cellular organisms	Bacteria	Proteobacteria	Gammaproteobacteria	Vibrionales	Vibrionaceae	Vibrio	Vibrio vulnificus
262	root	cellular organisms	Bacteria	Proteobacteria	Gammaproteobacteria	Vibrionales	Vibrionaceae	Vibrio	unclassified Vibrio
46	root	cellular organisms	Archaea	Euryarchaeota	Stenosarchaea group	Halobacteria	Halobacteriales	Haloarculaceae	Haloarcula	unclassified Haloarcula	Haloarcula sp. JP-L23
247	root	cellular organisms	Bacteria	Proteobacteria	Betaproteobacteria	Neisseriales	Chromobacteriaceae	Chromobacterium group	Chromobacterium	Chromobacterium phragmitis
74	root	cellular organisms	Bacteria	Terrabacteria group	Cyanobacteria/Melainabacteria group	Cyanobacteria	Nostocales	Nostocaceae	Nostoc	unclassified Nostoc	Nostoc sp. TCL26-01
69	root	cellular organisms	Bacteria	Proteobacteria	Gammaproteobacteria	Enterobacterales	Enterobacteriaceae	Plesiomonas	Plesiomonas shigelloides
29	root	cellular organisms	Bacteria	Proteobacteria	Alphaproteobacteria	Sphingomonadales	Sphingomonadaceae	Sphingomonas	Sphingomonas sanxanigenens	Sphingomonas sanxanigenens DSM 19645 = NX02
5	root	cellular organisms	Bacteria	Proteobacteria	Gammaproteobacteria	Pseudomonadales	Pseudomonadaceae	Pseudomonas	Pseudomonas fluorescens group	Pseudomonas veronii
46	root	cellular organisms	Bacteria	Proteobacteria	Alphaproteobacteria	Hyphomicrobiales	Rhizobiaceae	Rhizobium/Agrobacterium group	Rhizobium	Rhizobium indicum
14	root	cellular organisms	Bacteria	Proteobacteria	Gammaproteobacteria	Xanthomonadales	Rhodanobacteraceae	Rhodanobacter	Rhodanobacter thiooxydans
1	root	cellular organisms	Bacteria	Terrabacteria group	Actinobacteria	Actinomycetia	Propionibacteriales	Propionibacteriaceae	Cutibacterium	Cutibacterium modestum
73	root	cellular organisms	Bacteria	Terrabacteria group	Cyanobacteria/Melainabacteria group	Cyanobacteria	Synechococcales	Acaryochloridaceae	Acaryochloris	Acaryochloris marina	Acaryochloris marina S15
246	root	cellular organisms	Bacteria	Proteobacteria	Alphaproteobacteria	Hyphomicrobiales	Rhizobiaceae	Rhizobium/Agrobacterium group	Rhizobium	unclassified Rhizobium	Rhizobium sp. ACO-34A
681	root	cellular organisms	Bacteria	Proteobacteria	Alphaproteobacteria	Sphingomonadales	Sphingomonadaceae	Novosphingobium	unclassified Novosphingobium	Novosphingobium sp. THN1
54	root	cellular organisms	Bacteria	Terrabacteria group	Actinobacteria	Actinomycetia	Micrococcales	Micrococcaceae	Kocuria	Kocuria flava
767	root	cellular organisms	Bacteria	FCB group	Bacteroidetes/Chlorobi group	Bacteroidetes	Cytophagia	Cytophagales	Cytophagaceae	Spirosoma	unclassified Spirosoma	Spirosoma sp. RHs26
119	root	cellular organisms	Bacteria	Proteobacteria	Gammaproteobacteria	Vibrionales	Vibrionaceae	Vibrio	unclassified Vibrio	Vibrio sp. HDW18
13	root	cellular organisms	Bacteria	Proteobacteria	Betaproteobacteria	Burkholderiales	Comamonadaceae	Delftia	unclassified Delftia	Delftia sp. KV29
1432	root	cellular organisms	Bacteria	FCB group	Gemmatimonadetes	Gemmatimonadetes	Gemmatimonadales	Gemmatimonadaceae	Gemmatirosa	Gemmatirosa kalamazoonesis
72	root	cellular organisms	Bacteria	Proteobacteria	Alphaproteobacteria	Rhodobacterales	Roseobacteraceae	Roseovarius	Roseovarius indicus
45	root	cellular organisms	Bacteria	Terrabacteria group	Cyanobacteria/Melainabacteria group	Cyanobacteria	Oscillatoriophycideae	Chroococcales	Chroococcaceae	Chondrocystis	unclassified Chondrocystis	Chondrocystis sp. NIES-4102
6	root	cellular organisms	Bacteria	Proteobacteria	Gammaproteobacteria	Moraxellales	Moraxellaceae	Acinetobacter	Acinetobacter defluvii
3	root	cellular organisms	Bacteria	Proteobacteria	Gammaproteobacteria	Enterobacterales	Yersiniaceae	Serratia	Serratia fonticola
22	root	cellular organisms	Bacteria	Terrabacteria group	Firmicutes	Bacilli	Lactobacillales	Lactobacillaceae	Companilactobacillus	Companilactobacillus paralimentarius
132	root	cellular organisms	Bacteria	Proteobacteria	Alphaproteobacteria	Sphingomonadales	Sphingomonadaceae	Sphingobium	unclassified Sphingobium	Sphingobium sp. TKS
241	root	cellular organisms	Bacteria	Proteobacteria	Betaproteobacteria	Burkholderiales	Burkholderiales genera incertae sedis	Methylibium	Methylibium petroleiphilum	Methylibium petroleiphilum PM1
55	root	cellular organisms	Bacteria	Proteobacteria	Betaproteobacteria	Burkholderiales	Burkholderiaceae	Paraburkholderia	Paraburkholderia graminis
302	root	cellular organisms	Bacteria	Proteobacteria	Alphaproteobacteria	Hyphomicrobiales	Phyllobacteriaceae	Mesorhizobium
77	root	cellular organisms	Bacteria	Proteobacteria	Alphaproteobacteria	Hyphomicrobiales	Rhizobiaceae	Rhizobium/Agrobacterium group	Agrobacterium	Agrobacterium larrymoorei
59	root	cellular organisms	Bacteria	Proteobacteria	Alphaproteobacteria	Rhodospirillales	Acetobacteraceae	Acidiphilium	Acidiphilium multivorum	Acidiphilium multivorum AIU301
41	root	cellular organisms	Bacteria	Terrabacteria group	Actinobacteria	Actinomycetia	Pseudonocardiales	Pseudonocardiaceae	Pseudonocardia	Pseudonocardia dioxanivorans	Pseudonocardia dioxanivorans CB1190
15	root	cellular organisms	Bacteria	FCB group	Bacteroidetes/Chlorobi group	Bacteroidetes	Cytophagia	Cytophagales	Cytophagaceae	Spirosoma	Spirosoma taeanense
4	root	cellular organisms	Bacteria	Proteobacteria	Alphaproteobacteria	Rhodobacterales	Roseobacteraceae	Salipiger
221	root	cellular organisms	Bacteria	Terrabacteria group	Deinococcus-Thermus	Deinococci	Deinococcales	Deinococcaceae	Deinococcus	unclassified Deinococcus	Deinococcus sp. NW-56
2	root	cellular organisms	Bacteria	Proteobacteria	Alphaproteobacteria	Hyphomicrobiales	Methylocystaceae	Methylosinus
198	root	cellular organisms	Bacteria	FCB group	Bacteroidetes/Chlorobi group	Bacteroidetes	Cytophagia	Cytophagales	Hymenobacteraceae	Hymenobacter	Hymenobacter swuensis	Hymenobacter swuensis DY53
13	root	cellular organisms	Bacteria	Terrabacteria group	Tenericutes	Mollicutes	Mycoplasmatales	Mycoplasmataceae	Mesomycoplasma	Mesomycoplasma hyopneumoniae
1	root	cellular organisms	Bacteria	FCB group	Bacteroidetes/Chlorobi group	Bacteroidetes	Flavobacteriia	Flavobacteriales	Blattabacteriaceae	Blattabacterium	Blattabacterium punctulatus
103	root	cellular organisms	Bacteria	Terrabacteria group	Actinobacteria	Actinomycetia	Streptomycetales	Streptomycetaceae	Streptomyces	Streptomyces aurantiacus group	Streptomyces cadmiisoli
712	root	cellular organisms	Bacteria	Proteobacteria	Betaproteobacteria	Burkholderiales	Comamonadaceae	Diaphorobacter	unclassified Diaphorobacter	Diaphorobacter sp. HDW4B
7	root	cellular organisms	Bacteria	Proteobacteria	Gammaproteobacteria	Moraxellales	Moraxellaceae	Acinetobacter	unclassified Acinetobacter	Acinetobacter sp. FDAARGOS_493
29	root	cellular organisms	Bacteria	Proteobacteria	Gammaproteobacteria	Moraxellales	Moraxellaceae	Acinetobacter	Acinetobacter calcoaceticus/baumannii complex	Acinetobacter seifertii
22	root	cellular organisms	Bacteria	Proteobacteria	Alphaproteobacteria	Rhodobacterales	Roseobacteraceae	Roseobacter	Roseobacter denitrificans
3	root	cellular organisms	Bacteria	Terrabacteria group	Firmicutes	Bacilli	Lactobacillales	Lactobacillaceae	Ligilactobacillus	Ligilactobacillus acidipiscis
44	root	cellular organisms	Bacteria	Terrabacteria group	Actinobacteria	Actinomycetia	Corynebacteriales	Nocardiaceae	Rhodococcus	Rhodococcus erythropolis group	Rhodococcus erythropolis	Rhodococcus erythropolis R138
147	root	cellular organisms	Bacteria	Proteobacteria	Alphaproteobacteria	Rhodobacterales	Rhodobacteraceae	Rhodobacter	unclassified Rhodobacter	Rhodobacter sp. N10
105	root	cellular organisms	Bacteria	Proteobacteria	Betaproteobacteria	Burkholderiales	Burkholderiaceae	Burkholderia	Burkholderia glumae
20	root	cellular organisms	Bacteria	Terrabacteria group	Firmicutes	Bacilli	Bacillales	Bacillaceae	Priestia	Priestia aryabhattai
51	root	cellular organisms	Bacteria	Terrabacteria group	Actinobacteria	Actinomycetia	Corynebacteriales	Nocardiaceae	Rhodococcus	Rhodococcus opacus	Rhodococcus opacus PD630
208	root	cellular organisms	Bacteria	Terrabacteria group	Cyanobacteria/Melainabacteria group	Cyanobacteria	Pseudanabaenales	Leptolyngbyaceae	Kovacikia	Kovacikia minuta	Kovacikia minuta CCNU0001
67	root	cellular organisms	Bacteria	Proteobacteria	Betaproteobacteria	Rhodocyclales	Zoogloeaceae	Thauera	unclassified Thauera	Thauera sp. MZ1T
80	root	cellular organisms	Bacteria	Proteobacteria	Alphaproteobacteria	Rhodobacterales	Roseobacteraceae	Sulfitobacter
5	root	cellular organisms	Bacteria	Proteobacteria	Gammaproteobacteria	Vibrionales	Vibrionaceae	Vibrio	Vibrio navarrensis
17	root	cellular organisms	Bacteria	Proteobacteria	Gammaproteobacteria	Enterobacterales	Hafniaceae	Edwardsiella	Edwardsiella tarda
42	root	cellular organisms	Bacteria	Proteobacteria	Alphaproteobacteria	Hyphomicrobiales	Phyllobacteriaceae	Nitratireductor
2	root	cellular organisms	Bacteria	Proteobacteria	Betaproteobacteria	Burkholderiales	Burkholderiaceae	Burkholderia	pseudomallei group
61	root	cellular organisms	Bacteria	Proteobacteria	Betaproteobacteria	Burkholderiales	Comamonadaceae	Comamonas	unclassified Comamonas	Comamonas sp. 7D-2
43	root	cellular organisms	Bacteria	Proteobacteria	Alphaproteobacteria	Rhodobacterales	Rhodobacteraceae	Rhodobacter	unclassified Rhodobacter	Rhodobacter sp. LPB0142
247	root	cellular organisms	Bacteria	Proteobacteria	Gammaproteobacteria	Vibrionales	Vibrionaceae	Vibrio	unclassified Vibrio	Vibrio sp. THAF190c
11	root	cellular organisms	Archaea	Euryarchaeota	Stenosarchaea group	Halobacteria	Halobacteriales	Halobacteriaceae
14	root	cellular organisms	Bacteria	Proteobacteria	Alphaproteobacteria	Rhodospirillales	Acetobacteraceae	Gluconobacter	Gluconobacter sphaericus
5	root	cellular organisms	Bacteria	Proteobacteria	Gammaproteobacteria	Vibrionales	Vibrionaceae	Vibrio	Vibrio panuliri
64	root	cellular organisms	Bacteria	Proteobacteria	Alphaproteobacteria	Hyphomicrobiales	Methylobacteriaceae	Methylorubrum	Methylorubrum extorquens	Methylorubrum extorquens CM4
4	root	cellular organisms	Bacteria	Terrabacteria group	Firmicutes	Bacilli	Lactobacillales	Lactobacillaceae	Latilactobacillus	Latilactobacillus curvatus
122	root	cellular organisms	Bacteria	Proteobacteria	Alphaproteobacteria	Rhodobacterales	Roseobacteraceae	Sulfitobacter	Sulfitobacter guttiformis
115	root	cellular organisms	Bacteria	Proteobacteria	Alphaproteobacteria	Hyphomicrobiales	Rhizobiaceae	Shinella	Shinella zoogloeoides
7	root	cellular organisms	Bacteria	Terrabacteria group	Firmicutes	Bacilli	Bacillales	Staphylococcaceae	Staphylococcus	Staphylococcus epidermidis
272	root	cellular organisms	Bacteria	Proteobacteria	Alphaproteobacteria	Rhodobacterales	Rhodobacteraceae	Paracoccus	Paracoccus aminovorans
113	root	cellular organisms	Bacteria	Proteobacteria	Gammaproteobacteria	Oceanospirillales	Zooshikellaceae	Spartinivicinus	Spartinivicinus ruber
55	root	cellular organisms	Bacteria	Proteobacteria	Alphaproteobacteria	Hyphomicrobiales	Rhizobiaceae	Rhizobium/Agrobacterium group	Agrobacterium	Agrobacterium vaccinii
135	root	cellular organisms	Bacteria	Terrabacteria group	Actinobacteria	Actinomycetia	Corynebacteriales	Nocardiaceae	Rhodococcus	unclassified Rhodococcus	Rhodococcus sp. USK10
16	root	cellular organisms	Bacteria	FCB group	Bacteroidetes/Chlorobi group	Bacteroidetes	Flavobacteriia	Flavobacteriales	Flavobacteriaceae	Myroides	Myroides odoratimimus
4	root	cellular organisms	Bacteria	Terrabacteria group	Firmicutes	Bacilli	Bacillales	Bacillaceae	Bacillus	Bacillus pumilus
1	root	cellular organisms	Bacteria	Terrabacteria group	Actinobacteria	Actinomycetia	Propionibacteriales	Nocardioidaceae	Aeromicrobium	Aeromicrobium yanjiei
9	root	cellular organisms	Bacteria	Terrabacteria group	Cyanobacteria/Melainabacteria group	Cyanobacteria	Synechococcales	Synechococcaceae	Synechococcus	unclassified Synechococcus	Synechococcus sp. PCC 7002
389	root	cellular organisms	Bacteria	Proteobacteria	Alphaproteobacteria	Hyphomicrobiales	Rhizobiaceae	Rhizobium/Agrobacterium group	Rhizobium	unclassified Rhizobium	Rhizobium sp. WYJ-E13
254	root	cellular organisms	Bacteria	Proteobacteria	Alphaproteobacteria	Hyphomicrobiales	Rhizobiaceae	Rhizobium/Agrobacterium group	Agrobacterium	Agrobacterium vitis
746	root	cellular organisms	Bacteria	Proteobacteria	Alphaproteobacteria	Rhodospirillales	Azospirillaceae	Azospirillum	unclassified Azospirillum	Azospirillum sp. B510
10	root	cellular organisms	Bacteria	Proteobacteria	Gammaproteobacteria	Alteromonadales	Shewanellaceae	Shewanella	Shewanella baltica	Shewanella baltica BA175
8	root	cellular organisms	Bacteria	Spirochaetes	Spirochaetia	Leptospirales	Leptospiraceae	Leptospira	Leptospira biflexa	Leptospira biflexa serovar Patoc
42	root	cellular organisms	Bacteria	Proteobacteria	Gammaproteobacteria	Cellvibrionales	Cellvibrionaceae	Agarilytica	Agarilytica rhodophyticola
31	root	cellular organisms	Bacteria	Proteobacteria	Gammaproteobacteria	Vibrionales	Vibrionaceae	Vibrio	Vibrio nigripulchritudo
27	root	cellular organisms	Bacteria	Terrabacteria group	Firmicutes	Bacilli	Lactobacillales	Enterococcaceae	Vagococcus	Vagococcus fluvialis
702	root	cellular organisms	Bacteria	Proteobacteria	Alphaproteobacteria	Rhodospirillales	Azospirillaceae	Niveispirillum	Niveispirillum cyanobacteriorum
258	root	cellular organisms	Bacteria	Proteobacteria	Alphaproteobacteria	Sphingomonadales	Sphingomonadaceae	Sphingopyxis	Sphingopyxis macrogoltabida
70	root	cellular organisms	Bacteria	Terrabacteria group	Deinococcus-Thermus	Deinococci	Deinococcales	Deinococcaceae	Deinococcus	Deinococcus actinosclerus
22	root	cellular organisms	Bacteria	Terrabacteria group	Actinobacteria	Actinomycetia	Streptomycetales	Streptomycetaceae	Streptomyces	Streptomyces leeuwenhoekii
197	root	cellular organisms	Bacteria	Terrabacteria group	Deinococcus-Thermus	Deinococci	Deinococcales	Deinococcaceae	Deinococcus
6	root	cellular organisms	Bacteria	Proteobacteria	Alphaproteobacteria	Rhodobacterales	Rhodobacteraceae	Paracoccus	Paracoccus aestuarii
6	root	cellular organisms	Bacteria	Terrabacteria group	Firmicutes	Bacilli	Lactobacillales	Streptococcaceae	Streptococcus	unclassified Streptococcus	Streptococcus sp. FDAARGOS_192
6	root	cellular organisms	Bacteria	Proteobacteria	Alphaproteobacteria	Hyphomicrobiales	Rhizobiaceae	Sinorhizobium/Ensifer group	Ensifer	unclassified Ensifer
568	root	cellular organisms	Bacteria	Proteobacteria	Alphaproteobacteria	Rhodospirillales	Azospirillaceae	Azospirillum	Azospirillum oryzae
6	root	cellular organisms	Bacteria	Proteobacteria	Alphaproteobacteria	Rhodospirillales	Acetobacteraceae	Komagataeibacter	Komagataeibacter rhaeticus
4	root	cellular organisms	Bacteria	Terrabacteria group	Firmicutes	Bacilli	Bacillales	Bacillaceae	Bacillus	Bacillus cereus group	Bacillus nitratireducens
135	root	cellular organisms	Bacteria	Proteobacteria	Gammaproteobacteria	Pseudomonadales	Pseudomonadaceae	Pseudomonas	Pseudomonas putida group	Pseudomonas putida
429	root	cellular organisms	Bacteria	Proteobacteria	Betaproteobacteria	Burkholderiales	Burkholderiales genera incertae sedis	Mitsuaria	unclassified Mitsuaria	Mitsuaria sp. 7
177	root	cellular organisms	Bacteria	Proteobacteria	Alphaproteobacteria	Sphingomonadales
66	root	cellular organisms	Bacteria	Proteobacteria	Gammaproteobacteria	Enterobacterales	Yersiniaceae	Rahnella	Rahnella inusitata
8	root	cellular organisms	Bacteria	Terrabacteria group	Actinobacteria	Actinomycetia	Corynebacteriales	Nocardiaceae	Rhodococcus	unclassified Rhodococcus	Rhodococcus sp. H-CA8f
1	root	cellular organisms	Bacteria	Proteobacteria	Gammaproteobacteria	Enterobacterales	Erwiniaceae	Pantoea	Pantoea eucalypti
97	root	cellular organisms	Bacteria	Terrabacteria group	Cyanobacteria/Melainabacteria group	Cyanobacteria	Nostocales	Nostocaceae	Nostoc	Nostoc flagelliforme	Nostoc flagelliforme CCNUN1
2	root	cellular organisms	Bacteria	Proteobacteria	Gammaproteobacteria	Moraxellales	Moraxellaceae	Moraxella	Moraxella bovoculi
1	root	cellular organisms	Bacteria	Terrabacteria group	Firmicutes	Bacilli	Lactobacillales	Lactobacillaceae	Lactobacillus	Lactobacillus iners
2	root	cellular organisms	Bacteria	FCB group	Bacteroidetes/Chlorobi group	Bacteroidetes	Flavobacteriia	Flavobacteriales	Flavobacteriaceae	Nonlabens	Nonlabens spongiae
477	root	cellular organisms	Bacteria	Proteobacteria	Betaproteobacteria	Burkholderiales	Burkholderiaceae	Cupriavidus	Cupriavidus oxalaticus
6	root	cellular organisms	Bacteria	Proteobacteria	Gammaproteobacteria	Alteromonadales	Pseudoalteromonadaceae	Pseudoalteromonas	Pseudoalteromonas translucida	Pseudoalteromonas translucida TAC125
155	root	cellular organisms	Bacteria	Proteobacteria	Alphaproteobacteria	Hyphomicrobiales	Rhizobiaceae	Rhizobium/Agrobacterium group	Rhizobium	Rhizobium phaseoli
1545	root	cellular organisms	Bacteria	Proteobacteria	Betaproteobacteria	Burkholderiales	Burkholderiaceae	Burkholderia	Burkholderia cepacia complex	Burkholderia cenocepacia
4	root	cellular organisms	Bacteria	Terrabacteria group	Actinobacteria	Actinomycetia	Micrococcales	Microbacteriaceae	Rathayibacter	Rathayibacter festucae
4	root	cellular organisms	Bacteria	Terrabacteria group	Cyanobacteria/Melainabacteria group	Cyanobacteria	Nostocales	Nostocaceae	Nostoc	Nostoc sphaeroides
510	root	cellular organisms	Bacteria	Terrabacteria group	Firmicutes	Bacilli	Lactobacillales	Enterococcaceae	Enterococcus	Enterococcus faecium
110	root	cellular organisms	Bacteria	Terrabacteria group	Firmicutes	Bacilli	Bacillales	Bacillaceae	Bacillus
1	root	cellular organisms	Bacteria	FCB group	Bacteroidetes/Chlorobi group	Bacteroidetes	Flavobacteriia	Flavobacteriales	Blattabacteriaceae	Blattabacterium	unclassified Blattabacterium	Blattabacterium sp. (Nauphoeta cinerea)
4	root	cellular organisms	Bacteria	Proteobacteria	Alphaproteobacteria	Rhodospirillales	Acetobacteraceae	Acetobacter	Acetobacter ghanensis
68	root	cellular organisms	Bacteria	Terrabacteria group	Actinobacteria	Actinomycetia	Streptomycetales	Streptomycetaceae	Streptomyces	Streptomyces globosus
397	root	cellular organisms	Bacteria	Proteobacteria	Alphaproteobacteria	Rhodobacterales	Rhodobacteraceae	Gemmobacter	Gemmobacter aquarius
51	root	cellular organisms	Bacteria	FCB group	Bacteroidetes/Chlorobi group	Bacteroidetes	Cytophagia	Cytophagales	Hymenobacteraceae	Pontibacter	Pontibacter akesuensis
28	root	cellular organisms	Bacteria	Proteobacteria	Betaproteobacteria	Burkholderiales	Alcaligenaceae	Bordetella	Bordetella trematum
340	root	cellular organisms	Bacteria	Proteobacteria	Alphaproteobacteria	Rhodobacterales	Rhodobacteraceae	Qingshengfaniella	Qingshengfaniella alkalisoli
1	root	cellular organisms	Bacteria	Proteobacteria	delta/epsilon subdivisions	Epsilonproteobacteria	Campylobacterales	Campylobacteraceae	Campylobacter	Campylobacter armoricus
32	root	cellular organisms	Bacteria	Proteobacteria	Gammaproteobacteria	Enterobacterales	Bruguierivoracaceae	Sodalis	Sodalis praecaptivus
22	root	cellular organisms	Bacteria	Proteobacteria	Alphaproteobacteria	Hyphomicrobiales	Aurantimonadaceae	Martelella	unclassified Martelella	Martelella sp. NC20
33	root	cellular organisms	Bacteria	Proteobacteria	Alphaproteobacteria	Rhodobacterales	Roseobacteraceae	Roseovarius	Roseovarius faecimaris
856	root	cellular organisms	Bacteria	Proteobacteria	Gammaproteobacteria	Enterobacterales
33	root	cellular organisms	Bacteria	Proteobacteria	Betaproteobacteria	Burkholderiales	Comamonadaceae	Comamonas	Comamonas testosteroni	Comamonas testosteroni CNB-1
16	root	cellular organisms	Archaea	Euryarchaeota	Stenosarchaea group	Halobacteria	Natrialbales	Natrialbaceae	Haloterrigena	Haloterrigena turkmenica	Haloterrigena turkmenica DSM 5511
2	root	cellular organisms	Bacteria	Spirochaetes	Spirochaetia	Spirochaetales	Borreliaceae	Borreliella	Borreliella garinii	Borreliella garinii PBr
579	root	cellular organisms	Bacteria	Proteobacteria	Alphaproteobacteria	Sphingomonadales	Sphingomonadaceae	Novosphingobium	unclassified Novosphingobium	Novosphingobium sp. PP1Y
198	root	cellular organisms	Bacteria	FCB group	Bacteroidetes/Chlorobi group	Bacteroidetes	Cytophagia	Cytophagales	Hymenobacteraceae	Rufibacter	Rufibacter tibetensis
10	root	cellular organisms	Bacteria	Terrabacteria group	Actinobacteria	Actinomycetia	Corynebacteriales	Mycobacteriaceae	Mycobacterium	unclassified Mycobacterium	Mycobacterium sp. YC-RL4
54	root	Viruses	Duplodnaviria	Heunggongvirae	Uroviricota	Caudoviricetes	Caudovirales	Siphoviridae	Galunavirus	Gordonia virus GAL1	Gordonia phage GAL1
77	root	cellular organisms	Bacteria	Proteobacteria	Betaproteobacteria	Burkholderiales	Burkholderiaceae	Burkholderia	Burkholderia gladioli	Burkholderia gladioli BSR3
9	root	cellular organisms	Bacteria	Proteobacteria	Gammaproteobacteria	Alteromonadales	Shewanellaceae	Shewanella	Shewanella decolorationis
453	root	cellular organisms	Bacteria	Proteobacteria	Betaproteobacteria	Burkholderiales	Burkholderiales genera incertae sedis	Aquabacterium	Aquabacterium olei
48	root	cellular organisms	Bacteria	Terrabacteria group	Actinobacteria	Actinomycetia	Micrococcales	Micrococcaceae	Pseudarthrobacter	Pseudarthrobacter chlorophenolicus	Pseudarthrobacter chlorophenolicus A6
38	root	cellular organisms	Bacteria	Terrabacteria group	Actinobacteria	Actinomycetia	Corynebacteriales	Gordoniaceae	Gordonia	Gordonia polyisoprenivorans	Gordonia polyisoprenivorans VH2
11	root	cellular organisms	Bacteria	Terrabacteria group	Actinobacteria	Actinomycetia	Micrococcales	Micrococcaceae	Paenarthrobacter
82	root	cellular organisms	Bacteria	Proteobacteria	Betaproteobacteria	Burkholderiales	Burkholderiaceae	Paraburkholderia	Paraburkholderia phenoliruptrix	Paraburkholderia phenoliruptrix BR3459a
2	root	cellular organisms	Bacteria	Proteobacteria	Gammaproteobacteria	Alteromonadales	Pseudoalteromonadaceae	Pseudoalteromonas	Pseudoalteromonas nigrifaciens
58	root	cellular organisms	Bacteria	Proteobacteria	Gammaproteobacteria	Vibrionales	Vibrionaceae	Vibrio	Vibrio coralliilyticus
106	root	cellular organisms	Bacteria	Proteobacteria	Betaproteobacteria	Burkholderiales	Burkholderiaceae	Burkholderia	unclassified Burkholderia	Burkholderia sp. JP2-270
94	root	cellular organisms	Bacteria	Proteobacteria	Alphaproteobacteria	Rhodobacterales	Rhodobacteraceae	Pacificitalea	Pacificitalea manganoxidans
302	root	cellular organisms	Bacteria	Proteobacteria	Betaproteobacteria	Burkholderiales	Comamonadaceae	Polaromonas	unclassified Polaromonas	Polaromonas sp. JS666
1	root	cellular organisms	Bacteria	Terrabacteria group	Actinobacteria	Actinomycetia	Streptosporangiales	Thermomonosporaceae	Actinomadura	Actinomadura graeca
12	root	cellular organisms	Bacteria	Proteobacteria	Betaproteobacteria	Burkholderiales	Comamonadaceae	Polaromonas	unclassified Polaromonas	Polaromonas sp. E10S
215	root	cellular organisms	Bacteria	FCB group	Bacteroidetes/Chlorobi group	Bacteroidetes	Bacteroidia	Bacteroidales	Prevotellaceae	Prevotella	Prevotella nigrescens
6	root	cellular organisms	Bacteria	Proteobacteria	Gammaproteobacteria	Alteromonadales	Shewanellaceae	Shewanella	Shewanella xiamenensis
233	root	cellular organisms	Bacteria	Proteobacteria	Alphaproteobacteria	Rhodobacterales	Rhodobacteraceae
484	root	cellular organisms	Bacteria	Proteobacteria	Alphaproteobacteria	Hyphomicrobiales	Rhizobiaceae	Rhizobium/Agrobacterium group
9	root	cellular organisms	Bacteria	Terrabacteria group	Actinobacteria	Actinomycetia	Actinomycetales	Actinomycetaceae	Actinomyces	unclassified Actinomyces	Actinomyces sp. oral taxon 897
7	root	cellular organisms	Bacteria	Proteobacteria	Gammaproteobacteria	Enterobacterales	Enterobacteriaceae	Citrobacter	Citrobacter freundii complex	Citrobacter portucalensis
31	root	cellular organisms	Bacteria	Proteobacteria	Alphaproteobacteria	Rhodobacterales	Roseobacteraceae	Ruegeria	unclassified Ruegeria	Ruegeria sp. AD91A
27	root	cellular organisms	Bacteria	Proteobacteria	Alphaproteobacteria	Hyphomicrobiales	Pleomorphomonadaceae	Hartmannibacter	Hartmannibacter diazotrophicus
5	root	cellular organisms	Bacteria	Proteobacteria	Gammaproteobacteria	Moraxellales	Moraxellaceae	Psychrobacter	unclassified Psychrobacter	Psychrobacter sp. DAB_AL62B
9	root	cellular organisms	Bacteria	PVC group	Verrucomicrobia	Verrucomicrobiae	Verrucomicrobiales	Akkermansiaceae	Akkermansia	Akkermansia muciniphila
1072	root	cellular organisms	Bacteria	Proteobacteria	Betaproteobacteria	Burkholderiales	Burkholderiaceae
5	root	cellular organisms	Bacteria	Proteobacteria	Gammaproteobacteria	Vibrionales	Vibrionaceae	Vibrio	Vibrio furnissii
65	root	cellular organisms	Bacteria	Proteobacteria	Alphaproteobacteria	Hyphomicrobiales	Rhizobiaceae	Rhizobium/Agrobacterium group	Rhizobium	Rhizobium lentis
75	root	cellular organisms	Bacteria	Proteobacteria	Alphaproteobacteria	Hyphomicrobiales	Rhizobiaceae	Rhizobium/Agrobacterium group	Rhizobium	Rhizobium leguminosarum	Rhizobium leguminosarum bv. trifolii	Rhizobium leguminosarum bv. trifolii WSM2304
13	root	cellular organisms	Bacteria	Proteobacteria	delta/epsilon subdivisions	Deltaproteobacteria	Desulfovibrionales	Desulfovibrionaceae	Megalodesulfovibrio	Megalodesulfovibrio gigas	Megalodesulfovibrio gigas DSM 1382 = ATCC 19364
50	root	cellular organisms	Archaea	Euryarchaeota	Stenosarchaea group	Halobacteria	Halobacteriales	Haloarculaceae	Halosiccatus	Halosiccatus urmianus
34	root	cellular organisms	Bacteria	Terrabacteria group	Actinobacteria	Actinomycetia	Bifidobacteriales	Bifidobacteriaceae	Bifidobacterium	Bifidobacterium longum
2	root	cellular organisms	Bacteria	Terrabacteria group	Actinobacteria	Actinomycetia	Pseudonocardiales	Pseudonocardiaceae	Pseudonocardia
19	root	cellular organisms	Bacteria	Terrabacteria group	Actinobacteria	Actinomycetia	Corynebacteriales	Mycobacteriaceae	Mycobacterium	Mycobacterium crocinum
343	root	cellular organisms	Bacteria	Proteobacteria	Gammaproteobacteria	Moraxellales	Moraxellaceae	Acinetobacter
31	root	cellular organisms	Bacteria	Terrabacteria group	Cyanobacteria/Melainabacteria group	Cyanobacteria	Synechococcales	Synechococcaceae	Synechococcus	unclassified Synechococcus	Synechococcus sp. NIES-970
12	root	cellular organisms	Bacteria	PVC group	Planctomycetes	Phycisphaerae	Phycisphaerales	Phycisphaeraceae	Phycisphaera	Phycisphaera mikurensis	Phycisphaera mikurensis NBRC 102666
17	root	cellular organisms	Bacteria	Proteobacteria	Gammaproteobacteria	Alteromonadales	Alteromonadaceae	Alteromonas/Salinimonas group	Alteromonas	unclassified Alteromonas	Alteromonas sp. 76-1
3	root	cellular organisms	Bacteria	Terrabacteria group	Actinobacteria	Actinomycetia	Micromonosporales	Micromonosporaceae
1245	root	cellular organisms	Bacteria	Terrabacteria group	Actinobacteria	Actinomycetia	Micrococcales	Micrococcaceae	Arthrobacter	unclassified Arthrobacter	Arthrobacter sp. StoSoilB13
14	root	cellular organisms	Bacteria	Proteobacteria	Gammaproteobacteria	Thiotrichales	Piscirickettsiaceae	Methylophaga	Methylophaga nitratireducenticrescens
2	root	cellular organisms	Bacteria	Proteobacteria	Betaproteobacteria	Rhodocyclales	Zoogloeaceae	Nitrogeniibacter	Nitrogeniibacter aestuarii
19	root	cellular organisms	Bacteria	Proteobacteria	Alphaproteobacteria	Rhodospirillales	Rhodospirillaceae	Rhodospirillum	Rhodospirillum rubrum
160	root	cellular organisms	Bacteria	FCB group	Bacteroidetes/Chlorobi group	Bacteroidetes	Cytophagia	Cytophagales	Cytophagaceae	Spirosoma	unclassified Spirosoma	Spirosoma sp. KNUC1025
22	root	cellular organisms	Bacteria	Terrabacteria group	Actinobacteria	Actinomycetia	Micrococcales	Micrococcaceae	Pseudarthrobacter	unclassified Pseudarthrobacter	Pseudarthrobacter sp. NIBRBAC000502770
44	root	cellular organisms	Bacteria	Terrabacteria group	Firmicutes	Clostridia	Eubacteriales	Clostridiaceae	Clostridium	Clostridium perfringens
1	root	cellular organisms	Bacteria	Terrabacteria group	Actinobacteria	Actinomycetia	Micrococcales	Micrococcaceae	Kocuria
2	root	cellular organisms	Bacteria	Terrabacteria group	Actinobacteria	Actinomycetia	Pseudonocardiales	Pseudonocardiaceae	Prauserella	Prauserella marina
1211	root	cellular organisms	Bacteria	Proteobacteria	Alphaproteobacteria	Rhodospirillales	Rhodospirillaceae	Tistrella	Tistrella mobilis	Tistrella mobilis KA081020-065
210	root	cellular organisms	Bacteria	Proteobacteria	Alphaproteobacteria	Rhodospirillales	Azospirillaceae	Skermanella	unclassified Skermanella	Skermanella sp. TT6
5	root	cellular organisms	Bacteria	Proteobacteria	Alphaproteobacteria	Rhodospirillales	Acetobacteraceae	Neokomagataea	Neokomagataea tanensis
136	root	cellular organisms	Bacteria	Proteobacteria	Alphaproteobacteria	Hyphomicrobiales	Methylobacteriaceae	Methylobacterium	Methylobacterium radiotolerans
19	root	cellular organisms	Bacteria	Terrabacteria group	Firmicutes	Bacilli	Lactobacillales	Streptococcaceae	Lactococcus
336	root	cellular organisms	Bacteria	Proteobacteria	Alphaproteobacteria	Hyphomicrobiales	Rhizobiaceae	Shinella	unclassified Shinella	Shinella sp. HZN7
10	root	cellular organisms	Bacteria	Proteobacteria	Betaproteobacteria	Burkholderiales	Burkholderiaceae	Burkholderia	Burkholderia cepacia complex	Burkholderia aenigmatica
142	root	cellular organisms	Bacteria	Terrabacteria group	Cyanobacteria/Melainabacteria group	Cyanobacteria	Pseudanabaenales	Pseudanabaenaceae	Pseudanabaena	unclassified Pseudanabaena	Pseudanabaena sp. ABRG5-3
477	root	cellular organisms	Bacteria	Proteobacteria	Betaproteobacteria	Burkholderiales	Burkholderiaceae	Cupriavidus	Cupriavidus necator	Cupriavidus necator N-1
1	root	cellular organisms	Bacteria	Proteobacteria	Alphaproteobacteria	Hyphomicrobiales	Rhizobiaceae	Rhizobium/Agrobacterium group	Rhizobium	unclassified Rhizobium	Rhizobium sp. ZX09
391	root	cellular organisms	Bacteria	Proteobacteria	Betaproteobacteria	Burkholderiales	Burkholderiaceae	Cupriavidus	unclassified Cupriavidus	Cupriavidus sp. KK10
8	root	cellular organisms	Bacteria	Nitrospirae	Nitrospira	Nitrospirales	Nitrospiraceae	Leptospirillum	Leptospirillum sp. Group I	Leptospirillum ferrooxidans
31	root	cellular organisms	Bacteria	Proteobacteria	Alphaproteobacteria	Rhodospirillales	Acetobacteraceae	Komagataeibacter	Komagataeibacter xylinus
26	root	cellular organisms	Bacteria	Proteobacteria	Betaproteobacteria	Burkholderiales	Burkholderiaceae	Caballeronia	unclassified Caballeronia	Caballeronia sp. SBC1
22	root	cellular organisms	Bacteria	Terrabacteria group	Actinobacteria	Actinomycetia	Micrococcales	Micrococcaceae	Arthrobacter	Arthrobacter dokdonellae
26	root	cellular organisms	Bacteria	Proteobacteria	Betaproteobacteria	Burkholderiales	Burkholderiaceae	Ralstonia	Ralstonia mannitolilytica
426	root	cellular organisms	Bacteria	Proteobacteria	Alphaproteobacteria	Rhodobacterales	Rhodobacteraceae	Paracoccus	Paracoccus yeei
2684	root	cellular organisms	Bacteria	Proteobacteria	Betaproteobacteria	Burkholderiales	Burkholderiaceae	Cupriavidus
83	root	cellular organisms	Bacteria	Terrabacteria group	Actinobacteria	Actinomycetia	Corynebacteriales	Nocardiaceae	Rhodococcus	unclassified Rhodococcus	Rhodococcus sp. ZPP
13	root	cellular organisms	Bacteria	Terrabacteria group	Firmicutes	Bacilli	Bacillales	Bacillaceae	Cytobacillus	Cytobacillus oceanisediminis
180	root	cellular organisms	Bacteria	Proteobacteria	Alphaproteobacteria	Hyphomicrobiales	Rhizobiaceae	Rhizobium/Agrobacterium group	Rhizobium	Rhizobium binae
6	root	cellular organisms	Bacteria	Proteobacteria	Gammaproteobacteria	Xanthomonadales	Xanthomonadaceae	Xanthomonas	Xanthomonas oryzae	Xanthomonas oryzae pv. oryzicola
20	root	cellular organisms	Bacteria	Terrabacteria group	Cyanobacteria/Melainabacteria group	Cyanobacteria	Nostocales	Nostocaceae	Nostoc	unclassified Nostoc	Nostoc sp. 'Lobaria pulmonaria (5183) cyanobiont'
985	root	cellular organisms	Bacteria	Proteobacteria	Alphaproteobacteria	Hyphomicrobiales
492	root	cellular organisms	Bacteria	Proteobacteria	Betaproteobacteria	Burkholderiales	Comamonadaceae	Variovorax	unclassified Variovorax	Variovorax sp. SRS16
360	root	cellular organisms	Bacteria	Proteobacteria	Alphaproteobacteria	Rhodobacterales	Rhodobacteraceae	Paracoccus
39	root	cellular organisms	Bacteria	Proteobacteria	delta/epsilon subdivisions	Deltaproteobacteria	Desulfovibrionales	Desulfovibrionaceae	Desulfovibrio	Desulfovibrio sulfodismutans	Desulfovibrio sulfodismutans DSM 3696
63	root	cellular organisms	Bacteria	Proteobacteria	Gammaproteobacteria	Pseudomonadales	Pseudomonadaceae	Pseudomonas	unclassified Pseudomonas	Pseudomonas sp. DR48
702	root	cellular organisms	Bacteria	Proteobacteria	Gammaproteobacteria	Chromatiales	Chromatiaceae	Thiodictyon	Candidatus Thiodictyon syntrophicum
709	root	cellular organisms	Bacteria	Proteobacteria	Betaproteobacteria	Burkholderiales	Burkholderiaceae	Cupriavidus	Cupriavidus necator
5	root	cellular organisms	Bacteria	Proteobacteria	Alphaproteobacteria	Rhodospirillales	Acetobacteraceae	Gluconobacter	Gluconobacter thailandicus
757	root	cellular organisms	Bacteria	Proteobacteria	Alphaproteobacteria	Sphingomonadales	Sphingomonadaceae	Novosphingobium	unclassified Novosphingobium	Novosphingobium sp. ES2-1
101	root	cellular organisms	Bacteria	Proteobacteria	Alphaproteobacteria	Sphingomonadales	Sphingomonadaceae	Sphingomonas	unclassified Sphingomonas	Sphingomonas sp. IC081
477	root	cellular organisms	Bacteria	Terrabacteria group	Actinobacteria	Actinomycetia	Corynebacteriales	Nocardiaceae	Rhodococcus	Rhodococcus opacus
685	root	cellular organisms	Bacteria	Proteobacteria	Alphaproteobacteria	Hyphomicrobiales	Rhizobiaceae	Peteryoungia	Peteryoungia desertarenae
1	root	cellular organisms	Bacteria	Terrabacteria group	Actinobacteria	Actinomycetia	Micrococcales	Microbacteriaceae	Mycetocola	Mycetocola zhujimingii
458	root	cellular organisms	Bacteria	Proteobacteria	Alphaproteobacteria	Hyphomicrobiales	Rhizobiaceae	Rhizobium/Agrobacterium group	Rhizobium	Rhizobium jaguaris
24	root	cellular organisms	Bacteria	FCB group	Bacteroidetes/Chlorobi group	Bacteroidetes	Bacteroidetes Order II. Incertae sedis	Rhodothermaceae	Salinibacter	Salinibacter ruber	Salinibacter ruber M8
32	root	cellular organisms	Bacteria	Terrabacteria group	Actinobacteria	Actinomycetia	Streptomycetales	Streptomycetaceae	Streptomyces	unclassified Streptomyces	Streptomyces sp. 3211
19	root	cellular organisms	Bacteria	Proteobacteria	Betaproteobacteria	Burkholderiales	Burkholderiaceae	Candidatus Vallotia	Candidatus Vallotia cooleyia
147	root	cellular organisms	Bacteria	Terrabacteria group	Firmicutes	Bacilli	Bacillales	Bacillales incertae sedis	Bacillales Family XII. Incertae Sedis	Exiguobacterium	unclassified Exiguobacterium	Exiguobacterium sp. N4-1P
10	root	cellular organisms	Bacteria	Proteobacteria	Acidithiobacillia	Acidithiobacillales	Acidithiobacillaceae	Acidithiobacillus	Acidithiobacillus caldus	Acidithiobacillus caldus SM-1
113	root	cellular organisms	Bacteria	Proteobacteria	Alphaproteobacteria	Sphingomonadales	Sphingomonadaceae	Sphingomonas	Sphingomonas taxi
3	root	cellular organisms	Bacteria	Proteobacteria	Betaproteobacteria	Burkholderiales	Burkholderiaceae	Burkholderia	Burkholderia cepacia complex	Burkholderia ubonensis	Burkholderia ubonensis subsp. mesacidophila
285	root	cellular organisms	Bacteria	Proteobacteria	Alphaproteobacteria	Hyphomicrobiales	Methylocystaceae	Methylosinus	unclassified Methylosinus	Methylosinus sp. C49
21	root	cellular organisms	Bacteria	Proteobacteria	Alphaproteobacteria	Hyphomicrobiales	Stappiaceae	Pannonibacter	Pannonibacter phragmitetus	Pannonibacter phragmitetus BB
82	root	cellular organisms	Bacteria	Terrabacteria group	Firmicutes	Bacilli	Bacillales	Paenibacillaceae	Aneurinibacillus group	Aneurinibacillus	Aneurinibacillus thermoaerophilus
6	root	cellular organisms	Bacteria	Proteobacteria	Gammaproteobacteria	Enterobacterales	Enterobacteriaceae	Enterobacteriaceae incertae sedis	ant, tsetse, mealybug, aphid, etc. endosymbionts	aphid secondary symbionts	Candidatus Hamiltonella	Candidatus Hamiltonella defensa
1464	root	cellular organisms	Bacteria	Proteobacteria	Alphaproteobacteria	Hyphomicrobiales	Rhizobiaceae
4	root	cellular organisms	Archaea	Euryarchaeota	Stenosarchaea group	Halobacteria	Halobacteriales	Haloarculaceae	Halorientalis	unclassified Halorientalis	Halorientalis sp. IM1011
6	root	cellular organisms	Bacteria	FCB group	Bacteroidetes/Chlorobi group	Bacteroidetes	Flavobacteriia	Flavobacteriales	Weeksellaceae	Chryseobacterium group	Chryseobacterium	Chryseobacterium shandongense
29	root	cellular organisms	Bacteria	Proteobacteria	Gammaproteobacteria	Enterobacterales	Erwiniaceae	Pantoea	Pantoea vagans
42	root	cellular organisms	Bacteria	Proteobacteria	Alphaproteobacteria	Hyphomicrobiales	Rhizobiaceae	Sinorhizobium/Ensifer group	Sinorhizobium	Sinorhizobium fredii group	Sinorhizobium fredii	Sinorhizobium fredii CCBAU 45436
7	root	cellular organisms	Bacteria	Proteobacteria	Gammaproteobacteria	Xanthomonadales	Xanthomonadaceae	Pseudolysobacter	Pseudolysobacter antarcticus
9	root	cellular organisms	Bacteria	Terrabacteria group	Cyanobacteria/Melainabacteria group	Cyanobacteria	Nostocales	Aphanizomenonaceae	Dolichospermum	Dolichospermum flos-aquae	Dolichospermum flos-aquae CCAP 1403/13F
133	root	cellular organisms	Bacteria	Proteobacteria	Alphaproteobacteria	Hyphomicrobiales	Rhizobiaceae	Rhizobium/Agrobacterium group	Agrobacterium	Agrobacterium salinitolerans
60	root	cellular organisms	Bacteria	Proteobacteria	Alphaproteobacteria	Hyphomicrobiales	Rhizobiaceae	Rhizobium/Agrobacterium group	Rhizobium	unclassified Rhizobium	Rhizobium sp. NXC14
3	root	cellular organisms	Bacteria	PVC group	Verrucomicrobia	Opitutae	Puniceicoccales	Puniceicoccaceae	Ruficoccus	unclassified Ruficoccus	Ruficoccus sp. ZRK36
1261	root	cellular organisms	Bacteria	Proteobacteria	Betaproteobacteria	Burkholderiales	Comamonadaceae	Variovorax	unclassified Variovorax	Variovorax sp. PDNC026
17	root	cellular organisms	Bacteria	Proteobacteria	Gammaproteobacteria	Pasteurellales	Pasteurellaceae	Pasteurella	Pasteurella multocida	Pasteurella multocida subsp. multocida
376	root	cellular organisms	Bacteria	Proteobacteria	Alphaproteobacteria	Rhodospirillales	Azospirillaceae	Azospirillum	Azospirillum baldaniorum
11	root	cellular organisms	Bacteria	Spirochaetes	Spirochaetia	Leptospirales	Leptospiraceae	Leptospira	Leptospira mayottensis
53	root	cellular organisms	Bacteria	Proteobacteria	Alphaproteobacteria	Hyphomicrobiales	Bradyrhizobiaceae	Bradyrhizobium	unclassified Bradyrhizobium	Bradyrhizobium sp. BTAi1
174	root	cellular organisms	Bacteria	Proteobacteria	Alphaproteobacteria	Rhodospirillales	Acetobacteraceae	Roseomonas
14	root	cellular organisms	Bacteria	Proteobacteria	Gammaproteobacteria	Moraxellales	Moraxellaceae	Acinetobacter	Acinetobacter indicus
4	root	cellular organisms	Bacteria	Proteobacteria	Alphaproteobacteria	Rhodobacterales	Roseobacteraceae	Roseovarius
3	root	cellular organisms	Bacteria	Terrabacteria group	Actinobacteria	Actinomycetia	Corynebacteriales	Nocardiaceae	Rhodococcus	unclassified Rhodococcus	Rhodococcus sp. PSBB066
5	root	cellular organisms	Bacteria	Proteobacteria	Betaproteobacteria	Burkholderiales	Oxalobacteraceae	Undibacterium	unclassified Undibacterium	Undibacterium sp. KW1
109	root	cellular organisms	Bacteria	Terrabacteria group	Actinobacteria	Actinomycetia	Corynebacteriales	Mycobacteriaceae	Mycobacterium	Mycobacterium avium complex (MAC)	Mycobacterium intracellulare	Mycobacterium intracellulare subsp. chimaera
148	root	cellular organisms	Bacteria	Proteobacteria	Gammaproteobacteria	Enterobacterales	Enterobacteriaceae	Klebsiella/Raoultella group	Klebsiella	Klebsiella pneumoniae	Klebsiella pneumoniae subsp. pneumoniae
691	root	cellular organisms	Bacteria	Proteobacteria	Betaproteobacteria	Burkholderiales	Comamonadaceae	Acidovorax	Acidovorax antarcticus
448	root	cellular organisms	Bacteria	Proteobacteria	Betaproteobacteria	Burkholderiales	Burkholderiaceae	Paraburkholderia	unclassified Paraburkholderia	Paraburkholderia sp. PGU19
456	root	cellular organisms	Bacteria	Proteobacteria	Alphaproteobacteria	Rhodospirillales	Azospirillaceae	Azospirillum	Azospirillum lipoferum	Azospirillum lipoferum 4B
75	root	cellular organisms	Bacteria	Terrabacteria group	Cyanobacteria/Melainabacteria group	Cyanobacteria	Oscillatoriophycideae	Chroococcales	Chroococcaceae	Gloeocapsa	unclassified Gloeocapsa	Gloeocapsa sp. PCC 7428
10	root	cellular organisms	Bacteria	Terrabacteria group	Firmicutes	Bacilli	Lactobacillales	Lactobacillaceae	Lacticaseibacillus	Lacticaseibacillus paracasei
1008	root	cellular organisms	Bacteria	Proteobacteria	Betaproteobacteria	Burkholderiales	Comamonadaceae	Variovorax	unclassified Variovorax
360	root	cellular organisms	Bacteria	Proteobacteria	Alphaproteobacteria	Hyphomicrobiales	Rhizobiaceae	Rhizobium/Agrobacterium group	Rhizobium	unclassified Rhizobium	Rhizobium sp. NLR16a
4	root	cellular organisms	Archaea	Euryarchaeota	Stenosarchaea group	Halobacteria	Haloferacales	Haloferacaceae	Haloplanus	Haloplanus rubicundus
8	root	cellular organisms	Bacteria	Proteobacteria	Alphaproteobacteria	Rhodobacterales	Rhodobacteraceae	Paracoccus	Paracoccus contaminans
18	root	cellular organisms	Bacteria	Proteobacteria	Gammaproteobacteria	Enterobacterales	Yersiniaceae	Serratia	unclassified Serratia	Serratia sp. JSRIV002
1	root	cellular organisms	Archaea	Euryarchaeota	Stenosarchaea group	Halobacteria	Halobacteriales	Haloarculaceae	Halomicrobium	Halomicrobium mukohataei
141	root	cellular organisms	Bacteria	Proteobacteria	Gammaproteobacteria	Enterobacterales	Enterobacteriaceae	Klebsiella/Raoultella group	Klebsiella
56	root	cellular organisms	Bacteria	Proteobacteria	Alphaproteobacteria	Sphingomonadales	Erythrobacteraceae	Croceicoccus	Croceicoccus naphthovorans
501	root	cellular organisms	Bacteria	Terrabacteria group	Firmicutes	Clostridia	Eubacteriales	Oscillospiraceae	Vescimonas	Vescimonas fastidiosa
193	root	cellular organisms	Bacteria	Proteobacteria	Betaproteobacteria	Rhodocyclales	Rhodocyclaceae	Azospira	unclassified Azospira	Azospira sp. I09
103	root	cellular organisms	Bacteria	Proteobacteria	Alphaproteobacteria	Rhodobacterales	Roseobacteraceae	Sulfitobacter	unclassified Sulfitobacter	Sulfitobacter sp. SK025
1226	root	cellular organisms	Bacteria	Proteobacteria	Gammaproteobacteria	Enterobacterales	Enterobacteriaceae
19	root	cellular organisms	Bacteria	Proteobacteria	Gammaproteobacteria	Enterobacterales	Enterobacteriaceae	Enterobacter	Enterobacter mori
89	root	cellular organisms	Bacteria	Proteobacteria	Alphaproteobacteria	Hyphomicrobiales	Stappiaceae	Pseudovibrio	Pseudovibrio brasiliensis
104	root	cellular organisms	Bacteria	Terrabacteria group	Actinobacteria	Actinomycetia	Corynebacteriales	Nocardiaceae	Rhodococcus	Rhodococcus rhodochrous
11	root	cellular organisms	Bacteria	Proteobacteria	Alphaproteobacteria	Hyphomicrobiales	Rhizobiaceae	Rhizobium/Agrobacterium group	Rhizobium	unclassified Rhizobium	Rhizobium sp. Y9
1104	root	cellular organisms	Bacteria	Proteobacteria	Betaproteobacteria	Burkholderiales	Burkholderiaceae	Caballeronia	unclassified Caballeronia
3	root	cellular organisms	Bacteria	Terrabacteria group	Actinobacteria	Actinomycetia	Pseudonocardiales	Pseudonocardiaceae	Amycolatopsis	unclassified Amycolatopsis	Amycolatopsis sp. YIM 10
129	root	cellular organisms	Bacteria	Terrabacteria group	Cyanobacteria/Melainabacteria group	Cyanobacteria	Synechococcales	Acaryochloridaceae	Acaryochloris	Acaryochloris marina	Acaryochloris marina MBIC11017
10	root	cellular organisms	Bacteria	Spirochaetes	Spirochaetia	Spirochaetales	Borreliaceae	Borrelia	Borrelia anserina	Borrelia anserina BA2
1	root	cellular organisms	Bacteria	Proteobacteria	Gammaproteobacteria	Enterobacterales	Enterobacteriaceae	Citrobacter	unclassified Citrobacter	Citrobacter sp. B72
440	root	cellular organisms	Bacteria	Proteobacteria	Betaproteobacteria	Burkholderiales	Burkholderiaceae	Caballeronia	Caballeronia insecticola
376	root	cellular organisms	Bacteria	Proteobacteria	Alphaproteobacteria	Hyphomicrobiales	Rhizobiaceae	Ciceribacter	Ciceribacter thiooxidans
13	root	cellular organisms	Bacteria	Proteobacteria	Betaproteobacteria	Burkholderiales	Comamonadaceae	Polaromonas	unclassified Polaromonas	Polaromonas sp. W9N
203	root	cellular organisms	Bacteria	Terrabacteria group	Actinobacteria	Actinomycetia	Corynebacteriales	Nocardiaceae	Rhodococcus	Rhodococcus erythropolis group	Rhodococcus qingshengii
434	root	cellular organisms	Bacteria	Proteobacteria	Betaproteobacteria	Burkholderiales	Burkholderiaceae	Paraburkholderia	Paraburkholderia caribensis
9	root	cellular organisms	Bacteria	Proteobacteria	Alphaproteobacteria	Holosporales	Candidatus Paracaedibacteraceae	Candidatus Paracaedibacter	Candidatus Paracaedibacter acanthamoebae
1	root	cellular organisms	Bacteria	Terrabacteria group	Firmicutes	Bacilli	Lactobacillales	Streptococcaceae	Lactococcus	Lactococcus cremoris	Lactococcus cremoris subsp. cremoris	Lactococcus lactis subsp. cremoris MG1363
16	root	cellular organisms	Bacteria	Proteobacteria	Alphaproteobacteria	Hyphomicrobiales	Rhizobiaceae	Rhizobium/Agrobacterium group	Rhizobium	Rhizobium etli	Rhizobium etli bv. phaseoli	Rhizobium etli bv. phaseoli str. IE4803
67	root	cellular organisms	Bacteria	Terrabacteria group	Firmicutes	Bacilli	Lactobacillales	Enterococcaceae	Enterococcus
47	root	cellular organisms	Bacteria	Terrabacteria group	Actinobacteria	Actinomycetia	Micrococcales	Micrococcaceae	Arthrobacter	unclassified Arthrobacter	Arthrobacter sp. D5-1
7	root	cellular organisms	Bacteria	Proteobacteria	delta/epsilon subdivisions	Epsilonproteobacteria	Campylobacterales	Thiovulaceae	Sulfurimonas	Sulfurimonas lithotrophica
195	root	cellular organisms	Bacteria	Proteobacteria	Betaproteobacteria	Burkholderiales	Comamonadaceae	Alicycliphilus	Alicycliphilus denitrificans	Alicycliphilus denitrificans BC
85	root	cellular organisms	Bacteria	FCB group	Bacteroidetes/Chlorobi group	Bacteroidetes	Bacteroidia	Bacteroidales	Bacteroidaceae	Bacteroides	Bacteroides ovatus
57	root	cellular organisms	Bacteria	Terrabacteria group	Cyanobacteria/Melainabacteria group	Cyanobacteria	Nostocales	Nostocaceae	Nostoc	unclassified Nostoc
3	root	Viruses	Duplodnaviria	Heunggongvirae	Uroviricota	Caudoviricetes	Caudovirales	Siphoviridae	unclassified Siphoviridae	Tsukamurella phage TPA4
1	root	cellular organisms	Bacteria	Terrabacteria group	Actinobacteria	Actinomycetia	Micrococcales	Microbacteriaceae	Microbacterium	Microbacterium amylolyticum
28	root	cellular organisms	Bacteria	Proteobacteria	Betaproteobacteria	Burkholderiales	Burkholderiaceae	Ralstonia	Ralstonia pickettii
127	root	cellular organisms	Bacteria	Proteobacteria	Alphaproteobacteria	Rhodobacterales	Rhodobacteraceae	Pseudohalocynthiibacter	Pseudohalocynthiibacter aestuariivivens
394	root	cellular organisms	Bacteria	Proteobacteria	Betaproteobacteria	Burkholderiales	Comamonadaceae	Variovorax	unclassified Variovorax	Variovorax sp. WDL1
124	root	cellular organisms	Bacteria	Proteobacteria	Alphaproteobacteria	Hyphomicrobiales	Methylocystaceae	Methylocystis	Methylocystis parvus
1	root	cellular organisms	Bacteria	Terrabacteria group	Firmicutes	Bacilli	Bacillales	Bacillaceae	Bacillus	Bacillus cereus group	Bacillus thuringiensis	Bacillus thuringiensis serovar kurstaki	Bacillus thuringiensis serovar kurstaki str. HD-1
114	root	cellular organisms	Bacteria	PVC group	Planctomycetes	Planctomycetia	Planctomycetales	Planctomycetaceae	Planctopirus	Planctopirus limnophila	Planctopirus limnophila DSM 3776
257	root	cellular organisms	Bacteria	Fusobacteria	Fusobacteriia	Fusobacteriales	Fusobacteriaceae	Ilyobacter	Ilyobacter polytropus	Ilyobacter polytropus DSM 2926
39	root	cellular organisms	Bacteria	Proteobacteria	Betaproteobacteria	Burkholderiales	Burkholderiales genera incertae sedis	Methylibium	unclassified Methylibium	Methylibium sp. T29
571	root	cellular organisms	Bacteria	Proteobacteria	Betaproteobacteria	Burkholderiales	Burkholderiaceae	Cupriavidus	unclassified Cupriavidus	Cupriavidus sp. EM10
119	root	cellular organisms	Bacteria	Proteobacteria	Betaproteobacteria	Burkholderiales	Comamonadaceae	Diaphorobacter	unclassified Diaphorobacter	Diaphorobacter sp. MNS-0
52	root	cellular organisms	Bacteria	Proteobacteria	Gammaproteobacteria	Legionellales	Legionellaceae	Legionella	Legionella anisa
1217	root	cellular organisms	Bacteria	Proteobacteria	Alphaproteobacteria	Sphingomonadales	Sphingomonadaceae	Novosphingobium	Novosphingobium resinovorum
63	root	cellular organisms	Bacteria	Proteobacteria	Alphaproteobacteria	Sphingomonadales	Sphingomonadaceae	Rhizorhabdus	Rhizorhabdus wittichii	Rhizorhabdus wittichii RW1
323	root	cellular organisms	Bacteria	Proteobacteria	Alphaproteobacteria	Rhodospirillales	Azospirillaceae	Azospirillum	Azospirillum humicireducens
31	root	cellular organisms	Bacteria	Terrabacteria group	Cyanobacteria/Melainabacteria group	Cyanobacteria	Nostocales	Aphanizomenonaceae	Anabaenopsis	Anabaenopsis circularis	Anabaenopsis circularis NIES-21
99	root	cellular organisms	Bacteria	Proteobacteria	Alphaproteobacteria	Hyphomicrobiales	Chelatococcaceae	Chelatococcus	Chelatococcus daeguensis
81	root	cellular organisms	Bacteria	Terrabacteria group	Actinobacteria	Actinomycetia	Corynebacteriales	Mycobacteriaceae
1633	root	cellular organisms	Bacteria	Proteobacteria	Betaproteobacteria	Burkholderiales	Burkholderiaceae	Cupriavidus	Cupriavidus taiwanensis
28	root	cellular organisms	Bacteria	Terrabacteria group	Cyanobacteria/Melainabacteria group	Cyanobacteria	Nostocales	Calotrichaceae	Calothrix	unclassified Calothrix	Calothrix sp. PCC 7716
27	root	cellular organisms	Bacteria	Terrabacteria group	Firmicutes	Bacilli	Bacillales	Bacillaceae	Bacillus	Bacillus cereus group	Bacillus thuringiensis	Bacillus thuringiensis MC28
3	root	cellular organisms	Bacteria	Proteobacteria	Gammaproteobacteria	Pseudomonadales	Pseudomonadaceae	Pseudomonas	Pseudomonas syringae group	Pseudomonas syringae group genomosp. 1	Pseudomonas syringae	Pseudomonas syringae CC1557
239	root	cellular organisms	Bacteria	Terrabacteria group	Firmicutes	Bacilli	Bacillales	Bacillaceae	Bacillus	Bacillus cereus group	Bacillus mycoides
71	root	cellular organisms	Bacteria	Terrabacteria group	Firmicutes	Bacilli	Bacillales	Bacillaceae	Pontibacillus	unclassified Pontibacillus	Pontibacillus sp. ALD_SL1
184	root	cellular organisms	Bacteria	Proteobacteria	Gammaproteobacteria	Enterobacterales	Enterobacteriaceae	Enterobacter	Enterobacter cloacae complex	Enterobacter hormaechei
66	root	cellular organisms	Bacteria	Terrabacteria group	Actinobacteria	Actinomycetia	Streptomycetales	Streptomycetaceae	Streptomyces	unclassified Streptomyces	Streptomyces sp. CA-256286
285	root	cellular organisms	Bacteria	Proteobacteria	Gammaproteobacteria	Vibrionales	Vibrionaceae	Vibrio	Vibrio aquimaris
7	root	cellular organisms	Bacteria	Proteobacteria	Alphaproteobacteria	Hyphomicrobiales	Brucellaceae	Brucella/Ochrobactrum group	Brucella	unclassified Brucella	Brucella sp. 6810
1510	root	cellular organisms	Bacteria	Proteobacteria	Gammaproteobacteria	Enterobacterales	Enterobacteriaceae	Escherichia	Escherichia coli
15	root	cellular organisms	Bacteria	Terrabacteria group	Firmicutes	Clostridia	Eubacteriales	Clostridiaceae	Clostridium	Clostridium baratii	Clostridium baratii str. Sullivan
4	root	cellular organisms	Bacteria	Terrabacteria group	Firmicutes	Bacilli	Lactobacillales	Lactobacillaceae	Lactiplantibacillus	Lactiplantibacillus pentosus
1	root	cellular organisms	Bacteria	Proteobacteria	Gammaproteobacteria	Pseudomonadales	Pseudomonadaceae	Pseudomonas	Pseudomonas syringae group	Pseudomonas syringae group genomosp. 2	Pseudomonas savastanoi	Pseudomonas savastanoi pv. savastanoi
271	root	cellular organisms	Bacteria	Proteobacteria	Alphaproteobacteria	Hyphomicrobiales	Rhizobiaceae	Rhizobium/Agrobacterium group	Neorhizobium	unclassified Neorhizobium	Neorhizobium sp. NCHU2750
2	root	cellular organisms	Bacteria	Proteobacteria	Gammaproteobacteria	Moraxellales	Moraxellaceae	Acinetobacter	Acinetobacter variabilis
3	root	cellular organisms	Bacteria	Terrabacteria group	Firmicutes	Bacilli	Bacillales	Paenibacillaceae	Paenibacillus	unclassified Paenibacillus	Paenibacillus sp. Cedars
5	root	cellular organisms	Bacteria	Terrabacteria group	Cyanobacteria/Melainabacteria group	Cyanobacteria	Synechococcales	Synechococcaceae	Synechococcus	Synechococcus elongatus	Synechococcus elongatus UTEX 3055
217	root	cellular organisms	Bacteria	Proteobacteria	Alphaproteobacteria	Rhodobacterales	Roseobacteraceae	Salipiger	Salipiger abyssi
136	root	cellular organisms	Bacteria	FCB group	Bacteroidetes/Chlorobi group	Bacteroidetes	Bacteroidia	Bacteroidales	Muribaculaceae	Muribaculum	Muribaculum gordoncarteri
4	root	cellular organisms	Bacteria	Proteobacteria	Betaproteobacteria	Burkholderiales	Oxalobacteraceae	Collimonas	Collimonas arenae
1172	root	cellular organisms	Bacteria	Proteobacteria	Gammaproteobacteria	Legionellales	Legionellaceae	Legionella	Legionella adelaidensis
1	root	cellular organisms	Bacteria	Spirochaetes	Spirochaetia	Spirochaetales	Borreliaceae	Borrelia
56	root	cellular organisms	Bacteria	Proteobacteria	Gammaproteobacteria	Enterobacterales	Erwiniaceae	Pantoea	Pantoea stewartii
70	root	cellular organisms	Bacteria	Terrabacteria group	Cyanobacteria/Melainabacteria group	Cyanobacteria	Nostocales	Nostocaceae	Nostoc	unclassified Nostoc	Nostoc sp. C057
476	root	cellular organisms	Bacteria	Proteobacteria	Betaproteobacteria	Burkholderiales
204	root	cellular organisms	Bacteria	Proteobacteria	Alphaproteobacteria	Hyphomicrobiales	Hyphomicrobiaceae	Rhodoplanes	Rhodoplanes piscinae
55	root	cellular organisms	Bacteria	Proteobacteria	Alphaproteobacteria	Rhodospirillales	Acetobacteraceae	Roseomonas	Roseomonas mucosa
3	root	cellular organisms	Bacteria	Proteobacteria	Betaproteobacteria	Burkholderiales	Comamonadaceae	Polaromonas	unclassified Polaromonas	Polaromonas sp. E5S
277	root	cellular organisms	Bacteria	Terrabacteria group	Actinobacteria	Actinomycetia	Streptomycetales	Streptomycetaceae	Streptomyces	Streptomyces clavuligerus
513	root	cellular organisms	Bacteria	Proteobacteria	Alphaproteobacteria	Sphingomonadales	Sphingomonadaceae	Novosphingobium	Novosphingobium pentaromativorans	Novosphingobium pentaromativorans US6-1
125	root	cellular organisms	Bacteria	PVC group	Planctomycetes	Planctomycetia	Isosphaerales	Isosphaeraceae	Paludisphaera	Paludisphaera borealis
594	root	cellular organisms	Bacteria	Proteobacteria	Alphaproteobacteria	Rhodospirillales	Azospirillaceae	Azospirillum	Azospirillum ramasamyi
1	root	cellular organisms	Bacteria	Terrabacteria group	Firmicutes	Bacilli	Bacillales	Paenibacillaceae	Paenibacillus	Paenibacillus durus
94	root	cellular organisms	Bacteria	Terrabacteria group
131	root	cellular organisms	Bacteria	Proteobacteria	Betaproteobacteria	Burkholderiales	Burkholderiaceae	Cupriavidus	Cupriavidus pauculus
57	root	cellular organisms	Bacteria	Terrabacteria group	Cyanobacteria/Melainabacteria group	Cyanobacteria	Nostocales	Calotrichaceae	Calothrix	Calothrix brevissima	Calothrix brevissima NIES-22
4	root	cellular organisms	Bacteria	Proteobacteria	Gammaproteobacteria	Vibrionales	Vibrionaceae	Vibrio	Vibrio harveyi group	Vibrio harveyi
34	root	cellular organisms	Bacteria	Proteobacteria	Betaproteobacteria	Burkholderiales	Burkholderiaceae	Burkholderia	Burkholderia glumae	Burkholderia glumae BGR1
209	root	cellular organisms	Bacteria	Proteobacteria	Alphaproteobacteria	Hyphomicrobiales	Methylobacteriaceae	Methylorubrum	Methylorubrum extorquens	Methylorubrum extorquens AM1
6	root	cellular organisms	Bacteria	Proteobacteria	Gammaproteobacteria	Alteromonadales	Shewanellaceae	Shewanella	Shewanella oneidensis	Shewanella oneidensis MR-1
28	root	cellular organisms	Bacteria	Proteobacteria	Alphaproteobacteria	Rhodobacterales	Roseobacteraceae	Roseobacter	Roseobacter ponti
4	root	cellular organisms	Bacteria	Terrabacteria group	Firmicutes	Bacilli	Lactobacillales	Lactobacillaceae	Weissella	Weissella hellenica
2705	root	cellular organisms	Bacteria	Proteobacteria	Betaproteobacteria	Burkholderiales	Burkholderiaceae	Ralstonia
327	root	cellular organisms	Bacteria	Proteobacteria	Alphaproteobacteria	Hyphomicrobiales	Methylobacteriaceae	Methylobacterium	Methylobacterium nodulans	Methylobacterium nodulans ORS 2060
680	root	cellular organisms	Bacteria	PVC group	Planctomycetes	Planctomycetia	Isosphaerales	Isosphaeraceae	Tautonia	Tautonia plasticadhaerens
6	root	cellular organisms	Bacteria	Terrabacteria group	Actinobacteria	Actinomycetia	Micrococcales	Micrococcaceae	Micrococcus	Micrococcus luteus
62	root	cellular organisms	Bacteria	Proteobacteria	Betaproteobacteria	Burkholderiales	Burkholderiaceae	Cupriavidus	Cupriavidus gilardii
260	root	cellular organisms	Bacteria	Proteobacteria	Gammaproteobacteria	Thiotrichales	Piscirickettsiaceae	Piscirickettsia	Piscirickettsia salmonis
292	root	cellular organisms	Bacteria	Proteobacteria	Betaproteobacteria	Burkholderiales	Comamonadaceae	Variovorax	unclassified Variovorax	Variovorax sp. RA8
134	root	cellular organisms	Bacteria	Terrabacteria group	Actinobacteria	Thermoleophilia	Miltoncostaeales	Miltoncostaeaceae	Miltoncostaea	Miltoncostaea oceani
33	root	cellular organisms	Bacteria	Terrabacteria group	Deinococcus-Thermus	Deinococci	Thermales	Thermaceae	Thermus	Thermus thermophilus	Thermus thermophilus SG0.5JP17-16
7	root	cellular organisms	Bacteria	Proteobacteria	Alphaproteobacteria	Sphingomonadales	Zymomonadaceae	Zymomonas	Zymomonas mobilis	Zymomonas mobilis subsp. mobilis	Zymomonas mobilis subsp. mobilis ATCC 10988
1	root	cellular organisms	Bacteria	Terrabacteria group	Actinobacteria	Actinomycetia	Micrococcales	Micrococcaceae	Arthrobacter	unclassified Arthrobacter	Arthrobacter sp. J3.40
127	root	cellular organisms	Bacteria	Proteobacteria	Alphaproteobacteria	Rhodobacterales	Rhodobacteraceae	Paracoccus	unclassified Paracoccus (in: Bacteria)	Paracoccus sp. MA
37	root	cellular organisms	Bacteria	Proteobacteria	Betaproteobacteria	Burkholderiales	Burkholderiaceae	Burkholderia	Burkholderia cepacia complex	Burkholderia multivorans	Burkholderia multivorans ATCC 17616
3	root	cellular organisms	Bacteria	Proteobacteria	Alphaproteobacteria	Hyphomicrobiales	Methylobacteriaceae	Methylobacterium	unclassified Methylobacterium	Methylobacterium sp. XJLW
33	root	cellular organisms	Bacteria	Proteobacteria	Gammaproteobacteria	Enterobacterales	Enterobacteriaceae	Klebsiella/Raoultella group	Klebsiella	Klebsiella michiganensis
496	root	cellular organisms	Bacteria	Proteobacteria	Gammaproteobacteria	Pseudomonadales	Pseudomonadaceae	Pseudomonas
49	root	cellular organisms	Bacteria	Proteobacteria	Alphaproteobacteria	Hyphomicrobiales	Devosiaceae	Devosia	unclassified Devosia	Devosia sp. SL43
201	root	cellular organisms	Bacteria	Proteobacteria	Alphaproteobacteria	Hyphomicrobiales	Brucellaceae	Pseudochrobactrum
12	root	cellular organisms	Bacteria	Proteobacteria	Betaproteobacteria	Burkholderiales	Burkholderiaceae	Pandoraea
37	root	cellular organisms	Bacteria	Proteobacteria	Alphaproteobacteria	Sphingomonadales	Sphingomonadaceae	Sphingobium	unclassified Sphingobium	Sphingobium sp. Cam5-1
3	root	cellular organisms	Bacteria	FCB group	Bacteroidetes/Chlorobi group	Bacteroidetes	Bacteroidia	Bacteroidales	Bacteroidaceae
62	root	cellular organisms	Bacteria	Proteobacteria	Alphaproteobacteria	Rhodospirillales	Acetobacteraceae	Roseomonas	Roseomonas gilardii
196	root	cellular organisms	Bacteria	Proteobacteria	Alphaproteobacteria	Hyphomicrobiales	Rhizobiaceae	Rhizobium/Agrobacterium group	Rhizobium	unclassified Rhizobium	Rhizobium sp. 007
16	root	cellular organisms	Bacteria	Terrabacteria group	Actinobacteria	Actinomycetia	Streptomycetales	Streptomycetaceae	Streptomyces	Streptomyces incarnatus
809	root	cellular organisms	Bacteria	Proteobacteria	Betaproteobacteria	Burkholderiales	Burkholderiaceae	Cupriavidus	Cupriavidus campinensis
17	root	cellular organisms	Bacteria	Terrabacteria group	Actinobacteria	Actinomycetia	Corynebacteriales	Mycobacteriaceae	Mycobacterium	Mycobacterium pallens
27	root	cellular organisms	Bacteria	Terrabacteria group	Cyanobacteria/Melainabacteria group	Cyanobacteria	Gloeobacteria	Gloeobacterales	Gloeobacteraceae	Gloeobacter	Gloeobacter morelensis	Gloeobacter morelensis MG652769
66	root	cellular organisms	Bacteria	Terrabacteria group	Firmicutes	Bacilli	Bacillales
412	root	cellular organisms	Bacteria	Proteobacteria	Alphaproteobacteria	Hyphomicrobiales	Rhizobiaceae	Sinorhizobium/Ensifer group	Ensifer
71	root	cellular organisms	Bacteria	FCB group	Bacteroidetes/Chlorobi group	Bacteroidetes	Cytophagia	Cytophagales	Hymenobacteraceae	Adhaeribacter	Adhaeribacter swui
49	root	cellular organisms	Bacteria	Proteobacteria	Alphaproteobacteria	Hyphomicrobiales	Rhizobiaceae	Rhizobium/Agrobacterium group	Rhizobium	Rhizobium leguminosarum	Rhizobium leguminosarum bv. trifolii	Rhizobium leguminosarum bv. trifolii CB782
142	root	cellular organisms	Bacteria	Terrabacteria group	Deinococcus-Thermus	Deinococci	Deinococcales	Deinococcaceae	Deinococcus	Deinococcus geothermalis	Deinococcus geothermalis DSM 11300
59	root	cellular organisms	Bacteria	Proteobacteria	Betaproteobacteria	Burkholderiales	Burkholderiaceae	Burkholderia	unclassified Burkholderia	Burkholderia sp. PAMC 28687
1592	root	cellular organisms	Bacteria	Proteobacteria	Gammaproteobacteria	Pseudomonadales	Pseudomonadaceae	Pseudomonas	Pseudomonas aeruginosa group	Pseudomonas aeruginosa
16	root	cellular organisms	Bacteria	Terrabacteria group	Cyanobacteria/Melainabacteria group	Cyanobacteria	Synechococcales	Merismopediaceae	Synechocystis	unclassified Synechocystis	Synechocystis sp. PCC 6714
102	root	cellular organisms	Bacteria	FCB group	Bacteroidetes/Chlorobi group	Bacteroidetes	Cytophagia	Cytophagales	Hymenobacteraceae	Hymenobacter
33	root	cellular organisms	Archaea	Euryarchaeota	Stenosarchaea group	Halobacteria	Halobacteriales	Halobacteriaceae	Halobacterium	Halobacterium hubeiense
8	root	cellular organisms	Bacteria	Terrabacteria group	Firmicutes	Bacilli	Bacillales	Staphylococcaceae	Staphylococcus	Staphylococcus simulans	Staphylococcus simulans bv. staphylolyticus
10	root	cellular organisms	Bacteria	Proteobacteria	Alphaproteobacteria	Sphingomonadales	Sphingomonadaceae	Sphingobium	Sphingobium amiense
791	root	cellular organisms	Bacteria	Proteobacteria	Betaproteobacteria	Burkholderiales	Comamonadaceae	Comamonas	Comamonas odontotermitis
109	root	cellular organisms	Bacteria	Proteobacteria	Betaproteobacteria	Burkholderiales	Comamonadaceae	Rhodoferax	Rhodoferax antarcticus
36	root	cellular organisms	Bacteria	Terrabacteria group	Actinobacteria	Actinomycetia	Corynebacteriales	Nocardiaceae	Rhodococcus	Rhodococcus equi
98	root	cellular organisms	Bacteria	Terrabacteria group	Actinobacteria	Actinomycetia	Micrococcales	Micrococcaceae	Paenarthrobacter	unclassified Paenarthrobacter	Paenarthrobacter sp. YJN-5
7	root	cellular organisms	Bacteria	Proteobacteria	Gammaproteobacteria	Moraxellales	Moraxellaceae	Acinetobacter	unclassified Acinetobacter	Acinetobacter sp. WCHA55
10	root	cellular organisms	Bacteria	Proteobacteria	Betaproteobacteria	Neisseriales	Chromobacteriaceae	Vogesella	unclassified Vogesella	Vogesella sp. XCS3
364	root	cellular organisms	Bacteria	Proteobacteria	Betaproteobacteria	Neisseriales	Neisseriaceae	Vitreoscilla	Vitreoscilla filiformis
26	root	cellular organisms	Bacteria	Proteobacteria	Alphaproteobacteria	Rhodobacterales	Roseobacteraceae	Sulfitobacter	unclassified Sulfitobacter	Sulfitobacter sp. CB2047
66	root	cellular organisms	Bacteria	Proteobacteria	Alphaproteobacteria	Rhodobacterales	Roseobacteraceae	Leisingera	Leisingera methylohalidivorans	Leisingera methylohalidivorans DSM 14336
221	root	cellular organisms	Bacteria	Proteobacteria	Alphaproteobacteria	Hyphomicrobiales	Rhizobiaceae	Rhizobium/Agrobacterium group	Neorhizobium	unclassified Neorhizobium	Neorhizobium sp. SOG26
88	root	cellular organisms	Bacteria	Proteobacteria	Alphaproteobacteria	Sphingomonadales	Sphingosinicellaceae	Sphingosinicella	unclassified Sphingosinicella	Sphingosinicella sp. BN140058
2	root	cellular organisms	Bacteria	Proteobacteria	Gammaproteobacteria	Alteromonadales	Pseudoalteromonadaceae	Pseudoalteromonas	Pseudoalteromonas spongiae
102	root	cellular organisms	Bacteria	Proteobacteria	Alphaproteobacteria	Rhodobacterales	Rhodobacteraceae	Aestuarium	Aestuarium zhoushanense
6	root	cellular organisms	Bacteria	Terrabacteria group	Cyanobacteria/Melainabacteria group	Cyanobacteria	Oscillatoriophycideae	Chroococcales	Aphanothecaceae	Halothece cluster	Euhalothece	Euhalothece natronophila	Euhalothece natronophila Z-M001
95	root	cellular organisms	Bacteria	Proteobacteria	Alphaproteobacteria	Rhodobacterales	Roseobacteraceae	Ruegeria	Ruegeria pomeroyi	Ruegeria pomeroyi DSS-3
1087	root	cellular organisms	Bacteria
7	root	cellular organisms	Bacteria	Terrabacteria group	Firmicutes	Bacilli	Bacillales	Bacillaceae	Bacillus	Bacillus cereus group	Bacillus pseudomycoides
7	root	cellular organisms	Bacteria	Terrabacteria group	Firmicutes	Bacilli	Bacillales	Bacillaceae	Bacillus	Bacillus cereus group	Bacillus thuringiensis	Bacillus thuringiensis Bt407
4	root	cellular organisms	Bacteria	Terrabacteria group	Firmicutes	Bacilli	Bacillales	Paenibacillaceae	Brevibacillus	unclassified Brevibacillus	Brevibacillus sp. DP1.3A
378	root	cellular organisms	Bacteria	FCB group	Bacteroidetes/Chlorobi group	Bacteroidetes	Cytophagia	Cytophagales	Hymenobacteraceae	Hymenobacter	unclassified Hymenobacter	Hymenobacter sp. NBH84
32	root	cellular organisms	Bacteria	Proteobacteria	Gammaproteobacteria	Aeromonadales	Aeromonadaceae	Dongshaea	Dongshaea marina
30	root	cellular organisms	Bacteria	Proteobacteria	Gammaproteobacteria	Enterobacterales	Yersiniaceae	Rahnella	Rahnella victoriana
81	root	cellular organisms	Bacteria	Proteobacteria	Alphaproteobacteria	Sphingomonadales	Sphingomonadaceae	Sphingobium	unclassified Sphingobium
444	root	cellular organisms	Bacteria	Proteobacteria	Betaproteobacteria	Burkholderiales	Comamonadaceae	Polaromonas	Polaromonas naphthalenivorans	Polaromonas naphthalenivorans CJ2
1	root	cellular organisms	Bacteria	Proteobacteria	Gammaproteobacteria	Enterobacterales	Erwiniaceae	Pantoea	Pantoea alhagi
167	root	cellular organisms	Bacteria	Proteobacteria	Alphaproteobacteria	Hyphomicrobiales	Rhizobiaceae	Rhizobium/Agrobacterium group	Rhizobium	unclassified Rhizobium	Rhizobium sp. AB2/73
11	root	cellular organisms	Bacteria	Terrabacteria group	Actinobacteria	Actinomycetia	Pseudonocardiales	Pseudonocardiaceae	Amycolatopsis	unclassified Amycolatopsis	Amycolatopsis sp. AA4
283	root	cellular organisms	Bacteria	Proteobacteria	Alphaproteobacteria	Hyphomicrobiales	Rhizobiaceae	Rhizobium/Agrobacterium group	Rhizobium	unclassified Rhizobium	Rhizobium sp. BG4
105	root	cellular organisms	Bacteria	Proteobacteria	Gammaproteobacteria	Alteromonadales	Pseudoalteromonadaceae	Pseudoalteromonas	unclassified Pseudoalteromonas	Pseudoalteromonas sp. THAF3
66	root	cellular organisms	Bacteria	Proteobacteria	Gammaproteobacteria	Enterobacterales	Enterobacteriaceae	Cronobacter	Cronobacter sakazakii
6	root	cellular organisms	Bacteria	Proteobacteria	Gammaproteobacteria	Alteromonadales	Alteromonadaceae	Alteromonas/Salinimonas group
2	root	cellular organisms	Archaea	Euryarchaeota	Stenosarchaea group	Halobacteria	Haloferacales	Halorubraceae	Halopenitus	Halopenitus persicus
2	root	cellular organisms	Bacteria	Proteobacteria	Gammaproteobacteria	Pseudomonadales	Pseudomonadaceae	Pseudomonas	Pseudomonas syringae group	Pseudomonas avellanae
20	root	cellular organisms	Bacteria	Terrabacteria group	Firmicutes	Bacilli	Bacillales	Bacillales incertae sedis	Bacillales Family XII. Incertae Sedis	Exiguobacterium	Exiguobacterium acetylicum
519	root	cellular organisms	Bacteria	Proteobacteria	Alphaproteobacteria	Hyphomicrobiales	Rhizobiaceae	Sinorhizobium/Ensifer group	Sinorhizobium
76	root	cellular organisms	Bacteria	Proteobacteria	Alphaproteobacteria	Sphingomonadales	Sphingomonadaceae	Sphingomonas	unclassified Sphingomonas	Sphingomonas sp. FARSPH
450	root	cellular organisms	Bacteria	Proteobacteria	Alphaproteobacteria	Hyphomicrobiales	Aurantimonadaceae	Aureimonas	unclassified Aureimonas	Aureimonas sp. AU20
2	root	cellular organisms	Bacteria	Proteobacteria	Gammaproteobacteria	Pseudomonadales
330	root	cellular organisms	Bacteria	Terrabacteria group	Actinobacteria	Actinomycetia	Streptomycetales	Streptomycetaceae	Streptomyces	Streptomyces cattleya	Streptomyces cattleya NRRL 8057 = DSM 46488
46	root	cellular organisms	Bacteria	Proteobacteria	Alphaproteobacteria	Hyphomicrobiales	Phyllobacteriaceae	Mesorhizobium	Mesorhizobium loti	Mesorhizobium loti NZP2037
292	root	cellular organisms	Bacteria	Proteobacteria	Alphaproteobacteria	Hyphomicrobiales	Stappiaceae	Roseibium	Roseibium aggregatum
1	root	cellular organisms	Bacteria	Proteobacteria	Alphaproteobacteria	Caulobacterales	Caulobacteraceae	Brevundimonas	Brevundimonas nasdae
6	root	cellular organisms	Bacteria	Terrabacteria group	Cyanobacteria/Melainabacteria group	Cyanobacteria	Nostocales	Nostocaceae	Nostoc	unclassified Nostoc	Nostoc sp. PCC 7120 = FACHB-418
22	root	cellular organisms	Bacteria	Terrabacteria group	Firmicutes	Bacilli	Bacillales	Bacillaceae	Priestia
2	root	cellular organisms	Bacteria	Terrabacteria group	Actinobacteria	Actinomycetia	Micrococcales	Microbacteriaceae	Herbiconiux	unclassified Herbiconiux	Herbiconiux sp. SALV-R1
1	root	cellular organisms	Bacteria	Proteobacteria	Alphaproteobacteria	Rhodospirillales	Acetobacteraceae	Acetobacter	Acetobacter senegalensis
8	root	cellular organisms	Bacteria	Terrabacteria group	Actinobacteria	Actinomycetia	Corynebacteriales	Mycobacteriaceae	Mycobacterium	Mycobacterium avium complex (MAC)	Mycobacterium marseillense
4	root	cellular organisms	Bacteria	Terrabacteria group	Firmicutes	Clostridia	Eubacteriales	Peptostreptococcaceae	Clostridioides	unclassified Clostridioides	Clostridioides sp. ES-W-0016-02
7	root	cellular organisms	Bacteria	Terrabacteria group	Firmicutes	Clostridia	Thermoanaerobacterales	Thermoanaerobacterales Family III. Incertae Sedis	Thermoanaerobacterium
4	root	cellular organisms	Bacteria	Proteobacteria	Gammaproteobacteria	Enterobacterales	Yersiniaceae	Rahnella	Rahnella aquatilis	Rahnella aquatilis HX2
31	root	cellular organisms	Bacteria	Proteobacteria	Betaproteobacteria	Neisseriales	Chromobacteriaceae	Aquitalea	unclassified Aquitalea	Aquitalea sp. USM4
28	root	cellular organisms	Bacteria	Terrabacteria group	Firmicutes	Bacilli	Bacillales	Bacillaceae	Bacillus	Bacillus subtilis group	Bacillus subtilis
11	root	cellular organisms	Bacteria	FCB group	Bacteroidetes/Chlorobi group	Bacteroidetes	Flavobacteriia	Flavobacteriales	Flavobacteriaceae	Flavobacterium	unclassified Flavobacterium	Flavobacterium sp. KI723T1
48	root	cellular organisms	Bacteria	Proteobacteria	Alphaproteobacteria	Hyphomicrobiales	Methylobacteriaceae
213	root	cellular organisms	Bacteria	Terrabacteria group	Actinobacteria	Actinomycetia
46	root	cellular organisms	Bacteria	Proteobacteria	Gammaproteobacteria	Aeromonadales	Aeromonadaceae	Aeromonas	Aeromonas media
5	root	cellular organisms	Bacteria	Proteobacteria	Alphaproteobacteria	Sphingomonadales	Sphingomonadaceae	Sphingopyxis	unclassified Sphingopyxis	Sphingopyxis sp. EG6
45	root	cellular organisms	Bacteria	FCB group	Bacteroidetes/Chlorobi group	Bacteroidetes	Flavobacteriia	Flavobacteriales	Weeksellaceae	Chryseobacterium group	Chryseobacterium	Chryseobacterium balustinum
1	root	cellular organisms	Bacteria	Terrabacteria group	Actinobacteria	Actinomycetia	Streptomycetales	Streptomycetaceae	Streptomyces	Streptomyces davaonensis	Streptomyces davaonensis JCM 4913
52	root	cellular organisms	Bacteria	Proteobacteria	Gammaproteobacteria	Pseudomonadales	Pseudomonadaceae	Pseudomonas	Pseudomonas juntendi
5	root	cellular organisms	Bacteria	Terrabacteria group	Cyanobacteria/Melainabacteria group	Cyanobacteria	Synechococcales	Acaryochloridaceae	Acaryochloris	Acaryochloris marina
544	root	cellular organisms	Bacteria	Proteobacteria	Betaproteobacteria	Burkholderiales	Burkholderiales genera incertae sedis	Sphaerotilus	Sphaerotilus natans	Sphaerotilus natans subsp. sulfidivorans
12	root	cellular organisms	Bacteria	Terrabacteria group	Cyanobacteria/Melainabacteria group	Cyanobacteria	Synechococcales	Synechococcaceae	Synechococcus	unclassified Synechococcus	Synechococcus sp. PCC 11901
121	root	cellular organisms	Bacteria	Proteobacteria	Alphaproteobacteria	Caulobacterales	Caulobacteraceae	Asticcacaulis	Asticcacaulis excentricus	Asticcacaulis excentricus CB 48
108	root	cellular organisms	Bacteria	FCB group	Bacteroidetes/Chlorobi group	Bacteroidetes	Flavobacteriia	Flavobacteriales	Weeksellaceae	Riemerella	Riemerella anatipestifer
344	root	cellular organisms	Bacteria	Proteobacteria	Alphaproteobacteria	Hyphomicrobiales	Rhizobiaceae	Sinorhizobium/Ensifer group	Ensifer	unclassified Ensifer	Ensifer sp. T173
119	root	cellular organisms	Bacteria	Terrabacteria group	Actinobacteria	Actinomycetia	Pseudonocardiales	Pseudonocardiaceae	Pseudonocardia	unclassified Pseudonocardia
3	root	cellular organisms	Bacteria	Proteobacteria	Gammaproteobacteria	Enterobacterales	Yersiniaceae	Rahnella	Rahnella aquatilis	Rahnella aquatilis CIP 78.65 = ATCC 33071
198	root	cellular organisms	Bacteria	Proteobacteria	Gammaproteobacteria	Alteromonadales	Pseudoalteromonadaceae	Pseudoalteromonas	Pseudoalteromonas xiamenensis
23	root	cellular organisms	Bacteria	Terrabacteria group	Actinobacteria	Actinomycetia	Micrococcales	Micrococcaceae	Citricoccus	unclassified Citricoccus	Citricoccus sp. SGAir0253
136	root	cellular organisms	Bacteria	Proteobacteria	Betaproteobacteria	Burkholderiales	Comamonadaceae
2	root	cellular organisms	Bacteria	Proteobacteria	Alphaproteobacteria	Hyphomicrobiales	Methylobacteriaceae	Methylorubrum	Methylorubrum populi	Methylorubrum populi BJ001
710	root	cellular organisms	Bacteria	Proteobacteria	Alphaproteobacteria	Hyphomicrobiales	Rhizobiaceae	Rhizobium/Agrobacterium group	Rhizobium	unclassified Rhizobium
1307	root	cellular organisms	Bacteria	Terrabacteria group	Firmicutes	Bacilli	Bacillales	Paenibacillaceae	Paenibacillus	Paenibacillus cellulosilyticus
1	root	cellular organisms	Bacteria	Proteobacteria	Gammaproteobacteria	Nevskiales	Sinobacteraceae	Flagellatimonas	Flagellatimonas centrodinii
61	root	cellular organisms	Bacteria	Proteobacteria	Gammaproteobacteria	Enterobacterales	Enterobacteriaceae	Enterobacter	Enterobacter cloacae complex
100	root	cellular organisms	Bacteria	Proteobacteria	Betaproteobacteria	Burkholderiales	Burkholderiaceae	Burkholderia	Burkholderia cepacia complex	Burkholderia multivorans
270	root	cellular organisms	Bacteria	Terrabacteria group	Firmicutes	Bacilli	Bacillales	Bacillaceae	Priestia	Priestia megaterium
35	root	cellular organisms	Bacteria	Proteobacteria	Betaproteobacteria	Burkholderiales	Comamonadaceae	Comamonas	Comamonas testosteroni
2	root	cellular organisms	Bacteria	FCB group	Bacteroidetes/Chlorobi group	Bacteroidetes	Flavobacteriia	Flavobacteriales	Weeksellaceae	Chryseobacterium group	Chryseobacterium	unclassified Chryseobacterium	Chryseobacterium sp. LJ668
63	root	cellular organisms	Archaea	Euryarchaeota	Stenosarchaea group	Halobacteria	Halobacteriales	Halobacteriaceae	Haladaptatus	Haladaptatus pallidirubidus
58	root	cellular organisms	Bacteria	Proteobacteria	Alphaproteobacteria	Sphingomonadales	Sphingomonadaceae	Sphingomonas	Sphingomonas panacis
215	root	cellular organisms	Bacteria	Terrabacteria group	Deinococcus-Thermus	Deinococci	Deinococcales	Deinococcaceae	Deinococcus	Deinococcus wulumuqiensis
181	root	cellular organisms	Bacteria	Proteobacteria	Alphaproteobacteria	Hyphomicrobiales	Rhizobiaceae	Sinorhizobium/Ensifer group	Ensifer	unclassified Ensifer	Ensifer sp. PDNC004
59	root	cellular organisms	Bacteria	Terrabacteria group	Tenericutes	Mycoplasmoidales	Metamycoplasmataceae	Metamycoplasma	Metamycoplasma salivarium
63	root	cellular organisms	Bacteria	Terrabacteria group	Actinobacteria	Actinomycetia	Corynebacteriales	Corynebacteriaceae	Corynebacterium	Corynebacterium striatum
154	root	cellular organisms	Bacteria	Terrabacteria group	Deinococcus-Thermus	Deinococci	Deinococcales	Deinococcaceae	Deinococcus	Deinococcus gobiensis	Deinococcus gobiensis I-0
180	root	cellular organisms	Bacteria	Proteobacteria	Alphaproteobacteria	Hyphomicrobiales	Aurantimonadaceae	Martelella	Martelella mediterranea	Martelella mediterranea DSM 17316
2	root	cellular organisms	Bacteria	Proteobacteria	Gammaproteobacteria	Vibrionales	Vibrionaceae	Vibrio	Vibrio gazogenes
100	root	cellular organisms	Bacteria	Terrabacteria group	Deinococcus-Thermus	Deinococci	Thermales	Thermaceae	Meiothermus	Meiothermus taiwanensis	Meiothermus taiwanensis WR-220
1	root	cellular organisms	Bacteria	Thermotogae	Thermotogae	Mesoaciditogales	Mesoaciditogaceae	Athalassotoga	Athalassotoga saccharophila
39	root	cellular organisms	Bacteria	Terrabacteria group	Cyanobacteria/Melainabacteria group	Cyanobacteria	Pseudanabaenales	Leptolyngbyaceae	Leptolyngbya	unclassified Leptolyngbya	Leptolyngbya sp. NIES-3755
40	root	cellular organisms	Bacteria	Proteobacteria	Betaproteobacteria	Burkholderiales	Burkholderiaceae	Ralstonia	unclassified Ralstonia	blood disease bacterium A2-HR MARDI
57	root	cellular organisms	Bacteria	Proteobacteria	Alphaproteobacteria	Hyphomicrobiales	Xanthobacteraceae	Ancylobacter	Ancylobacter pratisalsi
8	root	cellular organisms	Bacteria	Proteobacteria	Alphaproteobacteria	Rhodobacterales	Roseobacteraceae	Maribius	unclassified Maribius	Maribius sp. THAF1
19	root	cellular organisms	Bacteria	Proteobacteria	Gammaproteobacteria	Enterobacterales	Yersiniaceae	Serratia	Serratia liquefaciens	Serratia liquefaciens ATCC 27592
3	root	cellular organisms	Bacteria	Terrabacteria group	Cyanobacteria/Melainabacteria group	Cyanobacteria	Synechococcales	Merismopediaceae	Synechocystis	unclassified Synechocystis	Synechocystis sp. PCC 7338
15	root	cellular organisms	Bacteria	Proteobacteria	Gammaproteobacteria	Moraxellales	Moraxellaceae	Psychrobacter	unclassified Psychrobacter	Psychrobacter sp. DAB_AL60
98	root	cellular organisms	Bacteria	Proteobacteria	Alphaproteobacteria	Hyphomicrobiales	Rhizobiaceae	Sinorhizobium/Ensifer group	Sinorhizobium	Sinorhizobium fredii group	Sinorhizobium fredii	Sinorhizobium fredii CCBAU 83666
83	root	cellular organisms	Bacteria	FCB group	Bacteroidetes/Chlorobi group	Bacteroidetes	Cytophagia	Cytophagales	Hymenobacteraceae	Hymenobacter	Hymenobacter qilianensis
206	root	cellular organisms	Bacteria	FCB group	Bacteroidetes/Chlorobi group	Bacteroidetes	Cytophagia	Cytophagales	Spirosomaceae	Runella	Runella rosea
364	root	cellular organisms	Bacteria	Proteobacteria	Alphaproteobacteria	Rhodospirillales	Azospirillaceae	Skermanella
84	root	cellular organisms	Bacteria	Proteobacteria	Alphaproteobacteria	Sphingomonadales	Sphingomonadaceae	Sphingopyxis	unclassified Sphingopyxis	Sphingopyxis sp. FD7
23	root	cellular organisms	Bacteria	Proteobacteria	Gammaproteobacteria	Vibrionales	Vibrionaceae
152	root	cellular organisms	Bacteria	Proteobacteria	Betaproteobacteria	Burkholderiales	Comamonadaceae	Hydrogenophaga	unclassified Hydrogenophaga	Hydrogenophaga sp. PBL-H3
63	root	cellular organisms	Bacteria	Terrabacteria group	Actinobacteria	Actinomycetia	Micrococcales	Microbacteriaceae	Leifsonia	Leifsonia shinshuensis
4	root	cellular organisms	Bacteria	Terrabacteria group	Actinobacteria	Actinomycetia	Micrococcales	Micrococcaceae	Micrococcus	unclassified Micrococcus	Micrococcus sp. V7
1	root	cellular organisms	Bacteria	Terrabacteria group	Cyanobacteria/Melainabacteria group	Cyanobacteria	Oscillatoriophycideae	Oscillatoriales	Microcoleaceae	Planktothrix	Planktothrix agardhii
23	root	cellular organisms	Bacteria	Proteobacteria	Gammaproteobacteria	Pseudomonadales	Pseudomonadaceae	Pseudomonas	Pseudomonas zhaodongensis
58	root	cellular organisms	Bacteria	Proteobacteria	Betaproteobacteria	Burkholderiales	Burkholderiaceae	Burkholderia	Burkholderia cepacia complex	Burkholderia ubonensis
96	root	cellular organisms	Bacteria	Proteobacteria	Alphaproteobacteria	Hyphomicrobiales	Rhizobiaceae	Rhizobium/Agrobacterium group	Agrobacterium	Agrobacterium rhizogenes
556	root	cellular organisms	Bacteria	Proteobacteria	Alphaproteobacteria	Rhodobacterales	Roseobacteraceae	Pseudosulfitobacter	Sulfitobacter pseudonitzschiae
1027	root	cellular organisms	Bacteria	Proteobacteria	Alphaproteobacteria	Hyphomicrobiales	Rhizobiaceae	Sinorhizobium/Ensifer group	Sinorhizobium	Sinorhizobium meliloti
106	root	cellular organisms	Bacteria	Proteobacteria	Betaproteobacteria	Burkholderiales	Burkholderiaceae	Burkholderia	pseudomallei group	Burkholderia thailandensis	Burkholderia thailandensis 34
29	root	cellular organisms	Bacteria	Proteobacteria	Gammaproteobacteria	Pseudomonadales	Pseudomonadaceae	Pseudomonas	Pseudomonas putida group	Pseudomonas monteilii
3	root	cellular organisms	Bacteria	Proteobacteria	Gammaproteobacteria	Legionellales	Legionellaceae	Legionella	Legionella israelensis
180	root	cellular organisms	Bacteria	Terrabacteria group	Deinococcus-Thermus	Deinococci	Deinococcales	Deinococcaceae	Deinococcus	Deinococcus deserti	Deinococcus deserti VCD115
521	root	cellular organisms	Bacteria	Terrabacteria group	Cyanobacteria/Melainabacteria group	Cyanobacteria	Nostocales	Nostocaceae	Nostoc	Nostoc linckia	Nostoc linckia NIES-25
11	root	cellular organisms	Bacteria	Terrabacteria group	Actinobacteria	Actinomycetia	Corynebacteriales	Corynebacteriaceae	Corynebacterium	Corynebacterium crudilactis
49	root	cellular organisms	Bacteria	Proteobacteria	Betaproteobacteria	Burkholderiales	Comamonadaceae	Polaromonas	unclassified Polaromonas	Polaromonas sp.
580	root	cellular organisms	Bacteria	Proteobacteria	Betaproteobacteria	Burkholderiales	Comamonadaceae	Kinneretia	unclassified Kinneretia	Kinneretia sp. XES5
3372	root	cellular organisms	Bacteria	Proteobacteria	Alphaproteobacteria	Hyphomicrobiales	Rhizobiaceae	Shinella	unclassified Shinella	Shinella sp. PSBB067
160	root	cellular organisms	Bacteria	Proteobacteria	Betaproteobacteria	Burkholderiales	Burkholderiales genera incertae sedis	Methylibium	unclassified Methylibium
19	root	cellular organisms	Bacteria	Terrabacteria group	Firmicutes	Bacilli	Lactobacillales	Lactobacillaceae	Weissella	Weissella soli
94	root	cellular organisms	Bacteria	Proteobacteria	Betaproteobacteria	Burkholderiales	Alcaligenaceae	Achromobacter
1	root	cellular organisms	Bacteria	Proteobacteria	Alphaproteobacteria	Hyphomicrobiales	Bartonellaceae	Bartonella	Bartonella kosoyi
46	root	cellular organisms	Bacteria	Proteobacteria	Alphaproteobacteria	Hyphomicrobiales	Bartonellaceae	Bartonella	unclassified Bartonella	Bartonella sp. HY038
2	root	cellular organisms	Bacteria	Spirochaetes	Spirochaetia	Leptospirales	Leptospiraceae	Leptospira	Leptospira mayottensis	Leptospira mayottensis 200901116
59	root	cellular organisms	Bacteria	Proteobacteria	Alphaproteobacteria	Rhodospirillales	Acetobacteraceae	Acidibrevibacterium	Acidibrevibacterium fodinaquatile
26	root	cellular organisms	Bacteria	Terrabacteria group	Actinobacteria	Actinomycetia	Micrococcales	Micrococcaceae	Arthrobacter	Arthrobacter crystallopoietes
80	root	cellular organisms	Bacteria	Proteobacteria	Alphaproteobacteria	Rhodobacterales	Rhodobacteraceae	Monaibacterium	unclassified Monaibacterium	Monaibacterium sp. ALG8
82	root	cellular organisms	Bacteria	Proteobacteria	Gammaproteobacteria	Pseudomonadales	Pseudomonadaceae	Pseudomonas	Pseudomonas frederiksbergensis
180	root	cellular organisms	Bacteria	Acidobacteria	Acidobacteriia	Acidobacteriales	Acidobacteriaceae	Granulicella	Granulicella tundricola	Granulicella tundricola MP5ACTX9
118	root	cellular organisms	Bacteria	Proteobacteria	Alphaproteobacteria	Hyphomicrobiales	Phyllobacteriaceae	Mesorhizobium	Mesorhizobium huakuii
210	root	cellular organisms	Bacteria	Proteobacteria	Alphaproteobacteria	Hyphomicrobiales	Methylobacteriaceae	Methylobacterium
9	root	cellular organisms	Bacteria	Proteobacteria	Alphaproteobacteria	Hyphomicrobiales	Rhizobiaceae	Rhizobium/Agrobacterium group	Rhizobium	Rhizobium leguminosarum	Rhizobium leguminosarum bv. viciae	Rhizobium leguminosarum bv. viciae 248
24	root	cellular organisms	Bacteria	Terrabacteria group	Cyanobacteria/Melainabacteria group	Cyanobacteria	Nostocales	Nostocaceae	Nostoc	unclassified Nostoc	Nostoc sp. NIES-4103
179	root	cellular organisms	Bacteria	Proteobacteria	Alphaproteobacteria	Hyphomicrobiales	Rhizobiaceae	Rhizobium/Agrobacterium group	Rhizobium	Rhizobium leguminosarum	Rhizobium leguminosarum bv. trifolii
146	root	cellular organisms	Bacteria	Terrabacteria group	Cyanobacteria/Melainabacteria group	Cyanobacteria
96	root	cellular organisms	Bacteria	Proteobacteria	Gammaproteobacteria	Enterobacterales	Enterobacteriaceae	Enterobacter	unclassified Enterobacter	Enterobacter sp. RHBSTW-00175
13	root	cellular organisms	Bacteria	Proteobacteria	Alphaproteobacteria	Hyphomicrobiales	Rhizobiaceae	Rhizobium/Agrobacterium group	Agrobacterium	unclassified Agrobacterium	Agrobacterium sp. S7/73
9	root	cellular organisms	Bacteria	Proteobacteria	Gammaproteobacteria	Thiotrichales	Thiotrichaceae	Thiothrix
25	root	cellular organisms	Bacteria	Terrabacteria group	Firmicutes	Bacilli	Lactobacillales	Lactobacillaceae	Limosilactobacillus	Limosilactobacillus reuteri
78	root	cellular organisms	Bacteria	Proteobacteria	Betaproteobacteria	Burkholderiales	Burkholderiaceae	Burkholderia	Burkholderia cepacia complex
33	root	cellular organisms	Bacteria	Proteobacteria	Gammaproteobacteria	Pseudomonadales	Pseudomonadaceae	Pseudomonas	unclassified Pseudomonas	Pseudomonas sp. MPC6
12	root	cellular organisms	Bacteria	Terrabacteria group	Actinobacteria	Actinomycetia	Micrococcales	Micrococcaceae	Arthrobacter	unclassified Arthrobacter	Arthrobacter sp. FW306-07-I
321	root	cellular organisms	Bacteria	Proteobacteria	Alphaproteobacteria	Hyphomicrobiales	Rhizobiaceae	Sinorhizobium/Ensifer group	Sinorhizobium	Sinorhizobium fredii group	Sinorhizobium fredii
3	root	cellular organisms	Bacteria	Proteobacteria	Gammaproteobacteria	Enterobacterales	Enterobacteriaceae	Cronobacter	Cronobacter sakazakii	Cronobacter sakazakii ATCC BAA-894
31	root	cellular organisms	Bacteria	Terrabacteria group	Cyanobacteria/Melainabacteria group	Cyanobacteria	Oscillatoriophycideae	Chroococcales	Aphanothecaceae	Gloeothece
70	root	cellular organisms	Bacteria	Proteobacteria	Gammaproteobacteria	Xanthomonadales	Xanthomonadaceae	Xylella	Xylella fastidiosa
76	root	cellular organisms	Bacteria	Proteobacteria	Betaproteobacteria	Burkholderiales	Alcaligenaceae	Achromobacter	Achromobacter xylosoxidans
1	root	cellular organisms	Bacteria	Terrabacteria group	Firmicutes	Bacilli	Lactobacillales	Lactobacillaceae	Lacticaseibacillus	Lacticaseibacillus paracasei	Lacticaseibacillus paracasei subsp. paracasei
16	root	cellular organisms	Bacteria	Terrabacteria group	Actinobacteria	Actinomycetia	Pseudonocardiales	Pseudonocardiaceae	Pseudonocardia	unclassified Pseudonocardia	Pseudonocardia sp. HH130630-07
1	root	cellular organisms	Bacteria	Terrabacteria group	Firmicutes	Bacilli	Bacillales	Planococcaceae	Planococcus	Planococcus versutus
205	root	cellular organisms	Bacteria	Proteobacteria	Alphaproteobacteria	Hyphomicrobiales	Rhizobiaceae	Rhizobium/Agrobacterium group	Rhizobium	Rhizobium leguminosarum	Rhizobium leguminosarum bv. viciae
3	root	cellular organisms	Bacteria	Proteobacteria	Gammaproteobacteria	Xanthomonadales	Xanthomonadaceae	Xanthomonas	Xanthomonas campestris	Xanthomonas campestris pv. campestris	Xanthomonas campestris pv. campestris str. CN18
15	root	cellular organisms	Bacteria	Terrabacteria group	Actinobacteria	Actinomycetia	Streptomycetales	Streptomycetaceae	Streptomyces	Streptomyces collinus	Streptomyces collinus Tu 365
58	root	cellular organisms	Bacteria	Terrabacteria group	Firmicutes	Clostridia	Eubacteriales	Peptostreptococcaceae	Clostridioides	Clostridioides difficile
3	root	cellular organisms	Bacteria	Proteobacteria	Gammaproteobacteria	Enterobacterales	Enterobacteriaceae	Citrobacter	unclassified Citrobacter	Citrobacter sp. CRE-46
7	root	cellular organisms	Bacteria	Terrabacteria group	Firmicutes	Bacilli	Bacillales	Paenibacillaceae	Paenibacillus	Paenibacillus larvae
34	root	cellular organisms	Bacteria	FCB group	Bacteroidetes/Chlorobi group	Bacteroidetes	Flavobacteriia	Flavobacteriales	Flavobacteriaceae	Arenibacter	Arenibacter algicola
10	root	cellular organisms	Bacteria	FCB group	Bacteroidetes/Chlorobi group	Bacteroidetes	Bacteroidia	Bacteroidales	Bacteroidaceae	Bacteroides	Bacteroides fragilis
398	root	cellular organisms	Bacteria	Proteobacteria	Alphaproteobacteria	Rhodospirillales	Acetobacteraceae	Roseomonas	Roseomonas haemaphysalidis
67	root	cellular organisms	Bacteria	PVC group	Chlamydiae	Chlamydiia	Parachlamydiales	Parachlamydiaceae	Neochlamydia	unclassified Neochlamydia	Neochlamydia sp. S13
162	root	cellular organisms	Bacteria	Proteobacteria	Alphaproteobacteria	Hyphomicrobiales	Phyllobacteriaceae	Phyllobacterium	unclassified Phyllobacterium	Phyllobacterium sp. T1293
40	root	cellular organisms	Bacteria	Terrabacteria group	Firmicutes	Bacilli	Bacillales	Bacillaceae
9	root	cellular organisms	Bacteria	Proteobacteria	Gammaproteobacteria	Enterobacterales	Yersiniaceae	Serratia	Serratia liquefaciens
14	root	cellular organisms	Bacteria	Proteobacteria	Gammaproteobacteria	Pseudomonadales	Pseudomonadaceae	Pseudomonas	Pseudomonas chlororaphis group	Pseudomonas lundensis
8	root	cellular organisms	Bacteria	Proteobacteria	Betaproteobacteria	Neisseriales	Neisseriaceae	Eikenella	Eikenella exigua
3	root	cellular organisms	Bacteria	Proteobacteria	Betaproteobacteria	Burkholderiales	Alcaligenaceae	Bordetella	Bordetella flabilis
47	root	cellular organisms	Bacteria	FCB group	Bacteroidetes/Chlorobi group	Bacteroidetes	Cytophagia	Cytophagales	Spirosomaceae	Fibrella	Fibrella aestuarina	Fibrella aestuarina BUZ 2
51	root	cellular organisms	Bacteria	Proteobacteria	Alphaproteobacteria	Hyphomicrobiales	Rhizobiaceae	Rhizobium/Agrobacterium group	Agrobacterium	Agrobacterium vitis	Agrobacterium vitis S4
345	root	cellular organisms	Bacteria	Proteobacteria	Alphaproteobacteria	Hyphomicrobiales	Rhizobiaceae	Rhizobium/Agrobacterium group	Rhizobium	Rhizobium pseudoryzae
2	root	cellular organisms	Bacteria	Proteobacteria	Gammaproteobacteria	Enterobacterales	Enterobacteriaceae	Salmonella	Salmonella enterica	Salmonella enterica subsp. arizonae
37	root	cellular organisms	Bacteria	Terrabacteria group	Cyanobacteria/Melainabacteria group	Cyanobacteria	Nostocales	Nostocaceae	Nostoc	Nostoc punctiforme	Nostoc punctiforme PCC 73102
9	root	cellular organisms	Bacteria	Terrabacteria group	Actinobacteria	Actinomycetia	Corynebacteriales	Nocardiaceae	Rhodococcus	unclassified Rhodococcus	Rhodococcus sp. WB1
5	root	cellular organisms	Bacteria	Proteobacteria	Alphaproteobacteria	Rhodobacterales	Rhodobacteraceae	Paracoccus	unclassified Paracoccus (in: Bacteria)	Paracoccus sp.
31	root	cellular organisms	Bacteria	Proteobacteria	Alphaproteobacteria	Hyphomicrobiales	Phyllobacteriaceae	Mesorhizobium	unclassified Mesorhizobium	Mesorhizobium sp. NBSH29
96	root	cellular organisms	Bacteria	Proteobacteria	Alphaproteobacteria	Rhodobacterales	Roseobacteraceae	Tateyamaria	Tateyamaria omphalii
30	root	cellular organisms	Bacteria	Terrabacteria group	Actinobacteria	Actinomycetia	Corynebacteriales	Corynebacteriaceae	Corynebacterium	Corynebacterium mustelae
143	root	cellular organisms	Bacteria	Proteobacteria	Alphaproteobacteria	Sphingomonadales	Sphingomonadaceae	Sphingomonas	Sphingomonas insulae
578	root	cellular organisms	Bacteria	Proteobacteria	Gammaproteobacteria	Enterobacterales	Enterobacteriaceae	Enterobacter	unclassified Enterobacter	Enterobacter sp. E76
12	root	cellular organisms	Bacteria	Terrabacteria group	Actinobacteria	Actinomycetia	Streptomycetales	Streptomycetaceae	Streptomyces	Streptomyces griseus group	Streptomyces anulatus subgroup	Streptomyces anulatus
339	root	cellular organisms	Bacteria	Proteobacteria	Alphaproteobacteria	Rhodobacterales	Rhodobacteraceae	Paroceanicella	Paroceanicella profunda
30	root	cellular organisms	Bacteria	Proteobacteria	delta/epsilon subdivisions	Epsilonproteobacteria	Campylobacterales	Arcobacteraceae	Aliarcobacter	Aliarcobacter cibarius
120	root	cellular organisms	Bacteria	Terrabacteria group	Actinobacteria	Actinomycetia	Streptomycetales	Streptomycetaceae	Streptomyces	Streptomyces xanthii
61	root	cellular organisms	Bacteria	Proteobacteria	Alphaproteobacteria	Sphingomonadales	Sphingomonadaceae	Rhizorhabdus	Rhizorhabdus wittichii
91	root	cellular organisms	Bacteria	Terrabacteria group	Actinobacteria	Actinomycetia	Corynebacteriales	Nocardiaceae	Rhodococcus	unclassified Rhodococcus	Rhodococcus sp. USK13
1	root	cellular organisms	Bacteria	Terrabacteria group	Firmicutes	Bacilli	Bacillales	Staphylococcaceae	Macrococcus
115	root	cellular organisms	Bacteria	Terrabacteria group	Deinococcus-Thermus	Deinococci	Deinococcales	Deinococcaceae	Deinococcus	Deinococcus peraridilitoris	Deinococcus peraridilitoris DSM 19664
18	root	cellular organisms	Bacteria	Terrabacteria group	Actinobacteria	Actinomycetia	Streptomycetales	Streptomycetaceae	Streptomyces	Streptomyces lavendulae	Streptomyces lavendulae subsp. lavendulae
165	root	cellular organisms	Bacteria	Proteobacteria	Alphaproteobacteria	Sphingomonadales	Sphingomonadaceae	Sphingobium
145	root	cellular organisms	Bacteria	Proteobacteria	Alphaproteobacteria	Hyphomicrobiales	Rhizobiaceae	Rhizobium/Agrobacterium group	Rhizobium	unclassified Rhizobium	Rhizobium sp. WL3
12	root	cellular organisms	Bacteria	Proteobacteria	Alphaproteobacteria	Hyphomicrobiales	Brucellaceae	Brucella/Ochrobactrum group	Brucella	Brucella anthropi	Brucella anthropi ATCC 49188
9	root	cellular organisms	Archaea	Euryarchaeota	Stenosarchaea group	Halobacteria	Haloferacales	Halorubraceae	Halobaculum	Halobaculum salinum
202	root	cellular organisms	Bacteria	Proteobacteria	Alphaproteobacteria	Hyphomicrobiales	Phyllobacteriaceae	Aminobacter
2	root	cellular organisms	Bacteria	Terrabacteria group	Firmicutes	Clostridia	Eubacteriales	Clostridiaceae	Clostridium	Clostridium gasigenes
3	root	cellular organisms	Bacteria	Proteobacteria	delta/epsilon subdivisions	Epsilonproteobacteria	Campylobacterales	Campylobacteraceae	Campylobacter	Campylobacter iguaniorum
1	root	cellular organisms	Bacteria	Terrabacteria group	Firmicutes	Bacilli	Lactobacillales	Streptococcaceae	Lactococcus	Lactococcus lactis
22	root	cellular organisms	Bacteria	Terrabacteria group	Cyanobacteria/Melainabacteria group	Cyanobacteria	Nostocales	Nostocaceae	Nostoc	unclassified Nostoc	Nostoc sp. NIES-3756
103	root	cellular organisms	Bacteria	Proteobacteria	Gammaproteobacteria	Chromatiales	Chromatiaceae	Allochromatium	Allochromatium vinosum	Allochromatium vinosum DSM 180
51	root	cellular organisms	Bacteria	Proteobacteria	Gammaproteobacteria	Pseudomonadales	Pseudomonadaceae	Pseudomonas	unclassified Pseudomonas	Pseudomonas sp. Leaf58
185	root	cellular organisms	Bacteria	Proteobacteria	Betaproteobacteria	Burkholderiales	Burkholderiaceae	Paraburkholderia	Paraburkholderia hospita
3	root	cellular organisms	Bacteria	Terrabacteria group	Firmicutes	Bacilli	Lactobacillales	Carnobacteriaceae	Jeotgalibaca	Jeotgalibaca porci
562	root	cellular organisms	Bacteria	Proteobacteria	Alphaproteobacteria	Hyphomicrobiales	Rhizobiaceae	Sinorhizobium/Ensifer group	Ensifer	Ensifer adhaerens
34	root	cellular organisms	Archaea	Euryarchaeota	Stenosarchaea group	Halobacteria	Natrialbales	Natrialbaceae
9	root	cellular organisms	Bacteria	Proteobacteria	Gammaproteobacteria	Pseudomonadales	Pseudomonadaceae	Pseudomonas	Pseudomonas putida group	Pseudomonas putida	Pseudomonas putida S12
233	root	cellular organisms	Bacteria	FCB group	Bacteroidetes/Chlorobi group	Bacteroidetes	Cytophagia	Cytophagales	Hymenobacteraceae	Hymenobacter	unclassified Hymenobacter	Hymenobacter sp. DG25B
85	root	cellular organisms	Bacteria	Proteobacteria	Alphaproteobacteria	Rhodobacterales	Rhodobacteraceae	Paracoccus	Paracoccus kondratievae
4	root	cellular organisms	Bacteria	Proteobacteria	Gammaproteobacteria	Alteromonadales	Shewanellaceae	Shewanella	unclassified Shewanella	Shewanella sp. KX20019
366	root	cellular organisms	Bacteria	Proteobacteria	Alphaproteobacteria	Sphingomonadales	Sphingomonadaceae	Sphingomonas	Sphingomonas paeninsulae
16	root	cellular organisms	Bacteria	Proteobacteria	Betaproteobacteria	Burkholderiales	Burkholderiales genera incertae sedis
23	root	cellular organisms	Bacteria	PVC group	Planctomycetes	Planctomycetia	Pirellulales	Lacipirellulaceae	Lacipirellula	Lacipirellula limnantheis
3	root	cellular organisms	Bacteria	Terrabacteria group	Firmicutes	Bacilli	Bacillales	Bacillales incertae sedis	Bacillales Family XII. Incertae Sedis	Exiguobacterium
287	root	cellular organisms	Bacteria	Proteobacteria	Alphaproteobacteria	Hyphomicrobiales	Rhizobiaceae	Sinorhizobium/Ensifer group
2	root	cellular organisms	Bacteria	Proteobacteria	Gammaproteobacteria	Enterobacterales	Enterobacteriaceae	Shigella	Shigella flexneri
43	root	cellular organisms	Bacteria	Terrabacteria group	Chloroflexi	Ardenticatenia	Ardenticatenales	Ardenticatenaceae	Candidatus Promineofilum	Candidatus Promineofilum breve
1	root	cellular organisms	Bacteria	Proteobacteria	Gammaproteobacteria	Chromatiales	Chromatiaceae
30	root	cellular organisms	Bacteria	FCB group	Bacteroidetes/Chlorobi group	Bacteroidetes	Cytophagia	Cytophagales	Microscillaceae	Microscilla	unclassified Microscilla	Microscilla sp. PRE1
13	root	cellular organisms	Archaea	Euryarchaeota	Stenosarchaea group	Halobacteria	Halobacteriales	Halobacteriaceae	Haladaptatus	unclassified Haladaptatus
241	root	cellular organisms	Bacteria	Proteobacteria	Alphaproteobacteria	Sphingomonadales	Sphingomonadaceae	Novosphingobium	unclassified Novosphingobium	Novosphingobium sp. P6W
88	root	cellular organisms	Bacteria	Terrabacteria group	Deinococcus-Thermus	Deinococci	Thermales	Thermaceae	Meiothermus	Meiothermus silvanus	Meiothermus silvanus DSM 9946
78	root	cellular organisms	Bacteria	Terrabacteria group	Actinobacteria	Actinomycetia	Streptomycetales	Streptomycetaceae	Streptomyces	unclassified Streptomyces	Streptomyces sp. F2
19	root	cellular organisms	Bacteria	Proteobacteria	Gammaproteobacteria	Enterobacterales	Enterobacteriaceae	Citrobacter	Citrobacter amalonaticus
3	root	cellular organisms	Bacteria	Proteobacteria	Betaproteobacteria	Burkholderiales	Burkholderiaceae	Burkholderia	Burkholderia cepacia complex	Burkholderia latens
5	root	cellular organisms	Bacteria	Proteobacteria	Gammaproteobacteria	Vibrionales	Vibrionaceae	Vibrio	unclassified Vibrio	Vibrio sp. dhg
132	root	cellular organisms	Bacteria	Proteobacteria	Alphaproteobacteria	Sphingomonadales	Sphingomonadaceae	Blastomonas	unclassified Blastomonas	Blastomonas sp. RAC04
2	root	cellular organisms	Bacteria	Terrabacteria group	Actinobacteria	Actinomycetia	Corynebacteriales	Corynebacteriaceae	Corynebacterium	Corynebacterium glutamicum
15	root	cellular organisms	Bacteria	Terrabacteria group	Firmicutes	Bacilli	Bacillales	Bacillaceae	Bacillus	Bacillus cereus group	Bacillus thuringiensis	Bacillus thuringiensis serovar indiana
50	root	cellular organisms	Bacteria	Proteobacteria	Betaproteobacteria	Burkholderiales	Oxalobacteraceae	Janthinobacterium	Janthinobacterium lividum
7	root	cellular organisms	Bacteria	Proteobacteria	Betaproteobacteria	Burkholderiales	Burkholderiaceae	Pandoraea	Pandoraea pnomenusa
89	root	cellular organisms	Bacteria	Proteobacteria	Alphaproteobacteria	Hyphomicrobiales	Beijerinckiaceae	Beijerinckia	Beijerinckia indica	Beijerinckia indica subsp. indica	Beijerinckia indica subsp. indica ATCC 9039
10	root	cellular organisms	Bacteria	Terrabacteria group	Firmicutes	Bacilli	Lactobacillales	Carnobacteriaceae	Jeotgalibaca	unclassified Jeotgalibaca	Jeotgalibaca sp. MA1X17-3
121	root	cellular organisms	Bacteria	Proteobacteria	Alphaproteobacteria	Caulobacterales	Caulobacteraceae	Caulobacter	unclassified Caulobacter	Caulobacter sp. FWC26
11	root	cellular organisms	Bacteria	Proteobacteria	Alphaproteobacteria	Rhodobacterales	Rhodobacteraceae	Rhodovulum	unclassified Rhodovulum	Rhodovulum sp. MB263
5	root	Viruses	Duplodnaviria	Heunggongvirae	Uroviricota	Caudoviricetes	Caudovirales	Siphoviridae	unclassified Siphoviridae	Gordonia phage GTE8
12	root	cellular organisms	Bacteria	Terrabacteria group	Firmicutes	Bacilli	Bacillales	Bacillaceae	Salimicrobium	Salimicrobium jeotgali
1	root	cellular organisms	Bacteria	Proteobacteria	Gammaproteobacteria	Enterobacterales	Enterobacteriaceae	Enterobacter	unclassified Enterobacter	Enterobacter sp. JBIWA003
94	root	cellular organisms	Bacteria	Proteobacteria	Alphaproteobacteria	Hyphomicrobiales	Methylobacteriaceae	Microvirga
8	root	cellular organisms	Bacteria	Proteobacteria	Gammaproteobacteria	Enterobacterales	Yersiniaceae
204	root	cellular organisms	Bacteria	Proteobacteria	Alphaproteobacteria	Rhodobacterales	Roseobacteraceae	Yangia	Yangia pacifica
66	root	cellular organisms	Bacteria	Proteobacteria	Alphaproteobacteria	Hyphomicrobiales	Boseaceae	Bosea	unclassified Bosea	Bosea sp. ANAM02
102	root	cellular organisms	Bacteria	Terrabacteria group	Cyanobacteria/Melainabacteria group	Cyanobacteria	Nostocales	Nostocaceae	Nostoc	unclassified Nostoc	Nostoc sp. ATCC 53789
3	root	cellular organisms	Bacteria	Proteobacteria	Gammaproteobacteria	Vibrionales	Vibrionaceae	Vibrio	Vibrio anguillarum
96	root	cellular organisms	Bacteria	FCB group	Bacteroidetes/Chlorobi group	Bacteroidetes	Sphingobacteriia	Sphingobacteriales	Sphingobacteriaceae	Mucilaginibacter	unclassified Mucilaginibacter	Mucilaginibacter sp. F39-2
1	root	cellular organisms	Bacteria	Terrabacteria group	Firmicutes	Bacilli	Bacillales	Bacillaceae	Bacillus	Bacillus subtilis group	Bacillus amyloliquefaciens group	Bacillus amyloliquefaciens
505	root	cellular organisms	Bacteria	Proteobacteria	Alphaproteobacteria	Rhodobacterales	Rhodobacteraceae	Haematobacter	Haematobacter massiliensis
1	root	cellular organisms	Bacteria	Proteobacteria	Gammaproteobacteria	Enterobacterales	Enterobacteriaceae	Citrobacter	Citrobacter freundii complex	Citrobacter werkmanii
104	root	cellular organisms	Bacteria	Proteobacteria	Gammaproteobacteria	Pseudomonadales	Marinobacteraceae	Marinobacter	unclassified Marinobacter	Marinobacter sp. THAF39
20	root	cellular organisms	Bacteria	Proteobacteria	Betaproteobacteria	Burkholderiales	Burkholderiaceae	Burkholderia	unclassified Burkholderia
1	root	cellular organisms	Bacteria	Proteobacteria	Gammaproteobacteria	Pseudomonadales	Pseudomonadaceae	Pseudomonas	Pseudomonas aeruginosa group	Pseudomonas alcaligenes
100	root	cellular organisms	Bacteria	Proteobacteria	Alphaproteobacteria	Hyphomicrobiales	Rhizobiaceae	Sinorhizobium/Ensifer group	Ensifer	Ensifer adhaerens	Ensifer adhaerens OV14
31	root	cellular organisms	Bacteria	Proteobacteria	Gammaproteobacteria	Moraxellales	Moraxellaceae	Acinetobacter	Acinetobacter pseudolwoffii
1	root	cellular organisms	Bacteria	Proteobacteria	Alphaproteobacteria	Hyphomicrobiales	Rhizobiaceae	Rhizobium/Agrobacterium group	Agrobacterium	Agrobacterium tumefaciens complex	Agrobacterium tomkonis
9	root	cellular organisms	Bacteria	Proteobacteria	Gammaproteobacteria	Pseudomonadales	Pseudomonadaceae	Pseudomonas	unclassified Pseudomonas	Pseudomonas sp. HN2-3
4	root	cellular organisms	Archaea	Euryarchaeota	Stenosarchaea group	Halobacteria	Haloferacales	Halorubraceae	Halorubrum	unclassified Halorubrum	Halorubrum sp. CBA1229
74	root	cellular organisms	Bacteria	Proteobacteria	Alphaproteobacteria	Hyphomicrobiales	Phyllobacteriaceae	Phyllobacterium	unclassified Phyllobacterium	Phyllobacterium sp. T1018
592	root	cellular organisms	Bacteria	Proteobacteria	Alphaproteobacteria	Rhodospirillales	Acetobacteraceae	Roseomonas	Roseomonas marmotae
53	root	cellular organisms	Bacteria	Proteobacteria	Gammaproteobacteria	Pseudomonadales	Pseudomonadaceae	Azotobacter group	Azotobacter	Azotobacter salinestris
1	root	cellular organisms	Bacteria	Proteobacteria	Gammaproteobacteria	Legionellales	Legionellaceae	Legionella	Legionella sainthelensi
22	root	cellular organisms	Bacteria	Terrabacteria group	Firmicutes	Bacilli	Bacillales	Planococcaceae	Jeotgalibacillus	Jeotgalibacillus malaysiensis
135	root	cellular organisms	Bacteria	Terrabacteria group	Actinobacteria	Actinomycetia	Corynebacteriales	Mycobacteriaceae	Mycobacterium	Mycobacterium branderi
85	root	cellular organisms	Bacteria	Proteobacteria	Alphaproteobacteria	Hyphomicrobiales	Rhizobiaceae	Rhizobium/Agrobacterium group	Agrobacterium	Agrobacterium tumefaciens complex
2	root	cellular organisms	Bacteria	Proteobacteria	Alphaproteobacteria	Rhodospirillales	Acetobacteraceae	Acidiphilium	Acidiphilium multivorum
62	root	cellular organisms	Bacteria	Proteobacteria	Alphaproteobacteria	Hyphomicrobiales	Rhizobiaceae	Rhizobium/Agrobacterium group	Agrobacterium	Agrobacterium tumefaciens complex	Agrobacterium tumefaciens	Agrobacterium radiobacter K84
1	root	cellular organisms	Bacteria	Proteobacteria	Gammaproteobacteria	Moraxellales	Moraxellaceae	Acinetobacter	Acinetobacter venetianus
37	root	cellular organisms	Bacteria	Proteobacteria	Betaproteobacteria	Burkholderiales	Oxalobacteraceae	Massilia group	Duganella	unclassified Duganella	Duganella sp. GN2-R2
166	root	cellular organisms	Bacteria	Proteobacteria	Alphaproteobacteria	Hyphomicrobiales	Boseaceae	Bosea	unclassified Bosea	Bosea sp. Tri-49
121	root	cellular organisms	Bacteria	Proteobacteria	Gammaproteobacteria	Pasteurellales	Pasteurellaceae	Pasteurella	Pasteurella multocida
14	root	cellular organisms	Bacteria	Proteobacteria	Betaproteobacteria	Burkholderiales	Alcaligenaceae	Achromobacter	Achromobacter pestifer
114	root	cellular organisms	Bacteria	Proteobacteria	Betaproteobacteria	Burkholderiales	Comamonadaceae	Diaphorobacter	unclassified Diaphorobacter	Diaphorobacter sp. HDW4A
38	root	cellular organisms	Bacteria	Terrabacteria group	Firmicutes	Bacilli	Bacillales	Paenibacillaceae	Paenibacillus
2	root	cellular organisms	Bacteria	Proteobacteria	delta/epsilon subdivisions	Epsilonproteobacteria	Campylobacterales	Arcobacteraceae	Aliarcobacter
127	root	cellular organisms	Bacteria	Proteobacteria	Gammaproteobacteria	Vibrionales	Vibrionaceae	Vibrio	Vibrio harveyi group	Vibrio parahaemolyticus
9	root	cellular organisms	Bacteria	Terrabacteria group	Actinobacteria	Actinomycetia	Micrococcales	Microbacteriaceae	Cryobacterium	unclassified Cryobacterium	Cryobacterium sp. LW097
10	root	cellular organisms	Bacteria	Terrabacteria group	Cyanobacteria/Melainabacteria group	Cyanobacteria	Nostocales	Nostocaceae	Trichormus	Trichormus variabilis	Trichormus variabilis NIES-23
3	root	cellular organisms	Bacteria	FCB group	Bacteroidetes/Chlorobi group	Bacteroidetes	Flavobacteriia	Flavobacteriales	Blattabacteriaceae	Blattabacterium	unclassified Blattabacterium
271	root	cellular organisms	Bacteria	Proteobacteria	Betaproteobacteria	Burkholderiales	Burkholderiaceae	Paraburkholderia	Paraburkholderia phymatum	Paraburkholderia phymatum STM815
17	root	cellular organisms	Bacteria	Terrabacteria group	Tenericutes	Mollicutes	Entomoplasmatales	Spiroplasmataceae	Spiroplasma	Spiroplasma citri
54	root	cellular organisms	Bacteria	Proteobacteria	Gammaproteobacteria	Pseudomonadales	Pseudomonadaceae	Pseudomonas	Pseudomonas fluorescens group	Pseudomonas mandelii	Pseudomonas mandelii JR-1
2	root	cellular organisms	Bacteria	Terrabacteria group	Firmicutes	Bacilli	Bacillales	Staphylococcaceae	Staphylococcus	Staphylococcus argenteus
205	root	cellular organisms	Bacteria	Proteobacteria	Alphaproteobacteria	Rhodobacterales	Rhodobacteraceae	Paracoccus	unclassified Paracoccus (in: Bacteria)	Paracoccus sp. AK26
21	root	cellular organisms	Bacteria	Proteobacteria	Gammaproteobacteria	Alteromonadales	Alteromonadaceae	Alteromonas/Salinimonas group	Salinimonas	Salinimonas iocasae
7	root	cellular organisms	Bacteria	Proteobacteria	Betaproteobacteria	Burkholderiales	Comamonadaceae	Polaromonas	unclassified Polaromonas	Polaromonas sp. H1N
96	root	cellular organisms	Bacteria	Terrabacteria group	Firmicutes	Clostridia	Eubacteriales	Lachnospiraceae	Lachnospira	Lachnospira eligens
4	root	cellular organisms	Bacteria	Terrabacteria group	Actinobacteria	Actinomycetia	Corynebacteriales	Corynebacteriaceae	Corynebacterium	Corynebacterium kefirresidentii
64	root	cellular organisms	Bacteria	Proteobacteria	Alphaproteobacteria	Hyphomicrobiales	Phyllobacteriaceae	Mesorhizobium	unclassified Mesorhizobium	Mesorhizobium sp. B2-1-8
86	root	cellular organisms	Bacteria	Terrabacteria group	Firmicutes	Bacilli	Bacillales	Staphylococcaceae	Staphylococcus	Staphylococcus aureus
79	root	cellular organisms	Bacteria	Terrabacteria group	Actinobacteria	Actinomycetia	Corynebacteriales	Nocardiaceae	Rhodococcus	unclassified Rhodococcus	Rhodococcus sp. DMU1
151	root	cellular organisms	Bacteria	Terrabacteria group	Actinobacteria	Actinomycetia	Streptomycetales	Streptomycetaceae	Streptomyces	Streptomyces fungicidicus
11	root	cellular organisms	Archaea	Euryarchaeota	Stenosarchaea group	Methanomicrobia	Methanosarcinales	Methanosarcinaceae	Methanosarcina
17	root	cellular organisms	Bacteria	Proteobacteria	Alphaproteobacteria	Hyphomicrobiales	Rhizobiaceae	Rhizobium/Agrobacterium group	Rhizobium	Rhizobium oryzihabitans
6	root	cellular organisms	Bacteria	FCB group	Bacteroidetes/Chlorobi group	Bacteroidetes	Flavobacteriia	Flavobacteriales	Weeksellaceae	Chryseobacterium group	Chryseobacterium	unclassified Chryseobacterium	Chryseobacterium sp.
2	root	cellular organisms	Bacteria	Proteobacteria	Gammaproteobacteria	Enterobacterales	Morganellaceae	Arsenophonus
88	root	cellular organisms	Bacteria	Proteobacteria	Alphaproteobacteria	Hyphomicrobiales	Bradyrhizobiaceae	Bradyrhizobium	unclassified Bradyrhizobium	Bradyrhizobium sp. 323S2
1	root	cellular organisms	Bacteria	Proteobacteria	Gammaproteobacteria	Pseudomonadales	Pseudomonadaceae	Pseudomonas	Pseudomonas thivervalensis
4	root	cellular organisms	Bacteria	Terrabacteria group	Actinobacteria	Actinomycetia	Streptomycetales	Streptomycetaceae	Streptomyces	unclassified Streptomyces	Streptomyces sp. ZYC-3
96	root	cellular organisms	Archaea	Euryarchaeota	Stenosarchaea group	Halobacteria	Halobacteriales	Halobacteriaceae	Haladaptatus	unclassified Haladaptatus	Haladaptatus sp. PSR5
109	root	cellular organisms	Bacteria	Proteobacteria	Gammaproteobacteria	Enterobacterales	Enterobacteriaceae	Citrobacter	Citrobacter freundii complex	Citrobacter freundii
38	root	cellular organisms	Bacteria	Terrabacteria group	Cyanobacteria/Melainabacteria group	Cyanobacteria	Oscillatoriophycideae	Chroococcales	Chroococcaceae	Geminocystis	unclassified Geminocystis	Geminocystis sp. NIES-3709
6	root	cellular organisms	Bacteria	Terrabacteria group	Actinobacteria	Actinomycetia	Micromonosporales	Micromonosporaceae	Micromonospora	Micromonospora terminaliae
35	root	cellular organisms	Bacteria	Proteobacteria	Gammaproteobacteria	Pseudomonadales	Marinobacteraceae	Marinobacter	Marinobacter adhaerens	Marinobacter adhaerens HP15
72	root	cellular organisms	Bacteria	Proteobacteria	Alphaproteobacteria	Hyphomicrobiales	Rhizobiaceae	Shinella
14	root	cellular organisms	Archaea	Euryarchaeota	Stenosarchaea group	Halobacteria	Haloferacales	Haloferacaceae	Haloprofundus	unclassified Haloprofundus	Haloprofundus sp. SQT7-1
42	root	cellular organisms	Bacteria	Terrabacteria group	Firmicutes	Bacilli	Bacillales	Bacillaceae	Geobacillus	Geobacillus subterraneus
69	root	cellular organisms	Bacteria	Proteobacteria	Betaproteobacteria	Burkholderiales	Oxalobacteraceae	Massilia group	Massilia	unclassified Massilia	Massilia sp. LPB0304
98	root	cellular organisms	Bacteria	Proteobacteria	Betaproteobacteria	Burkholderiales	Comamonadaceae	Comamonas	Comamonas aquatica
1	root	cellular organisms	Bacteria	Proteobacteria	Gammaproteobacteria	Enterobacterales	Erwiniaceae	Buchnera	Buchnera aphidicola	Buchnera aphidicola (Brachycaudus cardui)
9	root	cellular organisms	Bacteria	Proteobacteria	Gammaproteobacteria	Moraxellales	Moraxellaceae	Acinetobacter	unclassified Acinetobacter
1	root	cellular organisms	Bacteria	Terrabacteria group	Actinobacteria	Actinomycetia	Micrococcales	Micrococcaceae	Sinomonas	Sinomonas atrocyanea
13	root	cellular organisms	Bacteria	Proteobacteria	Alphaproteobacteria	Hyphomicrobiales	Rhizobiaceae	Sinorhizobium/Ensifer group	Sinorhizobium	Sinorhizobium meliloti	Sinorhizobium meliloti RU11/001
75	root	cellular organisms	Bacteria	Proteobacteria	Alphaproteobacteria	Hyphomicrobiales	Rhizobiaceae	Rhizobium/Agrobacterium group	Rhizobium	Rhizobium ruizarguesonis
1	root	cellular organisms	Bacteria	Proteobacteria	Gammaproteobacteria	Pasteurellales	Pasteurellaceae	Pasteurella	Pasteurella multocida	Pasteurella multocida subsp. septica
8	root	cellular organisms	Bacteria	Terrabacteria group	Cyanobacteria/Melainabacteria group	Cyanobacteria	Synechococcales	Synechococcaceae	Synechococcus	unclassified Synechococcus	Synechococcus sp. PCC 73109
6	root	cellular organisms	Bacteria	Terrabacteria group	Actinobacteria	Actinomycetia	Micrococcales	Microbacteriaceae
2	root	cellular organisms	Bacteria	Terrabacteria group	Actinobacteria	Actinomycetia	Propionibacteriales	Propionibacteriaceae	Propionibacterium	Propionibacterium freudenreichii
76	root	cellular organisms	Bacteria	Terrabacteria group	Firmicutes	Bacilli	Bacillales	Paenibacillaceae	Paenibacillus	Paenibacillus polymyxa	Paenibacillus polymyxa SC2
145	root	cellular organisms	Bacteria	Proteobacteria	Alphaproteobacteria	Rhodobacterales	Rhodobacteraceae	Tabrizicola	Tabrizicola piscis
10	root	cellular organisms	Bacteria	Proteobacteria	Gammaproteobacteria	Vibrionales	Vibrionaceae	Aliivibrio	Aliivibrio fischeri
26	root	cellular organisms	Bacteria	Terrabacteria group	Actinobacteria	Actinomycetia	Micrococcales	Micrococcaceae	Arthrobacter
21	root	cellular organisms	Bacteria	Proteobacteria	Gammaproteobacteria	Pseudomonadales	Pseudomonadaceae	Pseudomonas	unclassified Pseudomonas	Pseudomonas sp. XWY-1
63	root	cellular organisms	Bacteria	Proteobacteria	Alphaproteobacteria	Rhodobacterales	Rhodobacteraceae	Paracoccus	Paracoccus sanguinis
4	root	cellular organisms	Bacteria	Proteobacteria	Alphaproteobacteria	Hyphomicrobiales	Bradyrhizobiaceae	Bradyrhizobium	unclassified Bradyrhizobium	Bradyrhizobium sp.
1	root	cellular organisms	Archaea	Euryarchaeota	Stenosarchaea group	Methanomicrobia	Methanotrichales	Methanotrichaceae	Methanothrix	Methanothrix soehngenii	Methanothrix soehngenii GP6
3	root	cellular organisms	Archaea	Euryarchaeota	Stenosarchaea group	Halobacteria	Natrialbales	Natrialbaceae	Natronorubrum
7	root	cellular organisms	Bacteria	Proteobacteria	Gammaproteobacteria	Enterobacterales	Enterobacteriaceae	Cronobacter
32	root	cellular organisms	Bacteria	Terrabacteria group	Actinobacteria	Actinomycetia	Corynebacteriales	Gordoniaceae	Gordonia	unclassified Gordonia	Gordonia sp. KTR9
5	root	cellular organisms	Bacteria	Terrabacteria group	Cyanobacteria/Melainabacteria group	Cyanobacteria	Nostocales	Nostocaceae	Nostoc	unclassified Nostoc	Nostoc sp. CENA543
43	root	cellular organisms	Bacteria	Proteobacteria	Alphaproteobacteria	Hyphomicrobiales	Rhizobiaceae	Sinorhizobium/Ensifer group	Sinorhizobium	Sinorhizobium meliloti	Sinorhizobium meliloti GR4
23	root	cellular organisms	Bacteria	Proteobacteria	Gammaproteobacteria	Enterobacterales	Enterobacteriaceae	Klebsiella/Raoultella group	Klebsiella	Klebsiella quasipneumoniae
37	root	cellular organisms	Bacteria	Proteobacteria	Gammaproteobacteria	Methylococcales	Methylococcaceae	Methylomonas	unclassified Methylomonas	Methylomonas sp. LL1
53	root	cellular organisms	Bacteria	Proteobacteria	Betaproteobacteria	Burkholderiales	Burkholderiaceae	Burkholderia	Burkholderia gladioli
117	root	cellular organisms	Bacteria	Proteobacteria	Gammaproteobacteria	Enterobacterales	Erwiniaceae	Pantoea	unclassified Pantoea	Pantoea sp. SO10
4	root	cellular organisms	Archaea	Euryarchaeota	Stenosarchaea group	Halobacteria	Natrialbales	Natrialbaceae	Haloterrigena	Haloterrigena salifodinae
1	root	cellular organisms	Bacteria	Proteobacteria	Gammaproteobacteria	Enterobacterales	Morganellaceae	Providencia
27	root	cellular organisms	Bacteria	Terrabacteria group	Firmicutes	Bacilli	Bacillales	Bacillaceae	Cytobacillus	Cytobacillus oceanisediminis	Cytobacillus oceanisediminis 2691
100	root	cellular organisms	Bacteria	Proteobacteria	Alphaproteobacteria	Hyphomicrobiales	Phyllobacteriaceae	Mesorhizobium	unclassified Mesorhizobium	Mesorhizobium sp. B1-1-8
2	root	cellular organisms	Bacteria	Proteobacteria	Alphaproteobacteria	Sphingomonadales	Sphingomonadaceae	Sphingomonas	unclassified Sphingomonas	Sphingomonas sp. HMP9
58	root	cellular organisms	Bacteria	Proteobacteria	Alphaproteobacteria	Rhodospirillales	Azospirillaceae	Azospirillum	unclassified Azospirillum	Azospirillum sp. TSH100
40	root	cellular organisms	Bacteria	Terrabacteria group	Actinobacteria	Actinomycetia	Corynebacteriales	Nocardiaceae	Rhodococcus	Rhodococcus erythropolis group
13	root	cellular organisms	Bacteria	Terrabacteria group	Actinobacteria	Actinomycetia	Micrococcales	Microbacteriaceae	Curtobacterium	Curtobacterium flaccumfaciens	Curtobacterium flaccumfaciens pv. flaccumfaciens
130	root	cellular organisms	Bacteria	Proteobacteria	Alphaproteobacteria	Hyphomicrobiales	Rhizobiaceae	Rhizobium/Agrobacterium group	Agrobacterium	unclassified Agrobacterium
9	root	cellular organisms	Bacteria	Proteobacteria	Gammaproteobacteria	Alteromonadales	Shewanellaceae	Shewanella	unclassified Shewanella	Shewanella sp. ANA-3
38	root	cellular organisms	Bacteria	Proteobacteria	Gammaproteobacteria	Pseudomonadales	Pseudomonadaceae	Pseudomonas	Pseudomonas syringae group	Pseudomonas asturiensis
39	root	cellular organisms	Bacteria	Proteobacteria	Alphaproteobacteria	Rhodobacterales	Rhodobacteraceae	Paracoccus	Paracoccus jeotgali
1	root	cellular organisms	Bacteria	Proteobacteria	Gammaproteobacteria	Aeromonadales	Aeromonadaceae	Aeromonas	unclassified Aeromonas	Aeromonas sp.
6	root	cellular organisms	Bacteria	Terrabacteria group	Actinobacteria	Actinomycetia	Corynebacteriales	Corynebacteriaceae	Corynebacterium
51	root	cellular organisms	Bacteria	PVC group	Chlamydiae	Chlamydiia	Parachlamydiales	Criblamydiaceae	Criblamydia	Criblamydia sequanensis	Criblamydia sequanensis CRIB-18
92	root	cellular organisms	Bacteria	Proteobacteria	Betaproteobacteria	Rhodocyclales	Zoogloeaceae	Thauera	unclassified Thauera	Thauera sp. K11
26	root	cellular organisms	Bacteria	Proteobacteria	Gammaproteobacteria	Pseudomonadales	Pseudomonadaceae	Pseudomonas	Pseudomonas yamanorum
56	root	cellular organisms	Bacteria	Proteobacteria	Betaproteobacteria	Burkholderiales	Burkholderiaceae	Burkholderia	unclassified Burkholderia	Burkholderia sp. M701
636	root	cellular organisms	Bacteria	Proteobacteria	Gammaproteobacteria	Methylococcales	Methylococcaceae	Methylomagnum	Methylomagnum ishizawai
66	root	cellular organisms	Bacteria	Proteobacteria	Alphaproteobacteria	Rhodospirillales	Acetobacteraceae	Kozakia	Kozakia baliensis
1	root	cellular organisms	Bacteria	Proteobacteria	delta/epsilon subdivisions	Deltaproteobacteria	Desulfobacterales	Desulfocapsaceae	Desulfocapsa	Desulfocapsa sulfexigens	Desulfocapsa sulfexigens DSM 10523
67	root	Viruses	Duplodnaviria	Heunggongvirae	Uroviricota	Caudoviricetes	Caudovirales	Siphoviridae	unclassified Siphoviridae	Gordonia phage GMA4
1	root	cellular organisms	Bacteria	Terrabacteria group	Actinobacteria	Actinomycetia	Streptomycetales	Streptomycetaceae	Streptomyces	Streptomyces avermitilis	Streptomyces avermitilis MA-4680 = NBRC 14893
40	root	cellular organisms	Bacteria	FCB group	Bacteroidetes/Chlorobi group	Bacteroidetes	Cytophagia	Cytophagales	Cytophagaceae	Spirosoma	unclassified Spirosoma	Spirosoma sp. KUDC1026
6	root	cellular organisms	Bacteria	Proteobacteria	Betaproteobacteria	Burkholderiales	Comamonadaceae	Delftia	Delftia lacustris
2	root	cellular organisms	Bacteria	Proteobacteria	Alphaproteobacteria	Hyphomicrobiales	Brucellaceae	Brucella/Ochrobactrum group	Brucella
104	root	cellular organisms	Bacteria	Proteobacteria	Betaproteobacteria	Burkholderiales	Oxalobacteraceae	Massilia group	Massilia	Massilia violaceinigra
54	root	cellular organisms	Bacteria	Terrabacteria group	Firmicutes	Bacilli	Lactobacillales	Enterococcaceae	Enterococcus	Enterococcus raffinosus
8	root	cellular organisms	Bacteria	PVC group	Chlamydiae	Chlamydiia	Parachlamydiales	Rhabdochlamydiaceae	Candidatus Rhabdochlamydia	Candidatus Rhabdochlamydia oedothoracis
18	root	cellular organisms	Bacteria	Terrabacteria group	Firmicutes	Clostridia	Eubacteriales	Peptostreptococcaceae	Clostridioides	Clostridioides difficile	Clostridioides difficile BI1
3	root	cellular organisms	Bacteria	Terrabacteria group	Cyanobacteria/Melainabacteria group	Cyanobacteria	Oscillatoriophycideae	Chroococcales	Aphanothecaceae	Rippkaea	Rippkaea orientalis	Rippkaea orientalis PCC 8801
25	root	cellular organisms	Bacteria	Proteobacteria	Gammaproteobacteria	Enterobacterales	Enterobacteriaceae	Klebsiella/Raoultella group	Klebsiella	Klebsiella variicola
50	root	cellular organisms	Bacteria	Proteobacteria	Gammaproteobacteria	Enterobacterales	Enterobacteriaceae	Citrobacter
7	root	cellular organisms	Archaea	Euryarchaeota	Stenosarchaea group	Halobacteria	Natrialbales	Natrialbaceae	Halopiger	Halopiger xanaduensis	Halopiger xanaduensis SH-6
9	root	cellular organisms	Bacteria	Proteobacteria	Betaproteobacteria	Burkholderiales	Burkholderiaceae	Candidatus Vallotia	Candidatus Vallotia tarda
162	root	cellular organisms	Bacteria	Terrabacteria group	Deinococcus-Thermus	Deinococci	Deinococcales	Deinococcaceae	Deinococcus	unclassified Deinococcus	Deinococcus sp. AJ005
6	root	cellular organisms	Bacteria	Proteobacteria	Gammaproteobacteria	Moraxellales	Moraxellaceae	Acinetobacter	unclassified Acinetobacter	Acinetobacter sp. LoGeW2-3
55	root	cellular organisms	Bacteria	Proteobacteria	Gammaproteobacteria	Methylococcales	Methylococcaceae	Methylomonas
29	root	cellular organisms	Bacteria	Proteobacteria	Alphaproteobacteria	Rhodobacterales	Roseobacteraceae	Leisingera	unclassified Leisingera	Leisingera sp. NJS204
18	root	cellular organisms	Bacteria	Terrabacteria group	Cyanobacteria/Melainabacteria group	Cyanobacteria	Synechococcales	Synechococcaceae	Synechococcus
21	root	cellular organisms	Archaea	Euryarchaeota	Stenosarchaea group	Halobacteria	Haloferacales	Haloferacaceae	Haloferax	Haloferax mediterranei	Haloferax mediterranei ATCC 33500
45	root	cellular organisms	Bacteria	Proteobacteria	Gammaproteobacteria	Enterobacterales	Morganellaceae	Xenorhabdus	Xenorhabdus bovienii
23	root	cellular organisms	Bacteria	Proteobacteria	Betaproteobacteria	Burkholderiales	Oxalobacteraceae	Janthinobacterium	unclassified Janthinobacterium	Janthinobacterium sp. HH102
8	root	cellular organisms	Bacteria	Proteobacteria	Alphaproteobacteria	Rhodospirillales	Azospirillaceae	Azospirillum	unclassified Azospirillum
122	root	cellular organisms	Bacteria	Proteobacteria	Alphaproteobacteria	Sphingomonadales	Sphingomonadaceae	Sphingobium	Sphingobium xenophagum
1	root	cellular organisms	Bacteria	Terrabacteria group	Firmicutes	Bacilli	Bacillales	Bacillaceae	Bacillus	unclassified Bacillus (in: Bacteria)	Bacillus sp. DM2
43	root	cellular organisms	Bacteria	Proteobacteria	Betaproteobacteria	Burkholderiales	Alcaligenaceae	Achromobacter	Achromobacter insolitus
4	root	cellular organisms	Bacteria	Terrabacteria group	Actinobacteria	Actinomycetia	Streptomycetales	Streptomycetaceae	Streptomyces	Streptomyces venezuelae
6	root	cellular organisms	Bacteria	Proteobacteria	Gammaproteobacteria	Enterobacterales	Erwiniaceae	Erwinia	Erwinia amylovora
14	root	cellular organisms	Bacteria	Terrabacteria group	Cyanobacteria/Melainabacteria group	Cyanobacteria	Nostocales	Calotrichaceae	Calothrix	unclassified Calothrix	Calothrix sp. PCC 6303
12	root	cellular organisms	Bacteria	Terrabacteria group	Firmicutes	Clostridia	Eubacteriales	Clostridiaceae	Paraclostridium	Paraclostridium bifermentans
47	root	cellular organisms	Bacteria	Proteobacteria	Gammaproteobacteria	Enterobacterales	Morganellaceae	Providencia	Providencia rettgeri
13	root	cellular organisms	Bacteria	Proteobacteria	Alphaproteobacteria	Caulobacterales	Caulobacteraceae
128	root	cellular organisms	Bacteria	Terrabacteria group	Cyanobacteria/Melainabacteria group	Cyanobacteria	Nostocales	Nostocaceae	Nostoc	unclassified Nostoc	Nostoc sp. C052
8	root	cellular organisms	Bacteria	Proteobacteria	Gammaproteobacteria	Moraxellales	Moraxellaceae	Acinetobacter	Acinetobacter septicus
21	root	cellular organisms	Bacteria	Terrabacteria group	Actinobacteria	Actinomycetia	Pseudonocardiales	Pseudonocardiaceae	Saccharopolyspora	Saccharopolyspora pogona
186	root	cellular organisms	Bacteria	Proteobacteria	Alphaproteobacteria	Hyphomicrobiales	Rhizobiaceae	Rhizobium/Agrobacterium group	Rhizobium	unclassified Rhizobium	Rhizobium sp. C104
44	root	cellular organisms	Bacteria	Proteobacteria	Gammaproteobacteria	Methylococcales	Methylococcaceae	Methylotuvimicrobium	Methylotuvimicrobium alcaliphilum	Methylotuvimicrobium alcaliphilum 20Z
7	root	cellular organisms	Bacteria	Proteobacteria	Alphaproteobacteria	Sphingomonadales	Sphingomonadaceae	Sphingomonas	unclassified Sphingomonas	Sphingomonas sp. CL5.1
39	root	cellular organisms	Bacteria	FCB group	Bacteroidetes/Chlorobi group	Bacteroidetes	Bacteroidia	Bacteroidales	Prevotellaceae	Prevotella	Prevotella copri	Prevotella copri DSM 18205
41	root	cellular organisms	Bacteria	Proteobacteria	Alphaproteobacteria	Hyphomicrobiales	Methylobacteriaceae	Methylobacterium	Methylobacterium radiotolerans	Methylobacterium radiotolerans JCM 2831
36	root	cellular organisms	Bacteria	Terrabacteria group	Actinobacteria	Actinomycetia	Streptomycetales	Streptomycetaceae	Streptomyces	unclassified Streptomyces	Streptomyces sp. MG28
32	root	cellular organisms	Bacteria	Proteobacteria	Betaproteobacteria	Burkholderiales	Comamonadaceae	Rhodoferax	Rhodoferax ferrireducens	Rhodoferax ferrireducens T118
140	root	cellular organisms	Bacteria	Proteobacteria	Alphaproteobacteria	Hyphomicrobiales	Rhizobiaceae	Rhizobium/Agrobacterium group	Rhizobium	Rhizobium etli	Rhizobium etli bv. mimosae	Rhizobium etli bv. mimosae str. Mim1
78	root	cellular organisms	Bacteria	Proteobacteria	Alphaproteobacteria	Hyphomicrobiales	Rhizobiaceae	Sinorhizobium/Ensifer group	Sinorhizobium	Sinorhizobium americanum	Sinorhizobium americanum CCGM7
24	root	cellular organisms	Bacteria	Proteobacteria	Alphaproteobacteria	Hyphomicrobiales	Bradyrhizobiaceae	Bradyrhizobium	Bradyrhizobium elkanii	Bradyrhizobium elkanii USDA 61
2	root	cellular organisms	Bacteria	Proteobacteria	Gammaproteobacteria	Pseudomonadales	Pseudomonadaceae	Pseudomonas	Pseudomonas monsensis
92	root	cellular organisms	Bacteria	Proteobacteria	Gammaproteobacteria	Enterobacterales	Yersiniaceae	Serratia	Serratia marcescens
2	root	cellular organisms	Bacteria	Proteobacteria	Betaproteobacteria	Nitrosomonadales	Sulfuricellaceae	Sulfuriferula	unclassified Sulfuriferula	Sulfuriferula sp. AH1
11	root	cellular organisms	Bacteria	Terrabacteria group	Firmicutes	Bacilli	Bacillales	Staphylococcaceae	Staphylococcus
8	root	cellular organisms	Bacteria	Terrabacteria group	Firmicutes	Bacilli	Bacillales	Bacillaceae	Bacillus	Bacillus cereus group	Bacillus luti
62	root	cellular organisms	Bacteria	Proteobacteria	Gammaproteobacteria	Pseudomonadales	Pseudomonadaceae	Pseudomonas	unclassified Pseudomonas	Pseudomonas sp.
9	root	cellular organisms	Bacteria	Proteobacteria	Alphaproteobacteria	Rickettsiales	Rickettsiaceae	Rickettsieae	Rickettsia
89	root	cellular organisms	Bacteria	Terrabacteria group	Cyanobacteria/Melainabacteria group	Cyanobacteria	Nostocales	Nostocaceae	Anabaena	Anabaena cylindrica	Anabaena cylindrica PCC 7122
44	root	cellular organisms	Bacteria	Proteobacteria	Alphaproteobacteria	Rhodobacterales	Roseobacteraceae	Phaeobacter	Phaeobacter porticola
83	root	cellular organisms	Bacteria	Proteobacteria	Alphaproteobacteria	Sphingomonadales	Sphingomonadaceae	Novosphingobium	unclassified Novosphingobium	Novosphingobium sp. KA1
7	root	cellular organisms	Bacteria	Terrabacteria group	Actinobacteria	Actinomycetia	Corynebacteriales	Nocardiaceae	Nocardia	Nocardia asteroides
211	root	cellular organisms	Bacteria	Proteobacteria	Alphaproteobacteria	Caulobacterales	Caulobacteraceae	Phenylobacterium	Phenylobacterium zucineum	Phenylobacterium zucineum HLK1
3	root	cellular organisms	Bacteria	Proteobacteria	Gammaproteobacteria	Enterobacterales	Enterobacteriaceae	Klebsiella/Raoultella group	Klebsiella	Klebsiella quasipneumoniae	Klebsiella quasipneumoniae subsp. similipneumoniae
14	root	cellular organisms	Bacteria	Terrabacteria group	Actinobacteria	Actinomycetia	Corynebacteriales	Nocardiaceae	Rhodococcus	unclassified Rhodococcus	Rhodococcus sp. AQ5-07
13	root	cellular organisms	Bacteria	Proteobacteria	Alphaproteobacteria	Sphingomonadales	Sphingomonadaceae	Sphingobium	unclassified Sphingobium	Sphingobium sp. CAP-1
1	root	cellular organisms	Bacteria	Proteobacteria	Gammaproteobacteria	Enterobacterales	Enterobacteriaceae	Salmonella	Salmonella enterica	Salmonella enterica subsp. enterica	Salmonella enterica subsp. enterica serovar Newport
23	root	cellular organisms	Bacteria	Proteobacteria	Alphaproteobacteria	Rhodobacterales	Rhodobacteraceae	Rhodovulum	Rhodovulum sulfidophilum
8	root	cellular organisms	Bacteria	Proteobacteria	delta/epsilon subdivisions	Epsilonproteobacteria	Campylobacterales	Campylobacteraceae	Campylobacter	Campylobacter jejuni
23	root	cellular organisms	Bacteria	FCB group	Bacteroidetes/Chlorobi group	Chlorobi	Chlorobia	Chlorobiales	Chlorobiaceae	Prosthecochloris	Prosthecochloris aestuarii	Prosthecochloris aestuarii DSM 271
47	root	cellular organisms	Bacteria	Proteobacteria	Gammaproteobacteria	Enterobacterales	Erwiniaceae	Pantoea	Pantoea ananatis
13	root	cellular organisms	Bacteria	Proteobacteria	Gammaproteobacteria	Legionellales	Legionellaceae	Legionella	Legionella pneumophila	Legionella pneumophila subsp. pneumophila
47	root	cellular organisms	Bacteria	Proteobacteria	Alphaproteobacteria	Hyphomicrobiales	Rhizobiaceae	Rhizobium/Agrobacterium group	Rhizobium	unclassified Rhizobium	Rhizobium sp. IE4771
11	root	cellular organisms	Bacteria	Proteobacteria	Betaproteobacteria	Burkholderiales	Burkholderiaceae	Burkholderia	unclassified Burkholderia	Burkholderia sp. IDO3
25	root	cellular organisms	Bacteria	Terrabacteria group	Actinobacteria	Actinomycetia	Streptomycetales	Streptomycetaceae	Streptomyces	Streptomyces finlayi
7	root	cellular organisms	Bacteria	Terrabacteria group	Firmicutes	Bacilli	Lactobacillales	Enterococcaceae	Vagococcus	Vagococcus carniphilus
1	root	cellular organisms	Bacteria	Proteobacteria	Betaproteobacteria	Burkholderiales	Alcaligenaceae	Advenella
79	root	cellular organisms	Bacteria	Proteobacteria	Gammaproteobacteria	Pseudomonadales	Pseudomonadaceae	Pseudomonas	Pseudomonas stutzeri group	Pseudomonas stutzeri subgroup	Pseudomonas stutzeri
4	root	cellular organisms	Bacteria	Proteobacteria	Betaproteobacteria	Burkholderiales	Oxalobacteraceae	Undibacterium	unclassified Undibacterium
46	root	cellular organisms	Archaea	Euryarchaeota	Stenosarchaea group	Halobacteria	Halobacteriales	Halobacteriaceae	Halarchaeum	unclassified Halarchaeum	Halarchaeum sp. CBA1220
389	root	cellular organisms	Bacteria	Proteobacteria	Alphaproteobacteria	Hyphomicrobiales	Rhizobiaceae	Sinorhizobium/Ensifer group	Ensifer	Ensifer mexicanus
20	root	cellular organisms	Bacteria	Terrabacteria group	Actinobacteria	Actinomycetia	Corynebacteriales	Mycobacteriaceae	Mycolicibacterium	Mycolicibacterium madagascariense
11	root	cellular organisms	Bacteria	Proteobacteria	Gammaproteobacteria	Enterobacterales	Hafniaceae	Edwardsiella
42	root	cellular organisms	Bacteria	Proteobacteria	Alphaproteobacteria	Hyphomicrobiales	Aurantimonadaceae	Martelella
5	root	cellular organisms	Bacteria	Terrabacteria group	Actinobacteria	Actinomycetia	Streptomycetales	Streptomycetaceae	Streptomyces	unclassified Streptomyces	Streptomyces sp. SN-593
3	root	cellular organisms	Bacteria	Terrabacteria group	Cyanobacteria/Melainabacteria group	Cyanobacteria	Oscillatoriophycideae	Chroococcales	Microcystaceae	Microcystis	Microcystis aeruginosa	Microcystis aeruginosa NIES-2481
5	root	cellular organisms	Archaea	Euryarchaeota	Stenosarchaea group	Halobacteria	Haloferacales	Halorubraceae	Halobaculum	Halobaculum magnesiiphilum
44	root	cellular organisms	Bacteria	Terrabacteria group	Firmicutes	Bacilli	Bacillales	Bacillaceae	Mesobacillus	Mesobacillus foraminis
22	root	cellular organisms	Bacteria	Proteobacteria	Alphaproteobacteria	Rhodospirillales	Acetobacteraceae	Acetobacter	Acetobacter subgen. Acetobacter	Acetobacter aceti
27	root	cellular organisms	Bacteria	Proteobacteria	Gammaproteobacteria	Pseudomonadales	Pseudomonadaceae	Pseudomonas	Pseudomonas putida group
4	root	cellular organisms	Bacteria	Terrabacteria group	Tenericutes
36	root	cellular organisms	Bacteria	Proteobacteria	Alphaproteobacteria	Hyphomicrobiales	Rhizobiaceae	Rhizobium/Agrobacterium group	Agrobacterium	unclassified Agrobacterium	Agrobacterium sp. CGMCC 11546
45	root	cellular organisms	Bacteria	Proteobacteria	Alphaproteobacteria	Hyphomicrobiales	Methylobacteriaceae	Methylorubrum	Methylorubrum populi
1	root	cellular organisms	Bacteria	Spirochaetes	Spirochaetia	Spirochaetales	Borreliaceae	Borreliella	Borreliella burgdorferi
24	root	cellular organisms	Bacteria	Terrabacteria group	Actinobacteria	Actinomycetia	Corynebacteriales	Mycobacteriaceae	Mycobacterium
1	root	cellular organisms	Bacteria	Terrabacteria group	Actinobacteria	Actinomycetia	Micrococcales	Microbacteriaceae	Curtobacterium	unclassified Curtobacterium
47	root	cellular organisms	Bacteria	Proteobacteria	Gammaproteobacteria	Alteromonadales	Pseudoalteromonadaceae	Pseudoalteromonas	unclassified Pseudoalteromonas	Pseudoalteromonas sp. CF6-2
51	root	cellular organisms	Bacteria	Proteobacteria	Alphaproteobacteria	Hyphomicrobiales	Phyllobacteriaceae
39	root	cellular organisms	Bacteria	Proteobacteria	Gammaproteobacteria	Legionellales	Legionellaceae	Legionella	Legionella longbeachae
19	root	cellular organisms	Archaea	Euryarchaeota	Stenosarchaea group	Halobacteria	Natrialbales	Natrialbaceae	Natrinema	unclassified Natrinema	Natrinema sp. DC36
19	root	cellular organisms	Bacteria	Proteobacteria	Alphaproteobacteria	Sphingomonadales	Sphingomonadaceae	Sphingobium	Sphingobium chungbukense
9	root	cellular organisms	Bacteria	Proteobacteria	Betaproteobacteria	Burkholderiales	Burkholderiaceae	Candidatus Vallotia	unclassified Candidatus Vallotia	Candidatus Vallotia sp. (ex Adelges kitamiensis)
2	root	cellular organisms	Bacteria	Proteobacteria	Gammaproteobacteria	Alteromonadales	Shewanellaceae	Shewanella	Shewanella baltica	Shewanella baltica OS185
14	root	cellular organisms	Bacteria	Proteobacteria	Oligoflexia	Silvanigrellales	Silvanigrellaceae	Fluviispira	Fluviispira sanaruensis
20	root	cellular organisms	Bacteria	Proteobacteria	Gammaproteobacteria	Legionellales	Legionellaceae	Fluoribacter	Fluoribacter dumoffii	Fluoribacter dumoffii Tex-KL
2	root	cellular organisms	Bacteria	Proteobacteria	Gammaproteobacteria	Enterobacterales	Enterobacteriaceae	Citrobacter	unclassified Citrobacter	Citrobacter sp. TSA-1
33	root	cellular organisms	Bacteria	Proteobacteria	Alphaproteobacteria	Sphingomonadales	Erythrobacteraceae
1	root	cellular organisms	Bacteria	Spirochaetes	Spirochaetia	Spirochaetales	Borreliaceae	Borreliella	Borreliella garinii
88	root	cellular organisms	Bacteria	Proteobacteria	Alphaproteobacteria	Hyphomicrobiales	Brucellaceae	Pseudochrobactrum	unclassified Pseudochrobactrum	Pseudochrobactrum sp. XF203
271	root	cellular organisms	Bacteria	Proteobacteria	Alphaproteobacteria	Hyphomicrobiales	Methylobacteriaceae	Methylobacterium	Methylobacterium currus
168	root	cellular organisms	Bacteria	Terrabacteria group	Firmicutes	Clostridia	Eubacteriales	Clostridiaceae	Clostridium	Clostridium butyricum
9	root	cellular organisms	Bacteria	Terrabacteria group	Firmicutes	Bacilli	Lactobacillales	Enterococcaceae	Enterococcus	Enterococcus mundtii
1	root	cellular organisms	Bacteria	Terrabacteria group	Firmicutes	Bacilli	Bacillales	Staphylococcaceae	Staphylococcus	Staphylococcus xylosus
76	root	cellular organisms	Bacteria	Terrabacteria group	Cyanobacteria/Melainabacteria group	Cyanobacteria	Nostocales	Nostocaceae	Nostoc
2	root	cellular organisms	Archaea	Euryarchaeota	Methanomada group	Methanococci	Methanococcales	Methanocaldococcaceae	Methanocaldococcus	Methanocaldococcus jannaschii	Methanocaldococcus jannaschii DSM 2661
5	root	cellular organisms	Bacteria	Terrabacteria group	Actinobacteria	Actinomycetia	Corynebacteriales	Nocardiaceae	Rhodococcus	unclassified Rhodococcus	Rhodococcus sp. 2G
45	root	cellular organisms	Bacteria	Proteobacteria	Alphaproteobacteria	Rhodospirillales	Acetobacteraceae	Acetobacter	unclassified Acetobacter	Acetobacter sp. KACC 21233
24	root	cellular organisms	Bacteria	Terrabacteria group	Actinobacteria	Actinomycetia	Micrococcales	Microbacteriaceae	Microbacterium	Microbacterium paraoxydans
19	root	cellular organisms	Bacteria	Proteobacteria	Betaproteobacteria	Burkholderiales	Burkholderiaceae	Burkholderia	Burkholderia plantarii
24	root	cellular organisms	Bacteria	FCB group	Bacteroidetes/Chlorobi group	Bacteroidetes	Sphingobacteriia	Sphingobacteriales	Sphingobacteriaceae	Pedobacter	unclassified Pedobacter	Pedobacter sp.
13	root	cellular organisms	Bacteria	Terrabacteria group	Actinobacteria	Actinomycetia	Corynebacteriales	Nocardiaceae	Rhodococcus	Rhodococcus ruber
1	root	cellular organisms	Bacteria	Terrabacteria group	Firmicutes	Bacilli	Bacillales	Planococcaceae	Paenisporosarcina	Paenisporosarcina antarctica
4	root	cellular organisms	Bacteria	Terrabacteria group	Actinobacteria	Actinomycetia	Corynebacteriales	Corynebacteriaceae	Corynebacterium	Corynebacterium glyciniphilum	Corynebacterium glyciniphilum AJ 3170
3	root	cellular organisms	Bacteria	Terrabacteria group	Tenericutes	Mycoplasmoidales	Metamycoplasmataceae	Metamycoplasma	Metamycoplasma orale
15	root	cellular organisms	Bacteria	Proteobacteria	Betaproteobacteria	Burkholderiales	Burkholderiaceae	Ralstonia	Ralstonia insidiosa
3	root	cellular organisms	Bacteria	FCB group	Bacteroidetes/Chlorobi group	Bacteroidetes	Flavobacteriia	Flavobacteriales	Weeksellaceae	Chryseobacterium group	Chryseobacterium	Chryseobacterium taklimakanense
1	root	cellular organisms	Bacteria	Terrabacteria group	Firmicutes	Bacilli	Lactobacillales	Streptococcaceae	Lactococcus	Lactococcus piscium	Lactococcus piscium MKFS47
1	root	cellular organisms	Archaea	Euryarchaeota	Stenosarchaea group	Halobacteria	Natrialbales	Natrialbaceae	Halobiforma	Halobiforma lacisalsi	Halobiforma lacisalsi AJ5
14	root	cellular organisms	Bacteria	Proteobacteria	Gammaproteobacteria	Enterobacterales	Enterobacteriaceae	Citrobacter	Citrobacter amalonaticus	Citrobacter amalonaticus Y19
19	root	cellular organisms	Bacteria	Proteobacteria	Betaproteobacteria	Burkholderiales	Burkholderiaceae	Pandoraea	Pandoraea faecigallinarum
15	root	cellular organisms	Bacteria	Terrabacteria group	Actinobacteria	Actinomycetia	Corynebacteriales	Mycobacteriaceae	Mycolicibacterium
4	root	cellular organisms	Bacteria	Proteobacteria	Alphaproteobacteria	Hyphomicrobiales	Rhizobiaceae	Sinorhizobium/Ensifer group	Sinorhizobium	Sinorhizobium meliloti	Sinorhizobium meliloti SM11
1	root	cellular organisms	Bacteria	Terrabacteria group	Firmicutes	Bacilli	Lactobacillales	Lactobacillaceae	Leuconostoc	Leuconostoc gelidum	Leuconostoc gelidum subsp. gasicomitatum	Leuconostoc gelidum subsp. gasicomitatum KG16-1
35	root	cellular organisms	Bacteria	Proteobacteria	Betaproteobacteria	Burkholderiales	Burkholderiaceae	Burkholderia	unclassified Burkholderia	Burkholderia sp. MSMB0856
4	root	cellular organisms	Bacteria	Proteobacteria	Gammaproteobacteria	Thiotrichales	Thiotrichaceae	Thiothrix	Thiothrix unzii
128	root	cellular organisms	Bacteria	Proteobacteria	Gammaproteobacteria	Enterobacterales	Erwiniaceae	Pantoea	Pantoea cypripedii
14	root	cellular organisms	Bacteria	Terrabacteria group	Actinobacteria	Actinomycetia	Micrococcales	Promicromonosporaceae	Xylanimonas	Xylanimonas cellulosilytica	Xylanimonas cellulosilytica DSM 15894
6	root	cellular organisms	Bacteria	Proteobacteria	Gammaproteobacteria	Enterobacterales	Enterobacteriaceae	Shigella	Shigella sonnei
18	root	cellular organisms	Bacteria	Proteobacteria	Betaproteobacteria	Burkholderiales	Burkholderiales genera incertae sedis	Xylophilus	Xylophilus rhododendri
2	root	cellular organisms	Bacteria	Terrabacteria group	Actinobacteria	Actinomycetia	Corynebacteriales	Gordoniaceae	Gordonia	unclassified Gordonia	Gordonia sp. 135
229	root	cellular organisms	Bacteria	Proteobacteria	Alphaproteobacteria	Hyphomicrobiales	Methylobacteriaceae	Methylobacterium	Methylobacterium indicum
7	root	cellular organisms	Bacteria	Proteobacteria	Gammaproteobacteria	Enterobacterales	Enterobacteriaceae	Enterobacter
39	root	cellular organisms	Archaea	Euryarchaeota	Stenosarchaea group	Halobacteria	Halobacteriales	Halobacteriaceae	Haladaptatus	unclassified Haladaptatus	Haladaptatus sp. PSR8
15	root	cellular organisms	Bacteria	Proteobacteria	Alphaproteobacteria	Sphingomonadales	Sphingomonadaceae	Novosphingobium	Novosphingobium decolorationis
122	root	cellular organisms	Bacteria	Proteobacteria	Alphaproteobacteria	Rhodobacterales	Rhodobacteraceae	Falsirhodobacter	unclassified Falsirhodobacter	Falsirhodobacter sp. PG104
35	root	cellular organisms	Archaea	Euryarchaeota	Stenosarchaea group	Halobacteria	Natrialbales	Natrialbaceae	Natrinema	unclassified Natrinema	Natrinema sp. YPL30
29	root	cellular organisms	Bacteria	FCB group	Bacteroidetes/Chlorobi group	Bacteroidetes	Cytophagia	Cytophagales	Hymenobacteraceae	Hymenobacter	unclassified Hymenobacter	Hymenobacter sp. HDW8
4	root	cellular organisms	Bacteria	Terrabacteria group	Actinobacteria	Actinomycetia	Corynebacteriales	Mycobacteriaceae	Mycobacterium	Mycobacterium simiae complex	Mycobacterium lentiflavum
9	root	Viruses	Duplodnaviria	Heunggongvirae	Uroviricota	Caudoviricetes	Caudovirales	Siphoviridae	unclassified Siphoviridae	Gordonia phage GMA5
19	root	cellular organisms	Bacteria	Proteobacteria	Gammaproteobacteria	Xanthomonadales	Xanthomonadaceae	Xylella	Xylella taiwanensis
30	root	cellular organisms	Bacteria	Terrabacteria group	Actinobacteria	Actinomycetia	Micrococcales	Micrococcaceae	Arthrobacter	unclassified Arthrobacter	Arthrobacter sp. FB24
10	root	cellular organisms	Bacteria	Proteobacteria	Alphaproteobacteria	Rhodospirillales	Acetobacteraceae	Gluconobacter	Gluconobacter albidus
1	root	cellular organisms	Bacteria	PVC group	Planctomycetes	Planctomycetia	Isosphaerales	Isosphaeraceae
1482	root	cellular organisms	Bacteria	Proteobacteria	Alphaproteobacteria	Hyphomicrobiales	Methylobacteriaceae	Methylobacterium	Methylobacterium aquaticum
43	root	cellular organisms	Bacteria	Terrabacteria group	Actinobacteria	Actinomycetia	Streptomycetales	Streptomycetaceae	Streptomyces	Streptomyces genisteinicus
11	root	cellular organisms	Bacteria	Terrabacteria group	Actinobacteria	Actinomycetia	Streptomycetales	Streptomycetaceae	Streptomyces	Streptomyces aureoverticillatus
3	root	cellular organisms	Bacteria	Proteobacteria	Gammaproteobacteria	Vibrionales	Vibrionaceae	Vibrio	Vibrio scophthalmi
38	root	cellular organisms	Bacteria	Proteobacteria	Alphaproteobacteria	Sphingomonadales	Sphingomonadaceae	Sphingomonas	unclassified Sphingomonas	Sphingomonas sp. JE1
54	root	cellular organisms	Bacteria	Terrabacteria group	Firmicutes	Bacilli	Lactobacillales	Lactobacillaceae	Lactiplantibacillus	Lactiplantibacillus plantarum
101	root	cellular organisms	Bacteria	Proteobacteria	Alphaproteobacteria	Hyphomicrobiales	Rhizobiaceae	Rhizobium/Agrobacterium group	Rhizobium	Rhizobium daejeonense
1	root	cellular organisms	Archaea	Euryarchaeota	Stenosarchaea group	Halobacteria	Halobacteriales	Halobacteriaceae	Haladaptatus
14	root	cellular organisms	Bacteria	Proteobacteria	Betaproteobacteria	Burkholderiales	Burkholderiaceae	Paraburkholderia	Paraburkholderia ginsengisoli
3	root	cellular organisms	Bacteria	Terrabacteria group	Firmicutes	Bacilli	Lactobacillales	Enterococcaceae	Melissococcus	Melissococcus plutonius
2	root	cellular organisms	Bacteria	Terrabacteria group	Firmicutes	Bacilli	Lactobacillales	Streptococcaceae	Lactococcus	Lactococcus allomyrinae
2	root	cellular organisms	Bacteria	Proteobacteria	Gammaproteobacteria	Pseudomonadales	Pseudomonadaceae	Pseudomonas	unclassified Pseudomonas	Pseudomonas sp. EGD-AKN5
122	root	cellular organisms	Bacteria	Proteobacteria	Betaproteobacteria	Burkholderiales	Burkholderiaceae	Paraburkholderia	Paraburkholderia pallida
58	root	cellular organisms	Bacteria	Proteobacteria	delta/epsilon subdivisions	Deltaproteobacteria	Desulfovibrionales	Desulfovibrionaceae	Desulfolutivibrio	Desulfolutivibrio sulfoxidireducens
21	root	cellular organisms	Bacteria	Terrabacteria group	Actinobacteria	Actinomycetia	Corynebacteriales	Gordoniaceae	Gordonia	Gordonia rubripertincta
24	root	cellular organisms	Bacteria	Proteobacteria	Gammaproteobacteria	Pseudomonadales	Pseudomonadaceae	Pseudomonas	Pseudomonas fluorescens group	Pseudomonas fluorescens	Pseudomonas fluorescens SBW25
23	root	cellular organisms	Bacteria	Proteobacteria	Betaproteobacteria	Burkholderiales	Oxalobacteraceae	Undibacterium	unclassified Undibacterium	Undibacterium sp. YM2
3	root	cellular organisms	Bacteria	Proteobacteria	Betaproteobacteria	Burkholderiales	Comamonadaceae	Curvibacter	unclassified Curvibacter	Curvibacter sp. AEP1-3
15	root	cellular organisms	Bacteria	Proteobacteria	Alphaproteobacteria	Rhodobacterales	Rhodobacteraceae	Paracoccus	unclassified Paracoccus (in: Bacteria)
1	root	cellular organisms	Bacteria	Proteobacteria	Gammaproteobacteria	Enterobacterales	Enterobacteriaceae	Enterobacteriaceae incertae sedis	ant, tsetse, mealybug, aphid, etc. endosymbionts	Candidatus Hoaglandella	Candidatus Hoaglandella endobia
1	root	cellular organisms	Bacteria	Terrabacteria group	Actinobacteria	Actinomycetia	Micrococcales	Microbacteriaceae	Microbacterium	Microbacterium chocolatum
5	root	cellular organisms	Bacteria	Proteobacteria	Gammaproteobacteria	Oceanospirillales	Oceanospirillaceae	Marinomonas	Marinomonas algicola
7	root	cellular organisms	Bacteria	Proteobacteria	Alphaproteobacteria	Sphingomonadales	Sphingomonadaceae	Sphingobium	unclassified Sphingobium	Sphingobium sp. RSMS
11	root	cellular organisms	Archaea	Euryarchaeota	Stenosarchaea group	Halobacteria	Haloferacales	Haloferacaceae	Halobellus	Halobellus limi
10	root	cellular organisms	Bacteria	Terrabacteria group	Actinobacteria	Actinomycetia	Streptomycetales	Streptomycetaceae	Streptomyces	unclassified Streptomyces	Streptomyces sp. S1D4-14
45	root	cellular organisms	Bacteria	Proteobacteria	Betaproteobacteria	Burkholderiales	Burkholderiaceae	Caballeronia
31	root	cellular organisms	Bacteria	Terrabacteria group	Actinobacteria	Actinomycetia	Corynebacteriales	Mycobacteriaceae	Mycobacterium	Mycobacterium paragordonae
2	root	cellular organisms	Archaea	Euryarchaeota	Stenosarchaea group	Halobacteria	Halobacteriales	Haloarculaceae	Halorhabdus	Halorhabdus tiamatea	Halorhabdus tiamatea SARL4B
29	root	cellular organisms	Bacteria	Proteobacteria	Gammaproteobacteria	Enterobacterales	Yersiniaceae	Serratia	unclassified Serratia
125	root	cellular organisms	Bacteria	Proteobacteria	Alphaproteobacteria	Caulobacterales	Caulobacteraceae	Asticcacaulis	Asticcacaulis excentricus
1	root	cellular organisms	Bacteria	Proteobacteria	Alphaproteobacteria	Hyphomicrobiales	Bartonellaceae	Bartonella	Bartonella tribocorum	Bartonella tribocorum CIP 105476
30	root	cellular organisms	Bacteria	Proteobacteria	Gammaproteobacteria	Xanthomonadales	Xanthomonadaceae	Xanthomonas	Xanthomonas citri group	Xanthomonas citri	Xanthomonas citri pv. citri
11	root	cellular organisms	Bacteria	FCB group	Bacteroidetes/Chlorobi group	Bacteroidetes	Bacteroidia	Bacteroidales	Prevotellaceae	Prevotella
82	root	cellular organisms	Archaea	Euryarchaeota	Stenosarchaea group	Halobacteria
10	root	cellular organisms	Bacteria	Proteobacteria	Gammaproteobacteria	Pseudomonadales	Pseudomonadaceae	Pseudomonas	Pseudomonas antarctica
2	root	cellular organisms	Bacteria	Proteobacteria	Betaproteobacteria	Burkholderiales	Burkholderiaceae	Burkholderia	Burkholderia glumae	Burkholderia glumae AU6208
4	root	cellular organisms	Bacteria	Terrabacteria group	Cyanobacteria/Melainabacteria group	Cyanobacteria	Oscillatoriophycideae	Chroococcales	Aphanothecaceae	Crocosphaera	Crocosphaera subtropica	Crocosphaera subtropica ATCC 51142
13	root	cellular organisms	Bacteria	Proteobacteria	Gammaproteobacteria	Enterobacterales	Enterobacteriaceae	Enterobacter	Enterobacter cloacae complex	unclassified Enterobacter cloacae complex	Enterobacter cloacae complex sp.
29	root	cellular organisms	Archaea	Euryarchaeota	Stenosarchaea group	Halobacteria	Natrialbales	Natrialbaceae	Natronorubrum	Natronorubrum aibiense
75	root	cellular organisms	Bacteria	Proteobacteria	Gammaproteobacteria	Enterobacterales	Enterobacteriaceae	Escherichia	Escherichia marmotae
14	root	cellular organisms	Bacteria	Terrabacteria group	Actinobacteria	Actinomycetia	Pseudonocardiales	Pseudonocardiaceae	Amycolatopsis	unclassified Amycolatopsis	Amycolatopsis sp. FU40
30	root	cellular organisms	Bacteria	Terrabacteria group	Actinobacteria	Actinomycetia	Micrococcales	Micrococcaceae	Arthrobacter	unclassified Arthrobacter	Arthrobacter sp. FW306-05-C
17	root	cellular organisms	Bacteria	Proteobacteria	Gammaproteobacteria	Enterobacterales	Hafniaceae	Edwardsiella	Edwardsiella tarda	Edwardsiella tarda FL6-60
26	root	cellular organisms	Bacteria	Terrabacteria group	Firmicutes	Bacilli	Bacillales	Bacillaceae	Bacillus	[Brevibacterium] frigoritolerans
5	root	cellular organisms	Archaea	Euryarchaeota	Stenosarchaea group	Halobacteria	Halobacteriales	Haloarculaceae	Halapricum	Halapricum desulfuricans
2	root	cellular organisms	Bacteria	Terrabacteria group	Actinobacteria	Actinomycetia	Propionibacteriales	Propionibacteriaceae	Tessaracoccus	Tessaracoccus flavescens
6	root	cellular organisms	Bacteria	Terrabacteria group	Actinobacteria	Actinomycetia	Streptomycetales	Streptomycetaceae	Streptomyces	Streptomyces dengpaensis
14	root	cellular organisms	Bacteria	FCB group	Bacteroidetes/Chlorobi group	Bacteroidetes	Cytophagia	Cytophagales	Hymenobacteraceae	Hymenobacter	unclassified Hymenobacter	Hymenobacter sp. APR13
16	root	cellular organisms	Bacteria	Proteobacteria	Gammaproteobacteria	Vibrionales	Vibrionaceae	Vibrio	Vibrio ponticus
13	root	cellular organisms	Bacteria	Proteobacteria	Betaproteobacteria	Nitrosomonadales	Methylophilaceae	Methylovorus	Methylovorus glucosotrophus	Methylovorus glucosetrophus SIP3-4
63	root	cellular organisms	Bacteria	FCB group	Bacteroidetes/Chlorobi group	Bacteroidetes	Cytophagia	Cytophagales	Hymenobacteraceae	Hymenobacter	unclassified Hymenobacter	Hymenobacter sp. DG01
18	root	cellular organisms	Bacteria	Terrabacteria group	Cyanobacteria/Melainabacteria group	Cyanobacteria	Nostocales	Aphanizomenonaceae	Cylindrospermopsis	Cylindrospermopsis curvispora	Cylindrospermopsis curvispora GIHE-G1
54	root	cellular organisms	Bacteria	Proteobacteria	Alphaproteobacteria	Hyphomicrobiales	Boseaceae	Bosea	unclassified Bosea	Bosea sp. AS-1
1	root	cellular organisms	Bacteria	Proteobacteria	Gammaproteobacteria	Xanthomonadales	Xanthomonadaceae	Stenotrophomonas	Stenotrophomonas acidaminiphila
11	root	cellular organisms	Bacteria	Proteobacteria	Alphaproteobacteria	Sphingomonadales	Sphingomonadaceae	Sphingobium	unclassified Sphingobium	Sphingobium sp. YG1
41	root	cellular organisms	Bacteria	Terrabacteria group	Tenericutes	Mollicutes	Mycoplasmatales	Mycoplasmataceae	Mycoplasmopsis	Mycoplasmopsis cynos
12	root	cellular organisms	Bacteria	Terrabacteria group	Firmicutes	Bacilli	Lactobacillales	Lactobacillaceae	Levilactobacillus	Levilactobacillus brevis
24	root	cellular organisms	Bacteria	FCB group	Bacteroidetes/Chlorobi group	Bacteroidetes	Bacteroidia	Bacteroidales	Prevotellaceae	Prevotella	unclassified Prevotella	Prevotella sp. E2-28
1	root	cellular organisms	Bacteria	Proteobacteria	Gammaproteobacteria	Enterobacterales	Enterobacteriaceae	Salmonella	Salmonella enterica	Salmonella enterica subsp. enterica	Salmonella enterica subsp. enterica serovar Saintpaul
6	root	cellular organisms	Bacteria	Proteobacteria	delta/epsilon subdivisions	Deltaproteobacteria	Desulfovibrionales	Desulfovibrionaceae	Solidesulfovibrio	Solidesulfovibrio magneticus	Solidesulfovibrio magneticus RS-1
26	root	cellular organisms	Bacteria	Proteobacteria	Alphaproteobacteria	Rhodobacterales	Roseobacteraceae	Phaeobacter	Phaeobacter piscinae
24	root	cellular organisms	Bacteria	Proteobacteria	Gammaproteobacteria	Pseudomonadales	Pseudomonadaceae	Pseudomonas	Pseudomonas syringae group	Pseudomonas syringae group genomosp. 1	Pseudomonas syringae	Pseudomonas syringae group pathovars incertae sedis	Pseudomonas syringae pv. actinidiae
10	root	cellular organisms	Bacteria	Proteobacteria	Gammaproteobacteria	Moraxellales	Moraxellaceae	Psychrobacter	unclassified Psychrobacter	Psychrobacter sp. G
59	root	cellular organisms	Bacteria	Proteobacteria	Alphaproteobacteria	Hyphomicrobiales	Rhizobiaceae	Rhizobium/Agrobacterium group	Agrobacterium	unclassified Agrobacterium	Agrobacterium sp. T29
88	root	cellular organisms	Bacteria	Proteobacteria	Alphaproteobacteria	Sphingomonadales	Sphingomonadaceae	Sphingobium	Sphingobium indicum	Sphingobium indicum B90A
26	root	cellular organisms	Bacteria	Terrabacteria group	Firmicutes	Bacilli	Bacillales	Paenibacillaceae	Paenibacillus	Paenibacillus polymyxa
11	root	cellular organisms	Archaea	Euryarchaeota	Stenosarchaea group	Halobacteria	Haloferacales	Haloferacaceae	Haloferax	Haloferax gibbonsii
30	root	cellular organisms	Bacteria	Proteobacteria	Gammaproteobacteria	Pseudomonadales	Pseudomonadaceae	Pseudomonas	Pseudomonas chlororaphis group	Pseudomonas chlororaphis
1	root	cellular organisms	Bacteria	Terrabacteria group	Firmicutes	Bacilli	Lactobacillales	Carnobacteriaceae	Carnobacterium	Carnobacterium divergens
49	root	cellular organisms	Bacteria	Proteobacteria	Alphaproteobacteria	Rhodobacterales	Roseobacteraceae	Ruegeria	unclassified Ruegeria	Ruegeria sp. THAF33
16	root	cellular organisms	Bacteria	Proteobacteria	Alphaproteobacteria	Sphingomonadales	Sphingomonadaceae	Rhizorhabdus	Rhizorhabdus dicambivorans
7	root	cellular organisms	Bacteria	Proteobacteria	Gammaproteobacteria	Cellvibrionales	Cellvibrionaceae	Teredinibacter	Teredinibacter purpureus
1	root	cellular organisms	Bacteria	Proteobacteria	Gammaproteobacteria	Pseudomonadales	Pseudomonadaceae	Pseudomonas	Pseudomonas syringae group	Pseudomonas syringae group genomosp. 2	Pseudomonas savastanoi	Pseudomonas savastanoi pv. phaseolicola	Pseudomonas savastanoi pv. phaseolicola 1448A
54	root	cellular organisms	Bacteria	Proteobacteria	Alphaproteobacteria	Hyphomicrobiales	Methylocystaceae	Methylocystis	Methylocystis heyeri
2	root	cellular organisms	Archaea	Euryarchaeota	Stenosarchaea group	Methanomicrobia	Methanosarcinales	Methanosarcinaceae	Methanosarcina	Methanosarcina vacuolata	Methanosarcina vacuolata Z-761
11	root	cellular organisms	Archaea	Euryarchaeota	Stenosarchaea group	Halobacteria	Haloferacales	Halorubraceae	Salinigranum	Salinigranum rubrum
18	root	cellular organisms	Bacteria	PVC group	Chlamydiae	Chlamydiia	Parachlamydiales	Parachlamydiaceae	Candidatus Protochlamydia	Candidatus Protochlamydia naegleriophila
1	root	cellular organisms	Bacteria	Terrabacteria group	Actinobacteria	Actinomycetia	Corynebacteriales	Nocardiaceae	Rhodococcus	Rhodococcus erythropolis group	Rhodococcus erythropolis	Rhodococcus erythropolis PR4
42	root	cellular organisms	Bacteria	Terrabacteria group	Deinococcus-Thermus	Deinococci	Thermales	Thermaceae	Thermus	Thermus thermophilus	Thermus thermophilus JL-18
1	root	cellular organisms	Bacteria	Proteobacteria	Betaproteobacteria	Neisseriales	Neisseriaceae	Kingella	Kingella oralis
15	root	cellular organisms	Bacteria	PVC group	Planctomycetes	Planctomycetia	Isosphaerales	Isosphaeraceae	Isosphaera	Isosphaera pallida	Isosphaera pallida ATCC 43644
77	root	cellular organisms	Bacteria	Proteobacteria	Betaproteobacteria	Burkholderiales	Burkholderiaceae	Paraburkholderia	Paraburkholderia terrae
4	root	cellular organisms	Bacteria	Proteobacteria	Gammaproteobacteria	Moraxellales	Moraxellaceae	Acinetobacter	Acinetobacter johnsonii	Acinetobacter johnsonii XBB1
5	root	cellular organisms	Bacteria	Terrabacteria group	Actinobacteria	Actinomycetia	Streptomycetales	Streptomycetaceae	Streptomyces	unclassified Streptomyces	Streptomyces sp. W9
9	root	cellular organisms	Bacteria	Terrabacteria group	Actinobacteria	Actinomycetia	Corynebacteriales	Mycobacteriaceae	Mycobacteroides	Mycobacteroides abscessus	Mycobacteroides abscessus subsp. bolletii	Mycobacteroides abscessus subsp. bolletii 50594
5	root	cellular organisms	Bacteria	Terrabacteria group	Firmicutes	Bacilli	Bacillales	Bacillaceae	Bacillus	Bacillus cereus group	Bacillus bombysepticus	Bacillus bombysepticus str. Wang
21	root	cellular organisms	Bacteria	Terrabacteria group	Firmicutes	Bacilli	Bacillales	Paenibacillaceae	Paenibacillus	Paenibacillus sonchi group	Paenibacillus sonchi
15	root	cellular organisms	Bacteria	Terrabacteria group	Cyanobacteria/Melainabacteria group	Cyanobacteria	Nostocales	Aphanizomenonaceae	Dolichospermum	unclassified Dolichospermum	Dolichospermum sp. UHCC 0315A
1	root	cellular organisms	Bacteria	Spirochaetes	Spirochaetia	Spirochaetales	Borreliaceae	Borrelia	Borrelia miyamotoi
4	root	cellular organisms	Bacteria	Proteobacteria	Alphaproteobacteria	Hyphomicrobiales	Boseaceae	Bosea	unclassified Bosea	Bosea sp. PAMC 26642
8	root	cellular organisms	Bacteria	Proteobacteria	Alphaproteobacteria	Rhodospirillales	Acetobacteraceae	Swingsia	Swingsia samuiensis
1	root	cellular organisms	Bacteria	Proteobacteria	Alphaproteobacteria	Rhodospirillales	Acetobacteraceae	Acetobacter	Acetobacter pasteurianus	Acetobacter pasteurianus NBRC 101655
5	root	cellular organisms	Bacteria	Proteobacteria	Alphaproteobacteria	Rhodospirillales	Acetobacteraceae	Komagataeibacter	Komagataeibacter europaeus
52	root	cellular organisms	Bacteria	Proteobacteria	Alphaproteobacteria	Rhodospirillales	Acetobacteraceae	Acidiphilium	Acidiphilium cryptum	Acidiphilium cryptum JF-5
1	root	cellular organisms	Bacteria	Proteobacteria	Gammaproteobacteria	Legionellales	Legionellaceae
13	root	cellular organisms	Bacteria	Proteobacteria	Gammaproteobacteria	Enterobacterales	Morganellaceae	Arsenophonus	unclassified Arsenophonus	Arsenophonus endosymbiont of Apis mellifera
48	root	cellular organisms	Bacteria	Proteobacteria	Gammaproteobacteria	Enterobacterales	Enterobacteriaceae	Enterobacter	Enterobacter cloacae complex	Enterobacter cloacae
31	root	cellular organisms	Bacteria	Proteobacteria	Gammaproteobacteria	Vibrionales	Vibrionaceae	Vibrio	Vibrio harveyi group	Vibrio alginolyticus
40	root	cellular organisms	Bacteria	Proteobacteria	Hydrogenophilalia	Hydrogenophilales	Hydrogenophilaceae	Hydrogenophilus	Hydrogenophilus thermoluteolus
39	root	cellular organisms	Bacteria	Proteobacteria	Gammaproteobacteria	Vibrionales	Vibrionaceae	Photobacterium	Photobacterium ganghwense
12	root	cellular organisms	Bacteria	FCB group	Bacteroidetes/Chlorobi group	Bacteroidetes	Bacteroidetes Order II. Incertae sedis	Rhodothermaceae	Rhodothermus	Rhodothermus marinus	Rhodothermus marinus DSM 4252
8	root	cellular organisms	Bacteria	Proteobacteria	Alphaproteobacteria	Rhodobacterales	Roseobacteraceae	Octadecabacter	Octadecabacter temperatus
5	root	cellular organisms	Bacteria	Proteobacteria	Alphaproteobacteria	Rhodospirillales	Acetobacteraceae	Gluconobacter	Gluconobacter oxydans	Gluconobacter oxydans 621H
48	root	cellular organisms	Bacteria	Proteobacteria	Alphaproteobacteria	Rhodobacterales	Roseobacteraceae	Sulfitobacter	unclassified Sulfitobacter	Sulfitobacter sp. SK012
33	root	cellular organisms	Bacteria	Proteobacteria	Betaproteobacteria	Burkholderiales	Comamonadaceae	Polaromonas	unclassified Polaromonas	Polaromonas sp. E3S
43	root	cellular organisms	Bacteria	Proteobacteria	Alphaproteobacteria	Magnetococcales	Magnetococcaceae	Magnetococcus	Candidatus Magnetococcus massalia
42	root	cellular organisms	Bacteria	Proteobacteria	Alphaproteobacteria	Sphingomonadales	Sphingomonadaceae	Sphingorhabdus	unclassified Sphingorhabdus	Sphingorhabdus sp. YGSMI21
69	root	cellular organisms	Bacteria	Terrabacteria group	Cyanobacteria/Melainabacteria group	Cyanobacteria	Pseudanabaenales	Leptolyngbyaceae	Leptolyngbya	unclassified Leptolyngbya	Leptolyngbya sp. BL0902
27	root	cellular organisms	Bacteria	Proteobacteria	Gammaproteobacteria	Oceanospirillales	Halomonadaceae	Halomonas	unclassified Halomonas	Halomonas sp. THAF12
15	root	cellular organisms	Bacteria	Terrabacteria group	Tenericutes	Mollicutes	Mycoplasmatales	Mycoplasmataceae	Mycoplasmopsis	Mycoplasmopsis gallopavonis
64	root	cellular organisms	Bacteria	Proteobacteria	Alphaproteobacteria	Hyphomicrobiales	Rhizobiaceae	Sinorhizobium/Ensifer group	Sinorhizobium	unclassified Sinorhizobium	Sinorhizobium sp. LM21
57	root	cellular organisms	Bacteria	Proteobacteria	Alphaproteobacteria	Rhodospirillales	Acetobacteraceae	Acetobacter	Acetobacter pasteurianus
133	root	cellular organisms	Bacteria	Terrabacteria group	Actinobacteria	Actinomycetia	Micrococcales	Micrococcaceae	Kocuria	Kocuria turfanensis
36	root	cellular organisms	Bacteria	Terrabacteria group	Actinobacteria	Actinomycetia	Streptomycetales	Streptomycetaceae	Streptomyces	unclassified Streptomyces	Streptomyces sp. ADI95-16
14	root	cellular organisms	Bacteria	Proteobacteria	Gammaproteobacteria	Alteromonadales	Alteromonadaceae	Hydrocarboniclastica	Hydrocarboniclastica marina
10	root	cellular organisms	Bacteria	Terrabacteria group	Firmicutes	Bacilli	Lactobacillales	Enterococcaceae	Enterococcus	Enterococcus wangshanyuanii
82	root	cellular organisms	Bacteria	Proteobacteria	Alphaproteobacteria	Rhodobacterales	Roseobacteraceae	Octadecabacter	Octadecabacter arcticus	Octadecabacter arcticus 238
15	root	cellular organisms	Bacteria	Proteobacteria	Alphaproteobacteria	Rhodospirillales	Rhodospirillaceae	Defluviicoccus	Defluviicoccus vanus
145	root	cellular organisms	Bacteria	Proteobacteria	Alphaproteobacteria	Rhodospirillales	Rhodospirillaceae	Haematospirillum	Haematospirillum jordaniae
14	root	cellular organisms	Bacteria	Deferribacteres	Deferribacteres	Deferribacterales	Deferribacteraceae	Deferribacter	Deferribacter desulfuricans	Deferribacter desulfuricans SSM1
1	root	cellular organisms	Bacteria	Terrabacteria group	Firmicutes	Erysipelotrichia	Erysipelotrichales	Erysipelotrichaceae	Erysipelothrix	Erysipelothrix larvae
25	root	cellular organisms	Bacteria	Terrabacteria group	Firmicutes	Bacilli	Bacillales	Paenibacillaceae	Paenibacillus	Paenibacillus rhizovicinus
3	root	cellular organisms	Bacteria	Terrabacteria group	Actinobacteria	Actinomycetia	Streptomycetales	Streptomycetaceae	Streptomyces	unclassified Streptomyces	Streptomyces sp. NEAU-sy36
5	root	cellular organisms	Bacteria	Terrabacteria group	Firmicutes	Bacilli	Bacillales	Paenibacillaceae	Paenibacillus	Paenibacillus bovis
2	root	cellular organisms	Bacteria	Proteobacteria	Gammaproteobacteria	Gammaproteobacteria incertae sedis	Sedimenticola	Sedimenticola thiotaurini
20	root	cellular organisms	Bacteria	Proteobacteria	Betaproteobacteria	Burkholderiales	Burkholderiaceae	Burkholderia	Burkholderia cepacia complex	Burkholderia ambifaria
7	root	cellular organisms	Bacteria	Proteobacteria	Gammaproteobacteria	Enterobacterales	Enterobacteriaceae	Klebsiella/Raoultella group	Klebsiella	Klebsiella quasipneumoniae	Klebsiella quasipneumoniae subsp. quasipneumoniae
13	root	cellular organisms	Bacteria	Proteobacteria	Alphaproteobacteria	Rhodobacterales	Roseobacteraceae	Roseovarius	unclassified Roseovarius	Roseovarius sp. THAF9
36	root	cellular organisms	Bacteria	FCB group	Bacteroidetes/Chlorobi group	Bacteroidetes	Cytophagia	Cytophagales	Spirosomaceae	Runella
21	root	cellular organisms	Bacteria	FCB group	Bacteroidetes/Chlorobi group	Bacteroidetes	Bacteroidia	Bacteroidales	Bacteroidaceae	Bacteroides
44	root	cellular organisms	Bacteria	Proteobacteria	Alphaproteobacteria	Sphingomonadales	Sphingomonadaceae	Sphingomonas
8	root	cellular organisms	Bacteria	Terrabacteria group	Firmicutes	Bacilli	Bacillales	Bacillaceae	Bacillus	Bacillus cereus group	Bacillus cereus	Bacillus cereus C1L
5	root	cellular organisms	Archaea	Euryarchaeota	Stenosarchaea group	Halobacteria	Halobacteriales	Haloarculaceae	Haloarcula	Haloarcula marismortui	Haloarcula marismortui ATCC 43049
17	root	cellular organisms	Bacteria	FCB group	Bacteroidetes/Chlorobi group	Bacteroidetes	Bacteroidia	Bacteroidales	Muribaculaceae	Duncaniella	Duncaniella dubosii
13	root	cellular organisms	Bacteria	Terrabacteria group	Actinobacteria	Actinomycetia	Micrococcales	Microbacteriaceae	Frigoribacterium	unclassified Frigoribacterium	Frigoribacterium sp. NBH87
7	root	cellular organisms	Bacteria	Proteobacteria	Gammaproteobacteria	Enterobacterales	Erwiniaceae	Pantoea	unclassified Pantoea	Pantoea sp. CCBC3-3-1
11	root	cellular organisms	Bacteria	Terrabacteria group	Firmicutes	Bacilli	Bacillales	Bacillaceae	Bacillus	Bacillus subtilis group
5	root	cellular organisms	Bacteria	Terrabacteria group	Actinobacteria	Actinomycetia	Streptomycetales	Streptomycetaceae	Streptomyces	unclassified Streptomyces	Streptomyces sp. FR-008
28	root	cellular organisms	Bacteria	Proteobacteria	Alphaproteobacteria	Hyphomicrobiales	Brucellaceae	Pseudochrobactrum	Pseudochrobactrum algeriensis
19	root	cellular organisms	Bacteria	Proteobacteria	Alphaproteobacteria	Hyphomicrobiales	Rhizobiaceae	Rhizobium/Agrobacterium group	Rhizobium	unclassified Rhizobium	Rhizobium sp. BG6
1	root	cellular organisms	Bacteria	Proteobacteria	Alphaproteobacteria	Hyphomicrobiales	Rhizobiaceae	Rhizobium/Agrobacterium group	Rhizobium	unclassified Rhizobium	Rhizobium sp. N324
9	root	cellular organisms	Bacteria	Terrabacteria group	Firmicutes	Bacilli	Bacillales	Bacillaceae	Parageobacillus	Parageobacillus thermoglucosidasius
14	root	cellular organisms	Bacteria	Proteobacteria	Gammaproteobacteria	Xanthomonadales	Xanthomonadaceae	Xanthomonas	Xanthomonas euvesicatoria
21	root	cellular organisms	Archaea	Euryarchaeota	Stenosarchaea group	Halobacteria	Natrialbales	Natrialbaceae	Natronorubrum	Natronorubrum bangense
234	root	cellular organisms	Bacteria	Terrabacteria group	Actinobacteria	Actinomycetia	Micrococcales	Micrococcaceae	Arthrobacter	unclassified Arthrobacter	Arthrobacter sp. ERGS1:01
23	root	cellular organisms	Bacteria	FCB group	Bacteroidetes/Chlorobi group	Bacteroidetes	Flavobacteriia	Flavobacteriales	Weeksellaceae	Chryseobacterium group	Chryseobacterium	unclassified Chryseobacterium	Chryseobacterium sp. SNU WT5
15	root	cellular organisms	Bacteria	Proteobacteria	Gammaproteobacteria	Enterobacterales	Enterobacteriaceae	Escherichia	Escherichia coli	Escherichia coli E110019
1	root	cellular organisms	Bacteria	Spirochaetes	Spirochaetia	Spirochaetales	Borreliaceae	Borrelia	Borrelia miyamotoi	Borrelia miyamotoi FR64b
45	root	cellular organisms	Bacteria	Proteobacteria	Gammaproteobacteria	Pseudomonadales	Pseudomonadaceae	Pseudomonas	Pseudomonas fluorescens group	Pseudomonas fluorescens
44	root	cellular organisms	Bacteria	Proteobacteria	Gammaproteobacteria	Enterobacterales	Enterobacteriaceae	Salmonella	Salmonella enterica
17	root	cellular organisms	Bacteria	Proteobacteria	Alphaproteobacteria	Rickettsiales	Rickettsiaceae	Rickettsieae	Rickettsia	spotted fever group	Rickettsia asiatica
18	root	cellular organisms	Bacteria	Proteobacteria	Alphaproteobacteria	Hyphomicrobiales	Phyllobacteriaceae	Nitratireductor	Nitratireductor kimnyeongensis
1290	root	cellular organisms	Bacteria	Proteobacteria	Gammaproteobacteria	Enterobacterales	Morganellaceae	Proteus	Proteus mirabilis
11	root	cellular organisms	Bacteria	Spirochaetes	Spirochaetia	Spirochaetales	Borreliaceae
11	root	cellular organisms	Bacteria	Terrabacteria group	Firmicutes	Bacilli	Bacillales	Bacillaceae	Bacillus	unclassified Bacillus (in: Bacteria)	Bacillus sp. S3
35	root	cellular organisms	Bacteria	Terrabacteria group	Cyanobacteria/Melainabacteria group	Cyanobacteria	Synechococcales	Synechococcaceae	Synechococcus	unclassified Synechococcus	Synechococcus sp. PCC 7502
25	root	cellular organisms	Bacteria	Proteobacteria	Betaproteobacteria	Burkholderiales	Comamonadaceae	Polaromonas	unclassified Polaromonas
35	root	cellular organisms	Bacteria	Terrabacteria group	Cyanobacteria/Melainabacteria group	Cyanobacteria	Nostocales	Calotrichaceae	Calothrix	Calothrix parasitica	Calothrix parasitica NIES-267
1	root	cellular organisms	Bacteria	Terrabacteria group	Firmicutes	Bacilli	Bacillales	Paenibacillaceae	Brevibacillus	Brevibacillus borstelensis
21	root	cellular organisms	Bacteria	Terrabacteria group	Actinobacteria	Rubrobacteria	Rubrobacterales	Rubrobacteraceae	Rubrobacter	Rubrobacter tropicus
20	root	cellular organisms	Bacteria	Proteobacteria	Gammaproteobacteria	Enterobacterales	Yersiniaceae	Serratia	unclassified Serratia	Serratia sp. JSRIV006
156	root	cellular organisms	Bacteria	Terrabacteria group	Firmicutes	Bacilli	Bacillales	Paenibacillaceae	Paenibacillus	Paenibacillus cellulositrophicus
4	root	cellular organisms	Bacteria	Proteobacteria	Alphaproteobacteria	Rhodospirillales	Acetobacteraceae	Komagataeibacter	Komagataeibacter medellinensis	Komagataeibacter medellinensis NBRC 3288
2937	root	cellular organisms	Bacteria	Proteobacteria	Alphaproteobacteria	Hyphomicrobiales	Rhizobiaceae	Rhizobium/Agrobacterium group	Rhizobium
6	root	cellular organisms	Bacteria	Terrabacteria group	Actinobacteria	Actinomycetia	Micrococcales	Micrococcaceae	Arthrobacter	unclassified Arthrobacter	Arthrobacter sp. FW306-06-A
10	root	cellular organisms	Bacteria	Terrabacteria group	Actinobacteria	Actinomycetia	Corynebacteriales	Mycobacteriaceae	Mycobacteroides	Mycobacteroides abscessus	Mycobacteroides abscessus subsp. abscessus
66	root	cellular organisms	Bacteria	Proteobacteria	Alphaproteobacteria	Hyphomicrobiales	Bradyrhizobiaceae	Afipia	Afipia carboxidovorans
30	root	cellular organisms	Bacteria	Terrabacteria group	Actinobacteria	Actinomycetia	Pseudonocardiales	Pseudonocardiaceae	Pseudonocardia	Pseudonocardia autotrophica
116	root	cellular organisms	Bacteria	Proteobacteria	Betaproteobacteria	Burkholderiales	Comamonadaceae	Delftia	Delftia acidovorans
5	root	cellular organisms	Bacteria	Terrabacteria group	Actinobacteria	Actinomycetia	Micrococcales	Beutenbergiaceae	Miniimonas	unclassified Miniimonas	Miniimonas sp. S16
9	root	cellular organisms	Bacteria	Proteobacteria	Gammaproteobacteria	Legionellales	Legionellaceae	Legionella	Legionella pneumophila	Legionella pneumophila subsp. fraseri
6	root	cellular organisms	Bacteria	Proteobacteria	Gammaproteobacteria	Legionellales
4	root	cellular organisms	Bacteria	Terrabacteria group	Firmicutes	Bacilli	Bacillales	Bacillaceae	Bacillus	Bacillus altitudinis complex	Bacillus altitudinis
35	root	cellular organisms	Bacteria	Proteobacteria	Alphaproteobacteria	Hyphomicrobiales	Stappiaceae	Pannonibacter	Pannonibacter phragmitetus
14	root	cellular organisms	Bacteria	Terrabacteria group	Actinobacteria	Actinomycetia	Corynebacteriales	Mycobacteriaceae	Mycolicibacterium	Mycolicibacterium aubagnense
99	root	cellular organisms	Bacteria	Proteobacteria	Gammaproteobacteria	Enterobacterales	Morganellaceae	Providencia	Providencia alcalifaciens
8	root	cellular organisms	Bacteria	Proteobacteria	Betaproteobacteria	Burkholderiales	Burkholderiaceae	Burkholderia	unclassified Burkholderia	Burkholderia sp. KJ006
5	root	cellular organisms	Bacteria	Proteobacteria	Betaproteobacteria	Nitrosomonadales	Nitrosomonadaceae	Nitrosomonas	Nitrosomonas eutropha	Nitrosomonas eutropha C91
122	root	cellular organisms	Bacteria	Terrabacteria group	Actinobacteria	Actinomycetia	Corynebacteriales	Nocardiaceae	Rhodococcus	Rhodococcus jostii	Rhodococcus jostii RHA1
3	root	cellular organisms	Bacteria	Proteobacteria	Gammaproteobacteria	Vibrionales	Vibrionaceae	Photobacterium	Photobacterium damselae	Photobacterium damselae subsp. piscicida	Photobacterium damselae subsp. piscicida DI21
77	root	cellular organisms	Bacteria	Proteobacteria	Alphaproteobacteria	Rhodospirillales	Azospirillaceae
4	root	cellular organisms	Bacteria	Terrabacteria group	Actinobacteria	Actinomycetia	Micrococcales	Microbacteriaceae	Clavibacter	Clavibacter michiganensis	Clavibacter michiganensis subsp. tessellarius
10	root	cellular organisms	Bacteria	Proteobacteria	Gammaproteobacteria	Moraxellales	Moraxellaceae	Acinetobacter	unclassified Acinetobacter	Acinetobacter sp. TGL-Y2
7	root	cellular organisms	Bacteria	Proteobacteria	Gammaproteobacteria	Xanthomonadales	Xanthomonadaceae	Xanthomonas	Xanthomonas campestris	Xanthomonas campestris pv. campestris	Xanthomonas campestris pv. campestris str. CN16
5	root	cellular organisms	Bacteria	Terrabacteria group	Actinobacteria	Actinomycetia	Corynebacteriales	Corynebacteriaceae	Corynebacterium	Corynebacterium glutamicum	Corynebacterium glutamicum R
15	root	cellular organisms	Archaea	Euryarchaeota	Stenosarchaea group	Halobacteria	Haloferacales	Haloferacaceae	Haloferax	Haloferax volcanii	Haloferax volcanii DS2
1	root	cellular organisms	Bacteria	Proteobacteria	Gammaproteobacteria	Alteromonadales	Shewanellaceae	Shewanella	Shewanella baltica	Shewanella baltica OS223
20	root	cellular organisms	Bacteria	Terrabacteria group	Actinobacteria	Actinomycetia	Micrococcales	Microbacteriaceae	Microbacterium	unclassified Microbacterium	Microbacterium sp. YJN-G
13	root	cellular organisms	Bacteria	Proteobacteria	Gammaproteobacteria	Moraxellales	Moraxellaceae	Acinetobacter	Acinetobacter schindleri
15	root	cellular organisms	Bacteria	Proteobacteria	Alphaproteobacteria	Hyphomicrobiales	Methylobacteriaceae	Methylobacterium	Methylobacterium oryzae	Methylobacterium oryzae CBMB20
19	root	cellular organisms	Bacteria	Proteobacteria	Gammaproteobacteria	Enterobacterales	Enterobacteriaceae	Enterobacter	Enterobacter cloacae complex	Enterobacter roggenkampii
44	root	cellular organisms	Bacteria	Proteobacteria	Alphaproteobacteria	Rhodobacterales	Roseobacteraceae	Celeribacter	Celeribacter indicus
1	root	cellular organisms	Bacteria	Proteobacteria	Gammaproteobacteria	Vibrionales	Vibrionaceae	Vibrio	Vibrio harveyi group	Vibrio campbellii	Vibrio campbellii ATCC BAA-1116
12	root	cellular organisms	Bacteria	Proteobacteria	Alphaproteobacteria	Sphingomonadales	Sphingomonadaceae	Sphingobium	unclassified Sphingobium	Sphingobium sp. KCTC 72723
61	root	cellular organisms	Bacteria	Proteobacteria	Gammaproteobacteria	Enterobacterales	Erwiniaceae	Erwinia	Erwinia tracheiphila
5	root	cellular organisms	Bacteria	Proteobacteria	delta/epsilon subdivisions	Epsilonproteobacteria	Campylobacterales	Arcobacteraceae	Aliarcobacter	Aliarcobacter cryaerophilus	Aliarcobacter cryaerophilus ATCC 43158
26	root	cellular organisms	Bacteria	Proteobacteria	Gammaproteobacteria	Pseudomonadales	Pseudomonadaceae	Pseudomonas	unclassified Pseudomonas	Pseudomonas sp. AO-1
4	root	cellular organisms	Bacteria	Terrabacteria group	Actinobacteria	Actinomycetia	Corynebacteriales	Mycobacteriaceae	Mycobacterium	Mycobacterium avium complex (MAC)	Mycobacterium intracellulare
37	root	cellular organisms	Bacteria	Proteobacteria	Betaproteobacteria	Burkholderiales	Comamonadaceae	Polaromonas	unclassified Polaromonas	Polaromonas sp. H8N
181	root	cellular organisms	Bacteria	Proteobacteria	Alphaproteobacteria	Hyphomicrobiales	Rhizobiaceae	Rhizobium/Agrobacterium group	Rhizobium	Rhizobium etli	Rhizobium etli 8C-3
64	root	cellular organisms	Bacteria	Proteobacteria	Alphaproteobacteria	Hyphomicrobiales	Rhizobiaceae	Sinorhizobium/Ensifer group	Sinorhizobium	Sinorhizobium fredii group	Sinorhizobium fredii	Sinorhizobium fredii HH103
6	root	cellular organisms	Bacteria	Proteobacteria	Alphaproteobacteria	Rhodobacterales	Rhodobacteraceae	Pelagovum	Pelagovum pacificum
12	root	cellular organisms	Bacteria	Proteobacteria	Gammaproteobacteria	Chromatiales	Chromatiaceae	Thioflavicoccus	Thioflavicoccus mobilis	Thioflavicoccus mobilis 8321
137	root	cellular organisms	Bacteria	Proteobacteria	Alphaproteobacteria	Rhodobacterales	Roseobacteraceae	Sulfitobacter	Sulfitobacter alexandrii
41	root	cellular organisms	Bacteria	Proteobacteria	Alphaproteobacteria	Sphingomonadales	Sphingomonadaceae	Sphingopyxis	Sphingopyxis fribergensis
14	root	cellular organisms	Archaea	Euryarchaeota	Stenosarchaea group	Halobacteria	Halobacteriales	Haloarculaceae
17	root	cellular organisms	Bacteria	Proteobacteria	Betaproteobacteria	Burkholderiales	Burkholderiaceae	Burkholderia	unclassified Burkholderia	Burkholderia sp. MS455
2	root	cellular organisms	Bacteria	Proteobacteria	Gammaproteobacteria	Xanthomonadales	Xanthomonadaceae	Xanthomonas	Xanthomonas hyacinthi
49	root	cellular organisms	Bacteria	Proteobacteria	Alphaproteobacteria	Rhodospirillales	Acetobacteraceae	Komagataeibacter	Komagataeibacter xylinus	Komagataeibacter xylinus E25
85	root	cellular organisms	Bacteria	Proteobacteria	Alphaproteobacteria	Hyphomicrobiales	Phyllobacteriaceae	Mesorhizobium	unclassified Mesorhizobium	Mesorhizobium sp. 131-3-5
75	root	cellular organisms	Bacteria	Terrabacteria group	Actinobacteria	Actinomycetia	Micrococcales	Micrococcaceae	Arthrobacter	unclassified Arthrobacter	Arthrobacter sp. NicSoilB11
3	root	cellular organisms	Bacteria	Proteobacteria	Gammaproteobacteria	Cellvibrionales	Halieaceae	Halioglobus	Halioglobus japonicus
53	root	cellular organisms	Bacteria	Proteobacteria	Gammaproteobacteria	Pseudomonadales	Marinobacteraceae	Marinobacter	Marinobacter salarius
29	root	cellular organisms	Bacteria	Proteobacteria	Alphaproteobacteria	Sphingomonadales	Sphingomonadaceae	Sphingomonas	unclassified Sphingomonas	Sphingomonas sp. LK11
6	root	cellular organisms	Bacteria	FCB group	Bacteroidetes/Chlorobi group	Bacteroidetes	Flavobacteriia	Flavobacteriales	Flavobacteriaceae	Aquimarina	unclassified Aquimarina	Aquimarina sp. TRL1
10	root	cellular organisms	Bacteria	Proteobacteria	Gammaproteobacteria	Enterobacterales	Enterobacteriaceae	Salmonella	Salmonella enterica	Salmonella enterica subsp. salamae	Salmonella enterica subsp. salamae serovar 56:b:[1,5]
32	root	cellular organisms	Bacteria	Terrabacteria group	Actinobacteria	Actinomycetia	Corynebacteriales	Nocardiaceae	Rhodococcus	unclassified Rhodococcus	Rhodococcus sp. YL-1
4	root	cellular organisms	Bacteria	Terrabacteria group	Cyanobacteria/Melainabacteria group	Cyanobacteria	Nostocales	Tolypothrichaceae	Tolypothrix	unclassified Tolypothrix	Tolypothrix sp. PCC 7910
19	root	cellular organisms	Bacteria	FCB group	Bacteroidetes/Chlorobi group	Bacteroidetes	Bacteroidia	Bacteroidales	Bacteroidaceae	Bacteroides	unclassified Bacteroides	Bacteroides sp. CACC 737
30	root	cellular organisms	Bacteria	Proteobacteria	Alphaproteobacteria	Hyphomicrobiales	Rhizobiaceae	Sinorhizobium/Ensifer group	Sinorhizobium	Sinorhizobium medicae	Sinorhizobium medicae WSM1115
26	root	cellular organisms	Archaea	Euryarchaeota	Stenosarchaea group	Methanomicrobia	Methanosarcinales	Methanosarcinaceae	Methanosarcina	Methanosarcina barkeri
37	root	cellular organisms	Bacteria	Terrabacteria group	Actinobacteria	Nitriliruptoria	Euzebyales	Euzebyaceae	Euzebya	Euzebya pacifica
24	root	cellular organisms	Bacteria	Terrabacteria group	Firmicutes	Bacilli	Bacillales	Paenibacillaceae	Brevibacillus	Brevibacillus laterosporus
1	root	cellular organisms	Archaea	Euryarchaeota	Stenosarchaea group	Halobacteria	Halobacteriales	Haloarculaceae	Haloarcula	unclassified Haloarcula	Haloarcula sp. CBA1115
19	root	cellular organisms	Bacteria	Proteobacteria	Gammaproteobacteria	Moraxellales	Moraxellaceae	Psychrobacter
7	root	cellular organisms	Bacteria	Proteobacteria	Gammaproteobacteria	Vibrionales	Vibrionaceae	Salinivibrio	Salinivibrio costicola
56	root	cellular organisms	Bacteria	Proteobacteria	Alphaproteobacteria	Rhodobacterales	Roseobacteraceae	Leisingera	Leisingera aquaemixtae
4	root	cellular organisms	Bacteria	Terrabacteria group	Firmicutes	Bacilli	Bacillales	Planococcaceae	Planococcus	unclassified Planococcus	Planococcus sp. MB-3u-03
[truncated: 667 more rows]
[truncated: 1 more columns]
