# Supplementary material for: Metagenomic data from gutter water in the city of Pointe-Noire, Republic of Congo
Source: Data Brief. 2024 Jun 27;55:110655. doi: 10.1016/j.dib.2024.110655 (PMC11263743; doi:10.1016/j.dib.2024.110655)
Supplement: Supplementary file 5 [file mmc5.xlsx]

## Sheet: Table S4
41702336	Unclassified
4844	x__root
30746	x__root	x__cellular_organisms
250941	x__root	x__cellular_organisms	k__Bacteria
115370	x__root	x__cellular_organisms	k__Bacteria	p__Proteobacteria
12143	x__root	x__cellular_organisms	k__Bacteria	p__Proteobacteria	c__Betaproteobacteria
23145	x__root	x__cellular_organisms	k__Bacteria	p__Proteobacteria	c__Betaproteobacteria	o__Burkholderiales
18423	x__root	x__cellular_organisms	k__Bacteria	p__Proteobacteria	c__Betaproteobacteria	o__Burkholderiales	f__Comamonadaceae
3646	x__root	x__cellular_organisms	k__Bacteria	p__Proteobacteria	c__Betaproteobacteria	o__Burkholderiales	f__Comamonadaceae	g__Variovorax
5128	x__root	x__cellular_organisms	k__Bacteria	p__Proteobacteria	c__Betaproteobacteria	o__Burkholderiales	f__Comamonadaceae	g__Variovorax	x__unclassified_Variovorax
1828	x__root	x__cellular_organisms	k__Bacteria	p__Proteobacteria	c__Betaproteobacteria	o__Burkholderiales	f__Comamonadaceae	g__Variovorax	x__unclassified_Variovorax	s__Variovorax_sp._WDL1
1718	x__root	x__cellular_organisms	k__Bacteria	p__Proteobacteria	c__Betaproteobacteria	o__Burkholderiales	f__Comamonadaceae	g__Variovorax	x__unclassified_Variovorax	s__Variovorax_sp._HW608
1308	x__root	x__cellular_organisms	k__Bacteria	p__Proteobacteria	c__Betaproteobacteria	o__Burkholderiales	f__Comamonadaceae	g__Variovorax	x__unclassified_Variovorax	s__Variovorax_sp._PBS-H4
1213	x__root	x__cellular_organisms	k__Bacteria	p__Proteobacteria	c__Betaproteobacteria	o__Burkholderiales	f__Comamonadaceae	g__Variovorax	x__unclassified_Variovorax	s__Variovorax_sp._PAMC26660
1176	x__root	x__cellular_organisms	k__Bacteria	p__Proteobacteria	c__Betaproteobacteria	o__Burkholderiales	f__Comamonadaceae	g__Variovorax	x__unclassified_Variovorax	s__Variovorax_sp._PAMC_28711
1063	x__root	x__cellular_organisms	k__Bacteria	p__Proteobacteria	c__Betaproteobacteria	o__Burkholderiales	f__Comamonadaceae	g__Variovorax	x__unclassified_Variovorax	s__Variovorax_sp._RA8
1032	x__root	x__cellular_organisms	k__Bacteria	p__Proteobacteria	c__Betaproteobacteria	o__Burkholderiales	f__Comamonadaceae	g__Variovorax	x__unclassified_Variovorax	s__Variovorax_sp._PBL-H6
1010	x__root	x__cellular_organisms	k__Bacteria	p__Proteobacteria	c__Betaproteobacteria	o__Burkholderiales	f__Comamonadaceae	g__Variovorax	x__unclassified_Variovorax	s__Variovorax_sp._RKNM96
937	x__root	x__cellular_organisms	k__Bacteria	p__Proteobacteria	c__Betaproteobacteria	o__Burkholderiales	f__Comamonadaceae	g__Variovorax	x__unclassified_Variovorax	s__Variovorax_sp._38R
911	x__root	x__cellular_organisms	k__Bacteria	p__Proteobacteria	c__Betaproteobacteria	o__Burkholderiales	f__Comamonadaceae	g__Variovorax	x__unclassified_Variovorax	s__Variovorax_sp._PAMC28562
586	x__root	x__cellular_organisms	k__Bacteria	p__Proteobacteria	c__Betaproteobacteria	o__Burkholderiales	f__Comamonadaceae	g__Variovorax	x__unclassified_Variovorax	s__Variovorax_sp._SRS16
574	x__root	x__cellular_organisms	k__Bacteria	p__Proteobacteria	c__Betaproteobacteria	o__Burkholderiales	f__Comamonadaceae	g__Variovorax	x__unclassified_Variovorax	s__Variovorax_sp._PBL-E5
69	x__root	x__cellular_organisms	k__Bacteria	p__Proteobacteria	c__Betaproteobacteria	o__Burkholderiales	f__Comamonadaceae	g__Variovorax	x__unclassified_Variovorax	s__Variovorax_sp._PDNC026
40	x__root	x__cellular_organisms	k__Bacteria	p__Proteobacteria	c__Betaproteobacteria	o__Burkholderiales	f__Comamonadaceae	g__Variovorax	x__unclassified_Variovorax	s__Variovorax_sp._PMC12
3	x__root	x__cellular_organisms	k__Bacteria	p__Proteobacteria	c__Betaproteobacteria	o__Burkholderiales	f__Comamonadaceae	g__Variovorax	x__unclassified_Variovorax	s__Variovorax_sp._DB1
5281	x__root	x__cellular_organisms	k__Bacteria	p__Proteobacteria	c__Betaproteobacteria	o__Burkholderiales	f__Comamonadaceae	g__Variovorax	s__Variovorax_paradoxus
1168	x__root	x__cellular_organisms	k__Bacteria	p__Proteobacteria	c__Betaproteobacteria	o__Burkholderiales	f__Comamonadaceae	g__Variovorax	s__Variovorax_paradoxus	x__Variovorax_paradoxus_S110
984	x__root	x__cellular_organisms	k__Bacteria	p__Proteobacteria	c__Betaproteobacteria	o__Burkholderiales	f__Comamonadaceae	g__Variovorax	s__Variovorax_paradoxus	x__Variovorax_paradoxus_EPS
957	x__root	x__cellular_organisms	k__Bacteria	p__Proteobacteria	c__Betaproteobacteria	o__Burkholderiales	f__Comamonadaceae	g__Variovorax	s__Variovorax_paradoxus	x__Variovorax_paradoxus_B4
1074	x__root	x__cellular_organisms	k__Bacteria	p__Proteobacteria	c__Betaproteobacteria	o__Burkholderiales	f__Comamonadaceae	g__Variovorax	s__Variovorax_boronicumulans
3787	x__root	x__cellular_organisms	k__Bacteria	p__Proteobacteria	c__Betaproteobacteria	o__Burkholderiales	f__Comamonadaceae	g__Hydrogenophaga
2531	x__root	x__cellular_organisms	k__Bacteria	p__Proteobacteria	c__Betaproteobacteria	o__Burkholderiales	f__Comamonadaceae	g__Hydrogenophaga	x__unclassified_Hydrogenophaga
3511	x__root	x__cellular_organisms	k__Bacteria	p__Proteobacteria	c__Betaproteobacteria	o__Burkholderiales	f__Comamonadaceae	g__Hydrogenophaga	x__unclassified_Hydrogenophaga	s__Hydrogenophaga_sp._BPS33
3400	x__root	x__cellular_organisms	k__Bacteria	p__Proteobacteria	c__Betaproteobacteria	o__Burkholderiales	f__Comamonadaceae	g__Hydrogenophaga	x__unclassified_Hydrogenophaga	s__Hydrogenophaga_sp._BA0156
3024	x__root	x__cellular_organisms	k__Bacteria	p__Proteobacteria	c__Betaproteobacteria	o__Burkholderiales	f__Comamonadaceae	g__Hydrogenophaga	x__unclassified_Hydrogenophaga	s__Hydrogenophaga_sp._YM1
2672	x__root	x__cellular_organisms	k__Bacteria	p__Proteobacteria	c__Betaproteobacteria	o__Burkholderiales	f__Comamonadaceae	g__Hydrogenophaga	x__unclassified_Hydrogenophaga	s__Hydrogenophaga_sp._PBC
2591	x__root	x__cellular_organisms	k__Bacteria	p__Proteobacteria	c__Betaproteobacteria	o__Burkholderiales	f__Comamonadaceae	g__Hydrogenophaga	x__unclassified_Hydrogenophaga	s__Hydrogenophaga_sp._RAC07
2426	x__root	x__cellular_organisms	k__Bacteria	p__Proteobacteria	c__Betaproteobacteria	o__Burkholderiales	f__Comamonadaceae	g__Hydrogenophaga	x__unclassified_Hydrogenophaga	s__Hydrogenophaga_sp._NH-16
2385	x__root	x__cellular_organisms	k__Bacteria	p__Proteobacteria	c__Betaproteobacteria	o__Burkholderiales	f__Comamonadaceae	g__Hydrogenophaga	x__unclassified_Hydrogenophaga	s__Hydrogenophaga_sp._PBL-H3
1258	x__root	x__cellular_organisms	k__Bacteria	p__Proteobacteria	c__Betaproteobacteria	o__Burkholderiales	f__Comamonadaceae	g__Hydrogenophaga	x__unclassified_Hydrogenophaga	s__Hydrogenophaga_sp._PAMC20947
2495	x__root	x__cellular_organisms	k__Bacteria	p__Proteobacteria	c__Betaproteobacteria	o__Burkholderiales	f__Comamonadaceae	g__Hydrogenophaga	s__Hydrogenophaga_pseudoflava
1103	x__root	x__cellular_organisms	k__Bacteria	p__Proteobacteria	c__Betaproteobacteria	o__Burkholderiales	f__Comamonadaceae	g__Hydrogenophaga	s__Hydrogenophaga_crassostreae
2550	x__root	x__cellular_organisms	k__Bacteria	p__Proteobacteria	c__Betaproteobacteria	o__Burkholderiales	f__Comamonadaceae	g__Acidovorax
679	x__root	x__cellular_organisms	k__Bacteria	p__Proteobacteria	c__Betaproteobacteria	o__Burkholderiales	f__Comamonadaceae	g__Acidovorax	x__unclassified_Acidovorax
2472	x__root	x__cellular_organisms	k__Bacteria	p__Proteobacteria	c__Betaproteobacteria	o__Burkholderiales	f__Comamonadaceae	g__Acidovorax	x__unclassified_Acidovorax	s__Acidovorax_sp._KKS102
2336	x__root	x__cellular_organisms	k__Bacteria	p__Proteobacteria	c__Betaproteobacteria	o__Burkholderiales	f__Comamonadaceae	g__Acidovorax	x__unclassified_Acidovorax	s__Acidovorax_sp._1608163
1683	x__root	x__cellular_organisms	k__Bacteria	p__Proteobacteria	c__Betaproteobacteria	o__Burkholderiales	f__Comamonadaceae	g__Acidovorax	x__unclassified_Acidovorax	s__Acidovorax_sp._RAC01
1608	x__root	x__cellular_organisms	k__Bacteria	p__Proteobacteria	c__Betaproteobacteria	o__Burkholderiales	f__Comamonadaceae	g__Acidovorax	x__unclassified_Acidovorax	s__Acidovorax_sp._JMULE5
1468	x__root	x__cellular_organisms	k__Bacteria	p__Proteobacteria	c__Betaproteobacteria	o__Burkholderiales	f__Comamonadaceae	g__Acidovorax	x__unclassified_Acidovorax	s__Acidovorax_sp._HDW3
947	x__root	x__cellular_organisms	k__Bacteria	p__Proteobacteria	c__Betaproteobacteria	o__Burkholderiales	f__Comamonadaceae	g__Acidovorax	x__unclassified_Acidovorax	s__Acidovorax_sp._T1
153	x__root	x__cellular_organisms	k__Bacteria	p__Proteobacteria	c__Betaproteobacteria	o__Burkholderiales	f__Comamonadaceae	g__Acidovorax	x__unclassified_Acidovorax	s__Acidovorax_sp._JS42
0	x__root	x__cellular_organisms	k__Bacteria	p__Proteobacteria	c__Betaproteobacteria	o__Burkholderiales	f__Comamonadaceae	g__Acidovorax	s__Acidovorax_avenae
2538	x__root	x__cellular_organisms	k__Bacteria	p__Proteobacteria	c__Betaproteobacteria	o__Burkholderiales	f__Comamonadaceae	g__Acidovorax	s__Acidovorax_avenae	x__Acidovorax_avenae_subsp._avenae
102	x__root	x__cellular_organisms	k__Bacteria	p__Proteobacteria	c__Betaproteobacteria	o__Burkholderiales	f__Comamonadaceae	g__Acidovorax	s__Acidovorax_avenae	x__Acidovorax_avenae_subsp._avenae	x__Acidovorax_avenae_subsp._avenae_ATCC_19860
1853	x__root	x__cellular_organisms	k__Bacteria	p__Proteobacteria	c__Betaproteobacteria	o__Burkholderiales	f__Comamonadaceae	g__Acidovorax	s__Acidovorax_monticola
1816	x__root	x__cellular_organisms	k__Bacteria	p__Proteobacteria	c__Betaproteobacteria	o__Burkholderiales	f__Comamonadaceae	g__Acidovorax	s__Acidovorax_antarcticus
1709	x__root	x__cellular_organisms	k__Bacteria	p__Proteobacteria	c__Betaproteobacteria	o__Burkholderiales	f__Comamonadaceae	g__Acidovorax	s__Acidovorax_carolinensis
786	x__root	x__cellular_organisms	k__Bacteria	p__Proteobacteria	c__Betaproteobacteria	o__Burkholderiales	f__Comamonadaceae	g__Acidovorax	s__Acidovorax_citrulli
615	x__root	x__cellular_organisms	k__Bacteria	p__Proteobacteria	c__Betaproteobacteria	o__Burkholderiales	f__Comamonadaceae	g__Acidovorax	s__Acidovorax_cattleyae
0	x__root	x__cellular_organisms	k__Bacteria	p__Proteobacteria	c__Betaproteobacteria	o__Burkholderiales	f__Comamonadaceae	g__Acidovorax	s__Acidovorax_ebreus
175	x__root	x__cellular_organisms	k__Bacteria	p__Proteobacteria	c__Betaproteobacteria	o__Burkholderiales	f__Comamonadaceae	g__Acidovorax	s__Acidovorax_ebreus	x__Acidovorax_ebreus_TPSY
408	x__root	x__cellular_organisms	k__Bacteria	p__Proteobacteria	c__Betaproteobacteria	o__Burkholderiales	f__Comamonadaceae	g__Rhodoferax
34	x__root	x__cellular_organisms	k__Bacteria	p__Proteobacteria	c__Betaproteobacteria	o__Burkholderiales	f__Comamonadaceae	g__Rhodoferax	x__unclassified_Rhodoferax
2976	x__root	x__cellular_organisms	k__Bacteria	p__Proteobacteria	c__Betaproteobacteria	o__Burkholderiales	f__Comamonadaceae	g__Rhodoferax	x__unclassified_Rhodoferax	s__Rhodoferax_sp._BAB1
1359	x__root	x__cellular_organisms	k__Bacteria	p__Proteobacteria	c__Betaproteobacteria	o__Burkholderiales	f__Comamonadaceae	g__Rhodoferax	x__unclassified_Rhodoferax	s__Rhodoferax_sp._AJA081-3
566	x__root	x__cellular_organisms	k__Bacteria	p__Proteobacteria	c__Betaproteobacteria	o__Burkholderiales	f__Comamonadaceae	g__Rhodoferax	x__unclassified_Rhodoferax	s__Rhodoferax_sp._PAMC29310
2324	x__root	x__cellular_organisms	k__Bacteria	p__Proteobacteria	c__Betaproteobacteria	o__Burkholderiales	f__Comamonadaceae	g__Rhodoferax	s__Rhodoferax_koreense
2137	x__root	x__cellular_organisms	k__Bacteria	p__Proteobacteria	c__Betaproteobacteria	o__Burkholderiales	f__Comamonadaceae	g__Rhodoferax	s__Rhodoferax_sediminis
1325	x__root	x__cellular_organisms	k__Bacteria	p__Proteobacteria	c__Betaproteobacteria	o__Burkholderiales	f__Comamonadaceae	g__Rhodoferax	s__Rhodoferax_saidenbachensis
0	x__root	x__cellular_organisms	k__Bacteria	p__Proteobacteria	c__Betaproteobacteria	o__Burkholderiales	f__Comamonadaceae	g__Rhodoferax	s__Rhodoferax_ferrireducens
989	x__root	x__cellular_organisms	k__Bacteria	p__Proteobacteria	c__Betaproteobacteria	o__Burkholderiales	f__Comamonadaceae	g__Rhodoferax	s__Rhodoferax_ferrireducens	x__Rhodoferax_ferrireducens_T118
707	x__root	x__cellular_organisms	k__Bacteria	p__Proteobacteria	c__Betaproteobacteria	o__Burkholderiales	f__Comamonadaceae	g__Rhodoferax	s__Rhodoferax_antarcticus
1025	x__root	x__cellular_organisms	k__Bacteria	p__Proteobacteria	c__Betaproteobacteria	o__Burkholderiales	f__Comamonadaceae	g__Comamonas
1747	x__root	x__cellular_organisms	k__Bacteria	p__Proteobacteria	c__Betaproteobacteria	o__Burkholderiales	f__Comamonadaceae	g__Comamonas	s__Comamonas_aquatica
1593	x__root	x__cellular_organisms	k__Bacteria	p__Proteobacteria	c__Betaproteobacteria	o__Burkholderiales	f__Comamonadaceae	g__Comamonas	s__Comamonas_testosteroni
87	x__root	x__cellular_organisms	k__Bacteria	p__Proteobacteria	c__Betaproteobacteria	o__Burkholderiales	f__Comamonadaceae	g__Comamonas	s__Comamonas_testosteroni	x__Comamonas_testosteroni_TK102
7	x__root	x__cellular_organisms	k__Bacteria	p__Proteobacteria	c__Betaproteobacteria	o__Burkholderiales	f__Comamonadaceae	g__Comamonas	s__Comamonas_testosteroni	x__Comamonas_testosteroni_CNB-1
0	x__root	x__cellular_organisms	k__Bacteria	p__Proteobacteria	c__Betaproteobacteria	o__Burkholderiales	f__Comamonadaceae	g__Comamonas	x__unclassified_Comamonas
1603	x__root	x__cellular_organisms	k__Bacteria	p__Proteobacteria	c__Betaproteobacteria	o__Burkholderiales	f__Comamonadaceae	g__Comamonas	x__unclassified_Comamonas	s__Comamonas_sp._NLF-7-7
47	x__root	x__cellular_organisms	k__Bacteria	p__Proteobacteria	c__Betaproteobacteria	o__Burkholderiales	f__Comamonadaceae	g__Comamonas	x__unclassified_Comamonas	s__Comamonas_sp._7D-2
1564	x__root	x__cellular_organisms	k__Bacteria	p__Proteobacteria	c__Betaproteobacteria	o__Burkholderiales	f__Comamonadaceae	g__Comamonas	s__Comamonas_serinivorans
927	x__root	x__cellular_organisms	k__Bacteria	p__Proteobacteria	c__Betaproteobacteria	o__Burkholderiales	f__Comamonadaceae	g__Comamonas	s__Comamonas_piscis
848	x__root	x__cellular_organisms	k__Bacteria	p__Proteobacteria	c__Betaproteobacteria	o__Burkholderiales	f__Comamonadaceae	g__Comamonas	s__Comamonas_koreensis
682	x__root	x__cellular_organisms	k__Bacteria	p__Proteobacteria	c__Betaproteobacteria	o__Burkholderiales	f__Comamonadaceae	g__Comamonas	s__Comamonas_kerstersii
535	x__root	x__cellular_organisms	k__Bacteria	p__Proteobacteria	c__Betaproteobacteria	o__Burkholderiales	f__Comamonadaceae	g__Comamonas	s__Comamonas_thiooxydans
3190	x__root	x__cellular_organisms	k__Bacteria	p__Proteobacteria	c__Betaproteobacteria	o__Burkholderiales	f__Comamonadaceae	g__Delftia
1373	x__root	x__cellular_organisms	k__Bacteria	p__Proteobacteria	c__Betaproteobacteria	o__Burkholderiales	f__Comamonadaceae	g__Delftia	s__Delftia_acidovorans
339	x__root	x__cellular_organisms	k__Bacteria	p__Proteobacteria	c__Betaproteobacteria	o__Burkholderiales	f__Comamonadaceae	g__Delftia	s__Delftia_tsuruhatensis
247	x__root	x__cellular_organisms	k__Bacteria	p__Proteobacteria	c__Betaproteobacteria	o__Burkholderiales	f__Comamonadaceae	g__Delftia	s__Delftia_lacustris
21	x__root	x__cellular_organisms	k__Bacteria	p__Proteobacteria	c__Betaproteobacteria	o__Burkholderiales	f__Comamonadaceae	g__Delftia	x__unclassified_Delftia
132	x__root	x__cellular_organisms	k__Bacteria	p__Proteobacteria	c__Betaproteobacteria	o__Burkholderiales	f__Comamonadaceae	g__Delftia	x__unclassified_Delftia	s__Delftia_sp._Cs1-4
78	x__root	x__cellular_organisms	k__Bacteria	p__Proteobacteria	c__Betaproteobacteria	o__Burkholderiales	f__Comamonadaceae	g__Delftia	x__unclassified_Delftia	s__Delftia_sp._HK171
3	x__root	x__cellular_organisms	k__Bacteria	p__Proteobacteria	c__Betaproteobacteria	o__Burkholderiales	f__Comamonadaceae	g__Delftia	x__unclassified_Delftia	s__Delftia_sp._KV29
0	x__root	x__cellular_organisms	k__Bacteria	p__Proteobacteria	c__Betaproteobacteria	o__Burkholderiales	f__Comamonadaceae	g__Ramlibacter
2020	x__root	x__cellular_organisms	k__Bacteria	p__Proteobacteria	c__Betaproteobacteria	o__Burkholderiales	f__Comamonadaceae	g__Ramlibacter	s__Ramlibacter_tataouinensis
3048	x__root	x__cellular_organisms	k__Bacteria	p__Proteobacteria	c__Betaproteobacteria	o__Burkholderiales	f__Comamonadaceae	g__Ramlibacter	s__Ramlibacter_tataouinensis	x__Ramlibacter_tataouinensis_TTB310
113	x__root	x__cellular_organisms	k__Bacteria	p__Proteobacteria	c__Betaproteobacteria	o__Burkholderiales	f__Comamonadaceae	g__Polaromonas
1475	x__root	x__cellular_organisms	k__Bacteria	p__Proteobacteria	c__Betaproteobacteria	o__Burkholderiales	f__Comamonadaceae	g__Polaromonas	x__unclassified_Polaromonas
1384	x__root	x__cellular_organisms	k__Bacteria	p__Proteobacteria	c__Betaproteobacteria	o__Burkholderiales	f__Comamonadaceae	g__Polaromonas	x__unclassified_Polaromonas	s__Polaromonas_sp._JS666
10	x__root	x__cellular_organisms	k__Bacteria	p__Proteobacteria	c__Betaproteobacteria	o__Burkholderiales	f__Comamonadaceae	g__Polaromonas	x__unclassified_Polaromonas	s__Polaromonas_sp._H8N
8	x__root	x__cellular_organisms	k__Bacteria	p__Proteobacteria	c__Betaproteobacteria	o__Burkholderiales	f__Comamonadaceae	g__Polaromonas	x__unclassified_Polaromonas	s__Polaromonas_sp._W11N
4	x__root	x__cellular_organisms	k__Bacteria	p__Proteobacteria	c__Betaproteobacteria	o__Burkholderiales	f__Comamonadaceae	g__Polaromonas	x__unclassified_Polaromonas	s__Polaromonas_sp._H1N
2	x__root	x__cellular_organisms	k__Bacteria	p__Proteobacteria	c__Betaproteobacteria	o__Burkholderiales	f__Comamonadaceae	g__Polaromonas	x__unclassified_Polaromonas	s__Polaromonas_sp._H6N
1	x__root	x__cellular_organisms	k__Bacteria	p__Proteobacteria	c__Betaproteobacteria	o__Burkholderiales	f__Comamonadaceae	g__Polaromonas	x__unclassified_Polaromonas	s__Polaromonas_sp._E10S
1	x__root	x__cellular_organisms	k__Bacteria	p__Proteobacteria	c__Betaproteobacteria	o__Burkholderiales	f__Comamonadaceae	g__Polaromonas	x__unclassified_Polaromonas	s__Polaromonas_sp._E3S
1	x__root	x__cellular_organisms	k__Bacteria	p__Proteobacteria	c__Betaproteobacteria	o__Burkholderiales	f__Comamonadaceae	g__Polaromonas	x__unclassified_Polaromonas	s__Polaromonas_sp.
1	x__root	x__cellular_organisms	k__Bacteria	p__Proteobacteria	c__Betaproteobacteria	o__Burkholderiales	f__Comamonadaceae	g__Polaromonas	x__unclassified_Polaromonas	s__Polaromonas_sp._Pch-P
1	x__root	x__cellular_organisms	k__Bacteria	p__Proteobacteria	c__Betaproteobacteria	o__Burkholderiales	f__Comamonadaceae	g__Polaromonas	x__unclassified_Polaromonas	s__Polaromonas_sp._SP1
0	x__root	x__cellular_organisms	k__Bacteria	p__Proteobacteria	c__Betaproteobacteria	o__Burkholderiales	f__Comamonadaceae	g__Polaromonas	s__Polaromonas_naphthalenivorans
1356	x__root	x__cellular_organisms	k__Bacteria	p__Proteobacteria	c__Betaproteobacteria	o__Burkholderiales	f__Comamonadaceae	g__Polaromonas	s__Polaromonas_naphthalenivorans	x__Polaromonas_naphthalenivorans_CJ2
220	x__root	x__cellular_organisms	k__Bacteria	p__Proteobacteria	c__Betaproteobacteria	o__Burkholderiales	f__Comamonadaceae	g__Polaromonas	s__Polaromonas_vacuolata
93	x__root	x__cellular_organisms	k__Bacteria	p__Proteobacteria	c__Betaproteobacteria	o__Burkholderiales	f__Comamonadaceae	g__Ottowia
14	x__root	x__cellular_organisms	k__Bacteria	p__Proteobacteria	c__Betaproteobacteria	o__Burkholderiales	f__Comamonadaceae	g__Ottowia	x__unclassified_Ottowia
2048	x__root	x__cellular_organisms	k__Bacteria	p__Proteobacteria	c__Betaproteobacteria	o__Burkholderiales	f__Comamonadaceae	g__Ottowia	x__unclassified_Ottowia	s__Ottowia_sp._27C
899	x__root	x__cellular_organisms	k__Bacteria	p__Proteobacteria	c__Betaproteobacteria	o__Burkholderiales	f__Comamonadaceae	g__Ottowia	x__unclassified_Ottowia	s__Ottowia_sp._oral_taxon_894
1507	x__root	x__cellular_organisms	k__Bacteria	p__Proteobacteria	c__Betaproteobacteria	o__Burkholderiales	f__Comamonadaceae	g__Ottowia	s__Ottowia_oryzae
309	x__root	x__cellular_organisms	k__Bacteria	p__Proteobacteria	c__Betaproteobacteria	o__Burkholderiales	f__Comamonadaceae	g__Diaphorobacter
84	x__root	x__cellular_organisms	k__Bacteria	p__Proteobacteria	c__Betaproteobacteria	o__Burkholderiales	f__Comamonadaceae	g__Diaphorobacter	x__unclassified_Diaphorobacter
819	x__root	x__cellular_organisms	k__Bacteria	p__Proteobacteria	c__Betaproteobacteria	o__Burkholderiales	f__Comamonadaceae	g__Diaphorobacter	x__unclassified_Diaphorobacter	s__Diaphorobacter_sp._HDW4B
777	x__root	x__cellular_organisms	k__Bacteria	p__Proteobacteria	c__Betaproteobacteria	o__Burkholderiales	f__Comamonadaceae	g__Diaphorobacter	x__unclassified_Diaphorobacter	s__Diaphorobacter_sp._HDW4A
252	x__root	x__cellular_organisms	k__Bacteria	p__Proteobacteria	c__Betaproteobacteria	o__Burkholderiales	f__Comamonadaceae	g__Diaphorobacter	x__unclassified_Diaphorobacter	s__Diaphorobacter_sp._JS3050
189	x__root	x__cellular_organisms	k__Bacteria	p__Proteobacteria	c__Betaproteobacteria	o__Burkholderiales	f__Comamonadaceae	g__Diaphorobacter	x__unclassified_Diaphorobacter	s__Diaphorobacter_sp._JS3051
974	x__root	x__cellular_organisms	k__Bacteria	p__Proteobacteria	c__Betaproteobacteria	o__Burkholderiales	f__Comamonadaceae	g__Diaphorobacter	s__Diaphorobacter_ruginosibacter
712	x__root	x__cellular_organisms	k__Bacteria	p__Proteobacteria	c__Betaproteobacteria	o__Burkholderiales	f__Comamonadaceae	g__Diaphorobacter	s__Diaphorobacter_aerolatus
215	x__root	x__cellular_organisms	k__Bacteria	p__Proteobacteria	c__Betaproteobacteria	o__Burkholderiales	f__Comamonadaceae	g__Diaphorobacter	s__Diaphorobacter_polyhydroxybutyrativorans
0	x__root	x__cellular_organisms	k__Bacteria	p__Proteobacteria	c__Betaproteobacteria	o__Burkholderiales	f__Comamonadaceae	g__Kinneretia
0	x__root	x__cellular_organisms	k__Bacteria	p__Proteobacteria	c__Betaproteobacteria	o__Burkholderiales	f__Comamonadaceae	g__Kinneretia	x__unclassified_Kinneretia
4212	x__root	x__cellular_organisms	k__Bacteria	p__Proteobacteria	c__Betaproteobacteria	o__Burkholderiales	f__Comamonadaceae	g__Kinneretia	x__unclassified_Kinneretia	s__Kinneretia_sp._DAIF2
0	x__root	x__cellular_organisms	k__Bacteria	p__Proteobacteria	c__Betaproteobacteria	o__Burkholderiales	f__Comamonadaceae	g__Alicycliphilus
3101	x__root	x__cellular_organisms	k__Bacteria	p__Proteobacteria	c__Betaproteobacteria	o__Burkholderiales	f__Comamonadaceae	g__Alicycliphilus	s__Alicycliphilus_denitrificans
195	x__root	x__cellular_organisms	k__Bacteria	p__Proteobacteria	c__Betaproteobacteria	o__Burkholderiales	f__Comamonadaceae	g__Alicycliphilus	s__Alicycliphilus_denitrificans	x__Alicycliphilus_denitrificans_K601
151	x__root	x__cellular_organisms	k__Bacteria	p__Proteobacteria	c__Betaproteobacteria	o__Burkholderiales	f__Comamonadaceae	g__Alicycliphilus	s__Alicycliphilus_denitrificans	x__Alicycliphilus_denitrificans_BC
0	x__root	x__cellular_organisms	k__Bacteria	p__Proteobacteria	c__Betaproteobacteria	o__Burkholderiales	f__Comamonadaceae	g__Limnohabitans
123	x__root	x__cellular_organisms	k__Bacteria	p__Proteobacteria	c__Betaproteobacteria	o__Burkholderiales	f__Comamonadaceae	g__Limnohabitans	x__unclassified_Limnohabitans
2452	x__root	x__cellular_organisms	k__Bacteria	p__Proteobacteria	c__Betaproteobacteria	o__Burkholderiales	f__Comamonadaceae	g__Limnohabitans	x__unclassified_Limnohabitans	s__Limnohabitans_sp._63ED37-2
720	x__root	x__cellular_organisms	k__Bacteria	p__Proteobacteria	c__Betaproteobacteria	o__Burkholderiales	f__Comamonadaceae	g__Limnohabitans	x__unclassified_Limnohabitans	s__Limnohabitans_sp._103DPR2
250	x__root	x__cellular_organisms	k__Bacteria	p__Proteobacteria	c__Betaproteobacteria	o__Burkholderiales	f__Comamonadaceae	g__Serpentinomonas
1207	x__root	x__cellular_organisms	k__Bacteria	p__Proteobacteria	c__Betaproteobacteria	o__Burkholderiales	f__Comamonadaceae	g__Serpentinomonas	s__Serpentinomonas_mccroryi
1092	x__root	x__cellular_organisms	k__Bacteria	p__Proteobacteria	c__Betaproteobacteria	o__Burkholderiales	f__Comamonadaceae	g__Serpentinomonas	s__Serpentinomonas_raichei
0	x__root	x__cellular_organisms	k__Bacteria	p__Proteobacteria	c__Betaproteobacteria	o__Burkholderiales	f__Comamonadaceae	g__Schlegelella
2236	x__root	x__cellular_organisms	k__Bacteria	p__Proteobacteria	c__Betaproteobacteria	o__Burkholderiales	f__Comamonadaceae	g__Schlegelella	s__Schlegelella_thermodepolymerans
0	x__root	x__cellular_organisms	k__Bacteria	p__Proteobacteria	c__Betaproteobacteria	o__Burkholderiales	f__Comamonadaceae	g__Hylemonella
1517	x__root	x__cellular_organisms	k__Bacteria	p__Proteobacteria	c__Betaproteobacteria	o__Burkholderiales	f__Comamonadaceae	g__Hylemonella	s__Hylemonella_gracilis
0	x__root	x__cellular_organisms	k__Bacteria	p__Proteobacteria	c__Betaproteobacteria	o__Burkholderiales	f__Comamonadaceae	g__Pulveribacter
1433	x__root	x__cellular_organisms	k__Bacteria	p__Proteobacteria	c__Betaproteobacteria	o__Burkholderiales	f__Comamonadaceae	g__Pulveribacter	s__Pulveribacter_suum
0	x__root	x__cellular_organisms	k__Bacteria	p__Proteobacteria	c__Betaproteobacteria	o__Burkholderiales	f__Comamonadaceae	g__Verminephrobacter
0	x__root	x__cellular_organisms	k__Bacteria	p__Proteobacteria	c__Betaproteobacteria	o__Burkholderiales	f__Comamonadaceae	g__Verminephrobacter	s__Verminephrobacter_eiseniae
1426	x__root	x__cellular_organisms	k__Bacteria	p__Proteobacteria	c__Betaproteobacteria	o__Burkholderiales	f__Comamonadaceae	g__Verminephrobacter	s__Verminephrobacter_eiseniae	x__Verminephrobacter_eiseniae_EF01-2
0	x__root	x__cellular_organisms	k__Bacteria	p__Proteobacteria	c__Betaproteobacteria	o__Burkholderiales	f__Comamonadaceae	g__Melaminivora
0	x__root	x__cellular_organisms	k__Bacteria	p__Proteobacteria	c__Betaproteobacteria	o__Burkholderiales	f__Comamonadaceae	g__Melaminivora	x__unclassified_Melaminivora
1409	x__root	x__cellular_organisms	k__Bacteria	p__Proteobacteria	c__Betaproteobacteria	o__Burkholderiales	f__Comamonadaceae	g__Melaminivora	x__unclassified_Melaminivora	s__Melaminivora_sp._SC2-9
0	x__root	x__cellular_organisms	k__Bacteria	p__Proteobacteria	c__Betaproteobacteria	o__Burkholderiales	f__Comamonadaceae	g__Simplicispira
1088	x__root	x__cellular_organisms	k__Bacteria	p__Proteobacteria	c__Betaproteobacteria	o__Burkholderiales	f__Comamonadaceae	g__Simplicispira	s__Simplicispira_suum
0	x__root	x__cellular_organisms	k__Bacteria	p__Proteobacteria	c__Betaproteobacteria	o__Burkholderiales	f__Comamonadaceae	g__Curvibacter
0	x__root	x__cellular_organisms	k__Bacteria	p__Proteobacteria	c__Betaproteobacteria	o__Burkholderiales	f__Comamonadaceae	g__Curvibacter	x__unclassified_Curvibacter
847	x__root	x__cellular_organisms	k__Bacteria	p__Proteobacteria	c__Betaproteobacteria	o__Burkholderiales	f__Comamonadaceae	g__Curvibacter	x__unclassified_Curvibacter	s__Curvibacter_sp._AEP1-3
0	x__root	x__cellular_organisms	k__Bacteria	p__Proteobacteria	c__Betaproteobacteria	o__Burkholderiales	f__Comamonadaceae	g__Candidatus_Symbiobacter
0	x__root	x__cellular_organisms	k__Bacteria	p__Proteobacteria	c__Betaproteobacteria	o__Burkholderiales	f__Comamonadaceae	g__Candidatus_Symbiobacter	s__Candidatus_Symbiobacter_mobilis
357	x__root	x__cellular_organisms	k__Bacteria	p__Proteobacteria	c__Betaproteobacteria	o__Burkholderiales	f__Comamonadaceae	g__Candidatus_Symbiobacter	s__Candidatus_Symbiobacter_mobilis	x__Candidatus_Symbiobacter_mobilis_CR
5309	x__root	x__cellular_organisms	k__Bacteria	p__Proteobacteria	c__Betaproteobacteria	o__Burkholderiales	f__Burkholderiaceae
6006	x__root	x__cellular_organisms	k__Bacteria	p__Proteobacteria	c__Betaproteobacteria	o__Burkholderiales	f__Burkholderiaceae	g__Burkholderia
4080	x__root	x__cellular_organisms	k__Bacteria	p__Proteobacteria	c__Betaproteobacteria	o__Burkholderiales	f__Burkholderiaceae	g__Burkholderia	x__Burkholderia_cepacia_complex
1723	x__root	x__cellular_organisms	k__Bacteria	p__Proteobacteria	c__Betaproteobacteria	o__Burkholderiales	f__Burkholderiaceae	g__Burkholderia	x__Burkholderia_cepacia_complex	s__Burkholderia_cenocepacia
72	x__root	x__cellular_organisms	k__Bacteria	p__Proteobacteria	c__Betaproteobacteria	o__Burkholderiales	f__Burkholderiaceae	g__Burkholderia	x__Burkholderia_cepacia_complex	s__Burkholderia_cenocepacia	x__Burkholderia_cenocepacia_MC0-3
17	x__root	x__cellular_organisms	k__Bacteria	p__Proteobacteria	c__Betaproteobacteria	o__Burkholderiales	f__Burkholderiaceae	g__Burkholderia	x__Burkholderia_cepacia_complex	s__Burkholderia_cenocepacia	x__Burkholderia_cenocepacia_H111
1	x__root	x__cellular_organisms	k__Bacteria	p__Proteobacteria	c__Betaproteobacteria	o__Burkholderiales	f__Burkholderiaceae	g__Burkholderia	x__Burkholderia_cepacia_complex	s__Burkholderia_cenocepacia	x__Burkholderia_cenocepacia_AU_1054
1	x__root	x__cellular_organisms	k__Bacteria	p__Proteobacteria	c__Betaproteobacteria	o__Burkholderiales	f__Burkholderiaceae	g__Burkholderia	x__Burkholderia_cepacia_complex	s__Burkholderia_cenocepacia	x__Burkholderia_cenocepacia_HI2424
1642	x__root	x__cellular_organisms	k__Bacteria	p__Proteobacteria	c__Betaproteobacteria	o__Burkholderiales	f__Burkholderiaceae	g__Burkholderia	x__Burkholderia_cepacia_complex	s__Burkholderia_multivorans
36	x__root	x__cellular_organisms	k__Bacteria	p__Proteobacteria	c__Betaproteobacteria	o__Burkholderiales	f__Burkholderiaceae	g__Burkholderia	x__Burkholderia_cepacia_complex	s__Burkholderia_multivorans	x__Burkholderia_multivorans_ATCC_17616
916	x__root	x__cellular_organisms	k__Bacteria	p__Proteobacteria	c__Betaproteobacteria	o__Burkholderiales	f__Burkholderiaceae	g__Burkholderia	x__Burkholderia_cepacia_complex	s__Burkholderia_cepacia
417	x__root	x__cellular_organisms	k__Bacteria	p__Proteobacteria	c__Betaproteobacteria	o__Burkholderiales	f__Burkholderiaceae	g__Burkholderia	x__Burkholderia_cepacia_complex	s__Burkholderia_cepacia	x__Burkholderia_cepacia_JBK9
285	x__root	x__cellular_organisms	k__Bacteria	p__Proteobacteria	c__Betaproteobacteria	o__Burkholderiales	f__Burkholderiaceae	g__Burkholderia	x__Burkholderia_cepacia_complex	s__Burkholderia_cepacia	x__Burkholderia_cepacia_GG4
1	x__root	x__cellular_organisms	k__Bacteria	p__Proteobacteria	c__Betaproteobacteria	o__Burkholderiales	f__Burkholderiaceae	g__Burkholderia	x__Burkholderia_cepacia_complex	s__Burkholderia_cepacia	x__Burkholderia_cepacia_ATCC_25416
861	x__root	x__cellular_organisms	k__Bacteria	p__Proteobacteria	c__Betaproteobacteria	o__Burkholderiales	f__Burkholderiaceae	g__Burkholderia	x__Burkholderia_cepacia_complex	s__Burkholderia_ubonensis
68	x__root	x__cellular_organisms	k__Bacteria	p__Proteobacteria	c__Betaproteobacteria	o__Burkholderiales	f__Burkholderiaceae	g__Burkholderia	x__Burkholderia_cepacia_complex	s__Burkholderia_ubonensis	x__Burkholderia_ubonensis_MSMB22
876	x__root	x__cellular_organisms	k__Bacteria	p__Proteobacteria	c__Betaproteobacteria	o__Burkholderiales	f__Burkholderiaceae	g__Burkholderia	x__Burkholderia_cepacia_complex	s__Burkholderia_contaminans
757	x__root	x__cellular_organisms	k__Bacteria	p__Proteobacteria	c__Betaproteobacteria	o__Burkholderiales	f__Burkholderiaceae	g__Burkholderia	x__Burkholderia_cepacia_complex	s__Burkholderia_lata
625	x__root	x__cellular_organisms	k__Bacteria	p__Proteobacteria	c__Betaproteobacteria	o__Burkholderiales	f__Burkholderiaceae	g__Burkholderia	x__Burkholderia_cepacia_complex	s__Burkholderia_stabilis
599	x__root	x__cellular_organisms	k__Bacteria	p__Proteobacteria	c__Betaproteobacteria	o__Burkholderiales	f__Burkholderiaceae	g__Burkholderia	x__Burkholderia_cepacia_complex	s__Burkholderia_stagnalis
597	x__root	x__cellular_organisms	k__Bacteria	p__Proteobacteria	c__Betaproteobacteria	o__Burkholderiales	f__Burkholderiaceae	g__Burkholderia	x__Burkholderia_cepacia_complex	s__Burkholderia_anthina
478	x__root	x__cellular_organisms	k__Bacteria	p__Proteobacteria	c__Betaproteobacteria	o__Burkholderiales	f__Burkholderiaceae	g__Burkholderia	x__Burkholderia_cepacia_complex	s__Burkholderia_pyrrocinia
349	x__root	x__cellular_organisms	k__Bacteria	p__Proteobacteria	c__Betaproteobacteria	o__Burkholderiales	f__Burkholderiaceae	g__Burkholderia	x__Burkholderia_cepacia_complex	s__Burkholderia_ambifaria
78	x__root	x__cellular_organisms	k__Bacteria	p__Proteobacteria	c__Betaproteobacteria	o__Burkholderiales	f__Burkholderiaceae	g__Burkholderia	x__Burkholderia_cepacia_complex	s__Burkholderia_ambifaria	x__Burkholderia_ambifaria_MC40-6
2	x__root	x__cellular_organisms	k__Bacteria	p__Proteobacteria	c__Betaproteobacteria	o__Burkholderiales	f__Burkholderiaceae	g__Burkholderia	x__Burkholderia_cepacia_complex	s__Burkholderia_ambifaria	x__Burkholderia_ambifaria_AMMD
396	x__root	x__cellular_organisms	k__Bacteria	p__Proteobacteria	c__Betaproteobacteria	o__Burkholderiales	f__Burkholderiaceae	g__Burkholderia	x__Burkholderia_cepacia_complex	s__Burkholderia_seminalis
391	x__root	x__cellular_organisms	k__Bacteria	p__Proteobacteria	c__Betaproteobacteria	o__Burkholderiales	f__Burkholderiaceae	g__Burkholderia	x__Burkholderia_cepacia_complex	s__Burkholderia_territorii
288	x__root	x__cellular_organisms	k__Bacteria	p__Proteobacteria	c__Betaproteobacteria	o__Burkholderiales	f__Burkholderiaceae	g__Burkholderia	x__Burkholderia_cepacia_complex	s__Burkholderia_metallica
274	x__root	x__cellular_organisms	k__Bacteria	p__Proteobacteria	c__Betaproteobacteria	o__Burkholderiales	f__Burkholderiaceae	g__Burkholderia	x__Burkholderia_cepacia_complex	s__Burkholderia_vietnamiensis
202	x__root	x__cellular_organisms	k__Bacteria	p__Proteobacteria	c__Betaproteobacteria	o__Burkholderiales	f__Burkholderiaceae	g__Burkholderia	x__Burkholderia_cepacia_complex	s__Burkholderia_diffusa
186	x__root	x__cellular_organisms	k__Bacteria	p__Proteobacteria	c__Betaproteobacteria	o__Burkholderiales	f__Burkholderiaceae	g__Burkholderia	x__Burkholderia_cepacia_complex	s__Burkholderia_pseudomultivorans
98	x__root	x__cellular_organisms	k__Bacteria	p__Proteobacteria	c__Betaproteobacteria	o__Burkholderiales	f__Burkholderiaceae	g__Burkholderia	x__Burkholderia_cepacia_complex	s__Burkholderia_latens
0	x__root	x__cellular_organisms	k__Bacteria	p__Proteobacteria	c__Betaproteobacteria	o__Burkholderiales	f__Burkholderiaceae	g__Burkholderia	x__Burkholderia_cepacia_complex	s__Burkholderia_dolosa
2	x__root	x__cellular_organisms	k__Bacteria	p__Proteobacteria	c__Betaproteobacteria	o__Burkholderiales	f__Burkholderiaceae	g__Burkholderia	x__Burkholderia_cepacia_complex	s__Burkholderia_dolosa	x__Burkholderia_dolosa_PC543
1057	x__root	x__cellular_organisms	k__Bacteria	p__Proteobacteria	c__Betaproteobacteria	o__Burkholderiales	f__Burkholderiaceae	g__Burkholderia	x__unclassified_Burkholderia
784	x__root	x__cellular_organisms	k__Bacteria	p__Proteobacteria	c__Betaproteobacteria	o__Burkholderiales	f__Burkholderiaceae	g__Burkholderia	x__unclassified_Burkholderia	s__Burkholderia_sp._DHOD12
536	x__root	x__cellular_organisms	k__Bacteria	p__Proteobacteria	c__Betaproteobacteria	o__Burkholderiales	f__Burkholderiaceae	g__Burkholderia	x__unclassified_Burkholderia	s__Burkholderia_sp._THE68
427	x__root	x__cellular_organisms	k__Bacteria	p__Proteobacteria	c__Betaproteobacteria	o__Burkholderiales	f__Burkholderiaceae	g__Burkholderia	x__unclassified_Burkholderia	s__Burkholderia_sp._Bp7605
362	x__root	x__cellular_organisms	k__Bacteria	p__Proteobacteria	c__Betaproteobacteria	o__Burkholderiales	f__Burkholderiaceae	g__Burkholderia	x__unclassified_Burkholderia	s__Burkholderia_sp._CCGE1003
313	x__root	x__cellular_organisms	k__Bacteria	p__Proteobacteria	c__Betaproteobacteria	o__Burkholderiales	f__Burkholderiaceae	g__Burkholderia	x__unclassified_Burkholderia	s__Burkholderia_sp._JP2-270
249	x__root	x__cellular_organisms	k__Bacteria	p__Proteobacteria	c__Betaproteobacteria	o__Burkholderiales	f__Burkholderiaceae	g__Burkholderia	x__unclassified_Burkholderia	s__Burkholderia_sp._NRF60-BP8
213	x__root	x__cellular_organisms	k__Bacteria	p__Proteobacteria	c__Betaproteobacteria	o__Burkholderiales	f__Burkholderiaceae	g__Burkholderia	x__unclassified_Burkholderia	s__Burkholderia_sp._MS389
202	x__root	x__cellular_organisms	k__Bacteria	p__Proteobacteria	c__Betaproteobacteria	o__Burkholderiales	f__Burkholderiaceae	g__Burkholderia	x__unclassified_Burkholderia	s__Burkholderia_sp._LA-2-3-30-S1-D2
201	x__root	x__cellular_organisms	k__Bacteria	p__Proteobacteria	c__Betaproteobacteria	o__Burkholderiales	f__Burkholderiaceae	g__Burkholderia	x__unclassified_Burkholderia	s__Burkholderia_sp._MSMB0856
198	x__root	x__cellular_organisms	k__Bacteria	p__Proteobacteria	c__Betaproteobacteria	o__Burkholderiales	f__Burkholderiaceae	g__Burkholderia	x__unclassified_Burkholderia	s__Burkholderia_sp._KK1
181	x__root	x__cellular_organisms	k__Bacteria	p__Proteobacteria	c__Betaproteobacteria	o__Burkholderiales	f__Burkholderiaceae	g__Burkholderia	x__unclassified_Burkholderia	s__Burkholderia_sp._MS455
142	x__root	x__cellular_organisms	k__Bacteria	p__Proteobacteria	c__Betaproteobacteria	o__Burkholderiales	f__Burkholderiaceae	g__Burkholderia	x__unclassified_Burkholderia	s__Burkholderia_sp._RPE67
134	x__root	x__cellular_organisms	k__Bacteria	p__Proteobacteria	c__Betaproteobacteria	o__Burkholderiales	f__Burkholderiaceae	g__Burkholderia	x__unclassified_Burkholderia	s__Burkholderia_sp._YI23
112	x__root	x__cellular_organisms	k__Bacteria	p__Proteobacteria	c__Betaproteobacteria	o__Burkholderiales	f__Burkholderiaceae	g__Burkholderia	x__unclassified_Burkholderia	s__Burkholderia_sp._IDO3
92	x__root	x__cellular_organisms	k__Bacteria	p__Proteobacteria	c__Betaproteobacteria	o__Burkholderiales	f__Burkholderiaceae	g__Burkholderia	x__unclassified_Burkholderia	s__Burkholderia_sp._PAMC_26561
64	x__root	x__cellular_organisms	k__Bacteria	p__Proteobacteria	c__Betaproteobacteria	o__Burkholderiales	f__Burkholderiaceae	g__Burkholderia	x__unclassified_Burkholderia	s__Burkholderia_sp._KBS0801
56	x__root	x__cellular_organisms	k__Bacteria	p__Proteobacteria	c__Betaproteobacteria	o__Burkholderiales	f__Burkholderiaceae	g__Burkholderia	x__unclassified_Burkholderia	s__Burkholderia_sp._PAMC_28687
34	x__root	x__cellular_organisms	k__Bacteria	p__Proteobacteria	c__Betaproteobacteria	o__Burkholderiales	f__Burkholderiaceae	g__Burkholderia	x__unclassified_Burkholderia	s__Burkholderia_sp._MBR-1
23	x__root	x__cellular_organisms	k__Bacteria	p__Proteobacteria	c__Betaproteobacteria	o__Burkholderiales	f__Burkholderiaceae	g__Burkholderia	x__unclassified_Burkholderia	s__Burkholderia_sp._KJ006
4	x__root	x__cellular_organisms	k__Bacteria	p__Proteobacteria	c__Betaproteobacteria	o__Burkholderiales	f__Burkholderiaceae	g__Burkholderia	x__unclassified_Burkholderia	s__Burkholderia_sp._M701
1791	x__root	x__cellular_organisms	k__Bacteria	p__Proteobacteria	c__Betaproteobacteria	o__Burkholderiales	f__Burkholderiaceae	g__Burkholderia	x__pseudomallei_group
917	x__root	x__cellular_organisms	k__Bacteria	p__Proteobacteria	c__Betaproteobacteria	o__Burkholderiales	f__Burkholderiaceae	g__Burkholderia	x__pseudomallei_group	s__Burkholderia_pseudomallei
311	x__root	x__cellular_organisms	k__Bacteria	p__Proteobacteria	c__Betaproteobacteria	o__Burkholderiales	f__Burkholderiaceae	g__Burkholderia	x__pseudomallei_group	s__Burkholderia_pseudomallei	x__Burkholderia_pseudomallei_K42
39	x__root	x__cellular_organisms	k__Bacteria	p__Proteobacteria	c__Betaproteobacteria	o__Burkholderiales	f__Burkholderiaceae	g__Burkholderia	x__pseudomallei_group	s__Burkholderia_pseudomallei	x__Burkholderia_pseudomallei_NCTC_13178
30	x__root	x__cellular_organisms	k__Bacteria	p__Proteobacteria	c__Betaproteobacteria	o__Burkholderiales	f__Burkholderiaceae	g__Burkholderia	x__pseudomallei_group	s__Burkholderia_pseudomallei	x__Burkholderia_pseudomallei_MSHR1153
21	x__root	x__cellular_organisms	k__Bacteria	p__Proteobacteria	c__Betaproteobacteria	o__Burkholderiales	f__Burkholderiaceae	g__Burkholderia	x__pseudomallei_group	s__Burkholderia_pseudomallei	x__Burkholderia_pseudomallei_Pasteur_52237
17	x__root	x__cellular_organisms	k__Bacteria	p__Proteobacteria	c__Betaproteobacteria	o__Burkholderiales	f__Burkholderiaceae	g__Burkholderia	x__pseudomallei_group	s__Burkholderia_pseudomallei	x__Burkholderia_pseudomallei_MSHR840
14	x__root	x__cellular_organisms	k__Bacteria	p__Proteobacteria	c__Betaproteobacteria	o__Burkholderiales	f__Burkholderiaceae	g__Burkholderia	x__pseudomallei_group	s__Burkholderia_pseudomallei	x__Burkholderia_pseudomallei_MSHR2543
12	x__root	x__cellular_organisms	k__Bacteria	p__Proteobacteria	c__Betaproteobacteria	o__Burkholderiales	f__Burkholderiaceae	g__Burkholderia	x__pseudomallei_group	s__Burkholderia_pseudomallei	x__Burkholderia_pseudomallei_NCTC_13179
8	x__root	x__cellular_organisms	k__Bacteria	p__Proteobacteria	c__Betaproteobacteria	o__Burkholderiales	f__Burkholderiaceae	g__Burkholderia	x__pseudomallei_group	s__Burkholderia_pseudomallei	x__Burkholderia_pseudomallei_MSHR1328
8	x__root	x__cellular_organisms	k__Bacteria	p__Proteobacteria	c__Betaproteobacteria	o__Burkholderiales	f__Burkholderiaceae	g__Burkholderia	x__pseudomallei_group	s__Burkholderia_pseudomallei	x__Burkholderia_pseudomallei_MSHR3965
8	x__root	x__cellular_organisms	k__Bacteria	p__Proteobacteria	c__Betaproteobacteria	o__Burkholderiales	f__Burkholderiaceae	g__Burkholderia	x__pseudomallei_group	s__Burkholderia_pseudomallei	x__Burkholderia_pseudomallei_BPC006
7	x__root	x__cellular_organisms	k__Bacteria	p__Proteobacteria	c__Betaproteobacteria	o__Burkholderiales	f__Burkholderiaceae	g__Burkholderia	x__pseudomallei_group	s__Burkholderia_pseudomallei	x__Burkholderia_pseudomallei_NAU35A-3
4	x__root	x__cellular_organisms	k__Bacteria	p__Proteobacteria	c__Betaproteobacteria	o__Burkholderiales	f__Burkholderiaceae	g__Burkholderia	x__pseudomallei_group	s__Burkholderia_pseudomallei	x__Burkholderia_pseudomallei_Bp22
3	x__root	x__cellular_organisms	k__Bacteria	p__Proteobacteria	c__Betaproteobacteria	o__Burkholderiales	f__Burkholderiaceae	g__Burkholderia	x__pseudomallei_group	s__Burkholderia_pseudomallei	x__Burkholderia_pseudomallei_TSV_48
3	x__root	x__cellular_organisms	k__Bacteria	p__Proteobacteria	c__Betaproteobacteria	o__Burkholderiales	f__Burkholderiaceae	g__Burkholderia	x__pseudomallei_group	s__Burkholderia_pseudomallei	x__Burkholderia_pseudomallei_1026b
2	x__root	x__cellular_organisms	k__Bacteria	p__Proteobacteria	c__Betaproteobacteria	o__Burkholderiales	f__Burkholderiaceae	g__Burkholderia	x__pseudomallei_group	s__Burkholderia_pseudomallei	x__Burkholderia_pseudomallei_HBPUB10134a
2	x__root	x__cellular_organisms	k__Bacteria	p__Proteobacteria	c__Betaproteobacteria	o__Burkholderiales	f__Burkholderiaceae	g__Burkholderia	x__pseudomallei_group	s__Burkholderia_pseudomallei	x__Burkholderia_pseudomallei_MSHR1079
2	x__root	x__cellular_organisms	k__Bacteria	p__Proteobacteria	c__Betaproteobacteria	o__Burkholderiales	f__Burkholderiaceae	g__Burkholderia	x__pseudomallei_group	s__Burkholderia_pseudomallei	x__Burkholderia_pseudomallei_MSHR435
2	x__root	x__cellular_organisms	k__Bacteria	p__Proteobacteria	c__Betaproteobacteria	o__Burkholderiales	f__Burkholderiaceae	g__Burkholderia	x__pseudomallei_group	s__Burkholderia_pseudomallei	x__Burkholderia_pseudomallei_PB08298010
1	x__root	x__cellular_organisms	k__Bacteria	p__Proteobacteria	c__Betaproteobacteria	o__Burkholderiales	f__Burkholderiaceae	g__Burkholderia	x__pseudomallei_group	s__Burkholderia_pseudomallei	x__Burkholderia_pseudomallei_MSHR520
1	x__root	x__cellular_organisms	k__Bacteria	p__Proteobacteria	c__Betaproteobacteria	o__Burkholderiales	f__Burkholderiaceae	g__Burkholderia	x__pseudomallei_group	s__Burkholderia_pseudomallei	x__Burkholderia_pseudomallei_HBPUB10303a
1	x__root	x__cellular_organisms	k__Bacteria	p__Proteobacteria	c__Betaproteobacteria	o__Burkholderiales	f__Burkholderiaceae	g__Burkholderia	x__pseudomallei_group	s__Burkholderia_pseudomallei	x__Burkholderia_pseudomallei_MSHR511
1	x__root	x__cellular_organisms	k__Bacteria	p__Proteobacteria	c__Betaproteobacteria	o__Burkholderiales	f__Burkholderiaceae	g__Burkholderia	x__pseudomallei_group	s__Burkholderia_pseudomallei	x__Burkholderia_pseudomallei_MSHR62
1	x__root	x__cellular_organisms	k__Bacteria	p__Proteobacteria	c__Betaproteobacteria	o__Burkholderiales	f__Burkholderiaceae	g__Burkholderia	x__pseudomallei_group	s__Burkholderia_pseudomallei	x__Burkholderia_pseudomallei_1106b
1	x__root	x__cellular_organisms	k__Bacteria	p__Proteobacteria	c__Betaproteobacteria	o__Burkholderiales	f__Burkholderiaceae	g__Burkholderia	x__pseudomallei_group	s__Burkholderia_pseudomallei	x__Burkholderia_pseudomallei_K96243
571	x__root	x__cellular_organisms	k__Bacteria	p__Proteobacteria	c__Betaproteobacteria	o__Burkholderiales	f__Burkholderiaceae	g__Burkholderia	x__pseudomallei_group	s__Burkholderia_thailandensis
5	x__root	x__cellular_organisms	k__Bacteria	p__Proteobacteria	c__Betaproteobacteria	o__Burkholderiales	f__Burkholderiaceae	g__Burkholderia	x__pseudomallei_group	s__Burkholderia_thailandensis	x__Burkholderia_thailandensis_E254
1	x__root	x__cellular_organisms	k__Bacteria	p__Proteobacteria	c__Betaproteobacteria	o__Burkholderiales	f__Burkholderiaceae	g__Burkholderia	x__pseudomallei_group	s__Burkholderia_thailandensis	x__Burkholderia_thailandensis_E264
400	x__root	x__cellular_organisms	k__Bacteria	p__Proteobacteria	c__Betaproteobacteria	o__Burkholderiales	f__Burkholderiaceae	g__Burkholderia	x__pseudomallei_group	s__Burkholderia_oklahomensis
49	x__root	x__cellular_organisms	k__Bacteria	p__Proteobacteria	c__Betaproteobacteria	o__Burkholderiales	f__Burkholderiaceae	g__Burkholderia	x__pseudomallei_group	s__Burkholderia_oklahomensis	x__Burkholderia_oklahomensis_C6786
303	x__root	x__cellular_organisms	k__Bacteria	p__Proteobacteria	c__Betaproteobacteria	o__Burkholderiales	f__Burkholderiaceae	g__Burkholderia	x__pseudomallei_group	s__Burkholderia_sp._BDU6
238	x__root	x__cellular_organisms	k__Bacteria	p__Proteobacteria	c__Betaproteobacteria	o__Burkholderiales	f__Burkholderiaceae	g__Burkholderia	x__pseudomallei_group	s__Burkholderia_sp._BDU8
46	x__root	x__cellular_organisms	k__Bacteria	p__Proteobacteria	c__Betaproteobacteria	o__Burkholderiales	f__Burkholderiaceae	g__Burkholderia	x__pseudomallei_group	s__Burkholderia_sp._MSMB1588
44	x__root	x__cellular_organisms	k__Bacteria	p__Proteobacteria	c__Betaproteobacteria	o__Burkholderiales	f__Burkholderiaceae	g__Burkholderia	x__pseudomallei_group	s__Burkholderia_sp._MSMB617WGS
35	x__root	x__cellular_organisms	k__Bacteria	p__Proteobacteria	c__Betaproteobacteria	o__Burkholderiales	f__Burkholderiaceae	g__Burkholderia	x__pseudomallei_group	s__Burkholderia_sp._MSMB0266
25	x__root	x__cellular_organisms	k__Bacteria	p__Proteobacteria	c__Betaproteobacteria	o__Burkholderiales	f__Burkholderiaceae	g__Burkholderia	x__pseudomallei_group	s__Burkholderia_mallei
1	x__root	x__cellular_organisms	k__Bacteria	p__Proteobacteria	c__Betaproteobacteria	o__Burkholderiales	f__Burkholderiaceae	g__Burkholderia	x__pseudomallei_group	s__Burkholderia_mallei	x__Burkholderia_mallei_NCTC_10247
20	x__root	x__cellular_organisms	k__Bacteria	p__Proteobacteria	c__Betaproteobacteria	o__Burkholderiales	f__Burkholderiaceae	g__Burkholderia	x__pseudomallei_group	s__Burkholderia_sp._MSMB0852
2321	x__root	x__cellular_organisms	k__Bacteria	p__Proteobacteria	c__Betaproteobacteria	o__Burkholderiales	f__Burkholderiaceae	g__Burkholderia	s__Burkholderia_gladioli
199	x__root	x__cellular_organisms	k__Bacteria	p__Proteobacteria	c__Betaproteobacteria	o__Burkholderiales	f__Burkholderiaceae	g__Burkholderia	s__Burkholderia_gladioli	x__Burkholderia_gladioli_pv._gladioli
161	x__root	x__cellular_organisms	k__Bacteria	p__Proteobacteria	c__Betaproteobacteria	o__Burkholderiales	f__Burkholderiaceae	g__Burkholderia	s__Burkholderia_gladioli	x__Burkholderia_gladioli_BSR3
1187	x__root	x__cellular_organisms	k__Bacteria	p__Proteobacteria	c__Betaproteobacteria	o__Burkholderiales	f__Burkholderiaceae	g__Burkholderia	s__Burkholderia_plantarii
909	x__root	x__cellular_organisms	k__Bacteria	p__Proteobacteria	c__Betaproteobacteria	o__Burkholderiales	f__Burkholderiaceae	g__Burkholderia	s__Burkholderia_glumae
19	x__root	x__cellular_organisms	k__Bacteria	p__Proteobacteria	c__Betaproteobacteria	o__Burkholderiales	f__Burkholderiaceae	g__Burkholderia	s__Burkholderia_glumae	x__Burkholderia_glumae_BGR1
19	x__root	x__cellular_organisms	k__Bacteria	p__Proteobacteria	c__Betaproteobacteria	o__Burkholderiales	f__Burkholderiaceae	g__Burkholderia	s__Burkholderia_glumae	x__Burkholderia_glumae_AU6208
6489	x__root	x__cellular_organisms	k__Bacteria	p__Proteobacteria	c__Betaproteobacteria	o__Burkholderiales	f__Burkholderiaceae	g__Cupriavidus
5544	x__root	x__cellular_organisms	k__Bacteria	p__Proteobacteria	c__Betaproteobacteria	o__Burkholderiales	f__Burkholderiaceae	g__Cupriavidus	s__Cupriavidus_taiwanensis
42	x__root	x__cellular_organisms	k__Bacteria	p__Proteobacteria	c__Betaproteobacteria	o__Burkholderiales	f__Burkholderiaceae	g__Cupriavidus	s__Cupriavidus_taiwanensis	x__Cupriavidus_taiwanensis_LMG_19424
3619	x__root	x__cellular_organisms	k__Bacteria	p__Proteobacteria	c__Betaproteobacteria	o__Burkholderiales	f__Burkholderiaceae	g__Cupriavidus	s__Cupriavidus_pauculus
2592	x__root	x__cellular_organisms	k__Bacteria	p__Proteobacteria	c__Betaproteobacteria	o__Burkholderiales	f__Burkholderiaceae	g__Cupriavidus	s__Cupriavidus_necator
285	x__root	x__cellular_organisms	k__Bacteria	p__Proteobacteria	c__Betaproteobacteria	o__Burkholderiales	f__Burkholderiaceae	g__Cupriavidus	s__Cupriavidus_necator	x__Cupriavidus_necator_N-1
4	x__root	x__cellular_organisms	k__Bacteria	p__Proteobacteria	c__Betaproteobacteria	o__Burkholderiales	f__Burkholderiaceae	g__Cupriavidus	s__Cupriavidus_necator	x__Cupriavidus_necator_H16
1986	x__root	x__cellular_organisms	k__Bacteria	p__Proteobacteria	c__Betaproteobacteria	o__Burkholderiales	f__Burkholderiaceae	g__Cupriavidus	s__Cupriavidus_oxalaticus
1882	x__root	x__cellular_organisms	k__Bacteria	p__Proteobacteria	c__Betaproteobacteria	o__Burkholderiales	f__Burkholderiaceae	g__Cupriavidus	s__Cupriavidus_basilensis
1033	x__root	x__cellular_organisms	k__Bacteria	p__Proteobacteria	c__Betaproteobacteria	o__Burkholderiales	f__Burkholderiaceae	g__Cupriavidus	s__Cupriavidus_metallidurans
1023	x__root	x__cellular_organisms	k__Bacteria	p__Proteobacteria	c__Betaproteobacteria	o__Burkholderiales	f__Burkholderiaceae	g__Cupriavidus	s__Cupriavidus_campinensis
0	x__root	x__cellular_organisms	k__Bacteria	p__Proteobacteria	c__Betaproteobacteria	o__Burkholderiales	f__Burkholderiaceae	g__Cupriavidus	s__Cupriavidus_pinatubonensis
747	x__root	x__cellular_organisms	k__Bacteria	p__Proteobacteria	c__Betaproteobacteria	o__Burkholderiales	f__Burkholderiaceae	g__Cupriavidus	s__Cupriavidus_pinatubonensis	x__Cupriavidus_pinatubonensis_JMP134
407	x__root	x__cellular_organisms	k__Bacteria	p__Proteobacteria	c__Betaproteobacteria	o__Burkholderiales	f__Burkholderiaceae	g__Cupriavidus	s__Cupriavidus_neocaledonicus
55	x__root	x__cellular_organisms	k__Bacteria	p__Proteobacteria	c__Betaproteobacteria	o__Burkholderiales	f__Burkholderiaceae	g__Cupriavidus	x__unclassified_Cupriavidus
164	x__root	x__cellular_organisms	k__Bacteria	p__Proteobacteria	c__Betaproteobacteria	o__Burkholderiales	f__Burkholderiaceae	g__Cupriavidus	x__unclassified_Cupriavidus	s__Cupriavidus_sp._USMAA2-4
100	x__root	x__cellular_organisms	k__Bacteria	p__Proteobacteria	c__Betaproteobacteria	o__Burkholderiales	f__Burkholderiaceae	g__Cupriavidus	x__unclassified_Cupriavidus	s__Cupriavidus_sp._USMAHM13
74	x__root	x__cellular_organisms	k__Bacteria	p__Proteobacteria	c__Betaproteobacteria	o__Burkholderiales	f__Burkholderiaceae	g__Cupriavidus	x__unclassified_Cupriavidus	s__Cupriavidus_sp._ISTL7
341	x__root	x__cellular_organisms	k__Bacteria	p__Proteobacteria	c__Betaproteobacteria	o__Burkholderiales	f__Burkholderiaceae	g__Cupriavidus	s__Cupriavidus_nantongensis
226	x__root	x__cellular_organisms	k__Bacteria	p__Proteobacteria	c__Betaproteobacteria	o__Burkholderiales	f__Burkholderiaceae	g__Cupriavidus	s__Cupriavidus_gilardii
103	x__root	x__cellular_organisms	k__Bacteria	p__Proteobacteria	c__Betaproteobacteria	o__Burkholderiales	f__Burkholderiaceae	g__Cupriavidus	s__Cupriavidus_gilardii	x__Cupriavidus_gilardii_CR3
126	x__root	x__cellular_organisms	k__Bacteria	p__Proteobacteria	c__Betaproteobacteria	o__Burkholderiales	f__Burkholderiaceae	g__Cupriavidus	s__Cupriavidus_malaysiensis
2155	x__root	x__cellular_organisms	k__Bacteria	p__Proteobacteria	c__Betaproteobacteria	o__Burkholderiales	f__Burkholderiaceae	g__Paraburkholderia
16	x__root	x__cellular_organisms	k__Bacteria	p__Proteobacteria	c__Betaproteobacteria	o__Burkholderiales	f__Burkholderiaceae	g__Paraburkholderia	x__unclassified_Paraburkholderia
860	x__root	x__cellular_organisms	k__Bacteria	p__Proteobacteria	c__Betaproteobacteria	o__Burkholderiales	f__Burkholderiaceae	g__Paraburkholderia	x__unclassified_Paraburkholderia	s__Paraburkholderia_sp._7MH5
586	x__root	x__cellular_organisms	k__Bacteria	p__Proteobacteria	c__Betaproteobacteria	o__Burkholderiales	f__Burkholderiaceae	g__Paraburkholderia	x__unclassified_Paraburkholderia	s__Paraburkholderia_sp._SOS3
245	x__root	x__cellular_organisms	k__Bacteria	p__Proteobacteria	c__Betaproteobacteria	o__Burkholderiales	f__Burkholderiaceae	g__Paraburkholderia	x__unclassified_Paraburkholderia	s__Paraburkholderia_sp._PGU16
235	x__root	x__cellular_organisms	k__Bacteria	p__Proteobacteria	c__Betaproteobacteria	o__Burkholderiales	f__Burkholderiaceae	g__Paraburkholderia	x__unclassified_Paraburkholderia	s__Paraburkholderia_sp._Msb3
226	x__root	x__cellular_organisms	k__Bacteria	p__Proteobacteria	c__Betaproteobacteria	o__Burkholderiales	f__Burkholderiaceae	g__Paraburkholderia	x__unclassified_Paraburkholderia	s__Paraburkholderia_sp._PGU19
859	x__root	x__cellular_organisms	k__Bacteria	p__Proteobacteria	c__Betaproteobacteria	o__Burkholderiales	f__Burkholderiaceae	g__Paraburkholderia	s__Paraburkholderia_aromaticivorans
766	x__root	x__cellular_organisms	k__Bacteria	p__Proteobacteria	c__Betaproteobacteria	o__Burkholderiales	f__Burkholderiaceae	g__Paraburkholderia	s__Paraburkholderia_tropica
741	x__root	x__cellular_organisms	k__Bacteria	p__Proteobacteria	c__Betaproteobacteria	o__Burkholderiales	f__Burkholderiaceae	g__Paraburkholderia	s__Paraburkholderia_acidisoli
485	x__root	x__cellular_organisms	k__Bacteria	p__Proteobacteria	c__Betaproteobacteria	o__Burkholderiales	f__Burkholderiaceae	g__Paraburkholderia	s__Paraburkholderia_caribensis
216	x__root	x__cellular_organisms	k__Bacteria	p__Proteobacteria	c__Betaproteobacteria	o__Burkholderiales	f__Burkholderiaceae	g__Paraburkholderia	s__Paraburkholderia_caribensis	x__Paraburkholderia_caribensis_MBA4
596	x__root	x__cellular_organisms	k__Bacteria	p__Proteobacteria	c__Betaproteobacteria	o__Burkholderiales	f__Burkholderiaceae	g__Paraburkholderia	s__Paraburkholderia_acidiphila
0	x__root	x__cellular_organisms	k__Bacteria	p__Proteobacteria	c__Betaproteobacteria	o__Burkholderiales	f__Burkholderiaceae	g__Paraburkholderia	s__Paraburkholderia_phytofirmans
304	x__root	x__cellular_organisms	k__Bacteria	p__Proteobacteria	c__Betaproteobacteria	o__Burkholderiales	f__Burkholderiaceae	g__Paraburkholderia	s__Paraburkholderia_phytofirmans	x__Paraburkholderia_phytofirmans_PsJN
289	x__root	x__cellular_organisms	k__Bacteria	p__Proteobacteria	c__Betaproteobacteria	o__Burkholderiales	f__Burkholderiaceae	g__Paraburkholderia	s__Paraburkholderia_phytofirmans	x__Paraburkholderia_phytofirmans_OLGA172
460	x__root	x__cellular_organisms	k__Bacteria	p__Proteobacteria	c__Betaproteobacteria	o__Burkholderiales	f__Burkholderiaceae	g__Paraburkholderia	s__Paraburkholderia_fungorum
0	x__root	x__cellular_organisms	k__Bacteria	p__Proteobacteria	c__Betaproteobacteria	o__Burkholderiales	f__Burkholderiaceae	g__Paraburkholderia	s__Paraburkholderia_phymatum
434	x__root	x__cellular_organisms	k__Bacteria	p__Proteobacteria	c__Betaproteobacteria	o__Burkholderiales	f__Burkholderiaceae	g__Paraburkholderia	s__Paraburkholderia_phymatum	x__Paraburkholderia_phymatum_STM815
433	x__root	x__cellular_organisms	k__Bacteria	p__Proteobacteria	c__Betaproteobacteria	o__Burkholderiales	f__Burkholderiaceae	g__Paraburkholderia	s__Paraburkholderia_ginsengisoli
422	x__root	x__cellular_organisms	k__Bacteria	p__Proteobacteria	c__Betaproteobacteria	o__Burkholderiales	f__Burkholderiaceae	g__Paraburkholderia	s__Paraburkholderia_atlantica
0	x__root	x__cellular_organisms	k__Bacteria	p__Proteobacteria	c__Betaproteobacteria	o__Burkholderiales	f__Burkholderiaceae	g__Paraburkholderia	s__Paraburkholderia_sprentiae
415	x__root	x__cellular_organisms	k__Bacteria	p__Proteobacteria	c__Betaproteobacteria	o__Burkholderiales	f__Burkholderiaceae	g__Paraburkholderia	s__Paraburkholderia_sprentiae	x__Paraburkholderia_sprentiae_WSM5005
0	x__root	x__cellular_organisms	k__Bacteria	p__Proteobacteria	c__Betaproteobacteria	o__Burkholderiales	f__Burkholderiaceae	g__Paraburkholderia	s__Paraburkholderia_xenovorans
414	x__root	x__cellular_organisms	k__Bacteria	p__Proteobacteria	c__Betaproteobacteria	o__Burkholderiales	f__Burkholderiaceae	g__Paraburkholderia	s__Paraburkholderia_xenovorans	x__Paraburkholderia_xenovorans_LB400
406	x__root	x__cellular_organisms	k__Bacteria	p__Proteobacteria	c__Betaproteobacteria	o__Burkholderiales	f__Burkholderiaceae	g__Paraburkholderia	s__Paraburkholderia_terricola
0	x__root	x__cellular_organisms	k__Bacteria	p__Proteobacteria	c__Betaproteobacteria	o__Burkholderiales	f__Burkholderiaceae	g__Paraburkholderia	s__Paraburkholderia_phenoliruptrix
404	x__root	x__cellular_organisms	k__Bacteria	p__Proteobacteria	c__Betaproteobacteria	o__Burkholderiales	f__Burkholderiaceae	g__Paraburkholderia	s__Paraburkholderia_phenoliruptrix	x__Paraburkholderia_phenoliruptrix_BR3459a
388	x__root	x__cellular_organisms	k__Bacteria	p__Proteobacteria	c__Betaproteobacteria	o__Burkholderiales	f__Burkholderiaceae	g__Paraburkholderia	s__Paraburkholderia_megapolitana
363	x__root	x__cellular_organisms	k__Bacteria	p__Proteobacteria	c__Betaproteobacteria	o__Burkholderiales	f__Burkholderiaceae	g__Paraburkholderia	s__Paraburkholderia_hospita
357	x__root	x__cellular_organisms	k__Bacteria	p__Proteobacteria	c__Betaproteobacteria	o__Burkholderiales	f__Burkholderiaceae	g__Paraburkholderia	s__Paraburkholderia_acidophila
351	x__root	x__cellular_organisms	k__Bacteria	p__Proteobacteria	c__Betaproteobacteria	o__Burkholderiales	f__Burkholderiaceae	g__Paraburkholderia	s__Paraburkholderia_caffeinilytica
325	x__root	x__cellular_organisms	k__Bacteria	p__Proteobacteria	c__Betaproteobacteria	o__Burkholderiales	f__Burkholderiaceae	g__Paraburkholderia	s__Paraburkholderia_graminis
308	x__root	x__cellular_organisms	k__Bacteria	p__Proteobacteria	c__Betaproteobacteria	o__Burkholderiales	f__Burkholderiaceae	g__Paraburkholderia	s__Paraburkholderia_dokdonella
293	x__root	x__cellular_organisms	k__Bacteria	p__Proteobacteria	c__Betaproteobacteria	o__Burkholderiales	f__Burkholderiaceae	g__Paraburkholderia	s__Paraburkholderia_caledonica
229	x__root	x__cellular_organisms	k__Bacteria	p__Proteobacteria	c__Betaproteobacteria	o__Burkholderiales	f__Burkholderiaceae	g__Paraburkholderia	s__Paraburkholderia_terrae
2797	x__root	x__cellular_organisms	k__Bacteria	p__Proteobacteria	c__Betaproteobacteria	o__Burkholderiales	f__Burkholderiaceae	g__Ralstonia
2604	x__root	x__cellular_organisms	k__Bacteria	p__Proteobacteria	c__Betaproteobacteria	o__Burkholderiales	f__Burkholderiaceae	g__Ralstonia	s__Ralstonia_solanacearum
141	x__root	x__cellular_organisms	k__Bacteria	p__Proteobacteria	c__Betaproteobacteria	o__Burkholderiales	f__Burkholderiaceae	g__Ralstonia	s__Ralstonia_solanacearum	x__Ralstonia_solanacearum_CMR15
42	x__root	x__cellular_organisms	k__Bacteria	p__Proteobacteria	c__Betaproteobacteria	o__Burkholderiales	f__Burkholderiaceae	g__Ralstonia	s__Ralstonia_solanacearum	x__Ralstonia_solanacearum_Rs-09-161
36	x__root	x__cellular_organisms	k__Bacteria	p__Proteobacteria	c__Betaproteobacteria	o__Burkholderiales	f__Burkholderiaceae	g__Ralstonia	s__Ralstonia_solanacearum	x__Ralstonia_solanacearum_PSI07
14	x__root	x__cellular_organisms	k__Bacteria	p__Proteobacteria	c__Betaproteobacteria	o__Burkholderiales	f__Burkholderiaceae	g__Ralstonia	s__Ralstonia_solanacearum	x__Ralstonia_solanacearum_CFBP2957
5	x__root	x__cellular_organisms	k__Bacteria	p__Proteobacteria	c__Betaproteobacteria	o__Burkholderiales	f__Burkholderiaceae	g__Ralstonia	s__Ralstonia_solanacearum	x__Ralstonia_solanacearum_Rs-10-244
2	x__root	x__cellular_organisms	k__Bacteria	p__Proteobacteria	c__Betaproteobacteria	o__Burkholderiales	f__Burkholderiaceae	g__Ralstonia	s__Ralstonia_solanacearum	x__Ralstonia_solanacearum_FJAT-1458
473	x__root	x__cellular_organisms	k__Bacteria	p__Proteobacteria	c__Betaproteobacteria	o__Burkholderiales	f__Burkholderiaceae	g__Ralstonia	s__Ralstonia_pickettii
163	x__root	x__cellular_organisms	k__Bacteria	p__Proteobacteria	c__Betaproteobacteria	o__Burkholderiales	f__Burkholderiaceae	g__Ralstonia	s__Ralstonia_pickettii	x__Ralstonia_pickettii_12J
131	x__root	x__cellular_organisms	k__Bacteria	p__Proteobacteria	c__Betaproteobacteria	o__Burkholderiales	f__Burkholderiaceae	g__Ralstonia	s__Ralstonia_pickettii	x__Ralstonia_pickettii_12D
729	x__root	x__cellular_organisms	k__Bacteria	p__Proteobacteria	c__Betaproteobacteria	o__Burkholderiales	f__Burkholderiaceae	g__Ralstonia	s__Ralstonia_insidiosa
603	x__root	x__cellular_organisms	k__Bacteria	p__Proteobacteria	c__Betaproteobacteria	o__Burkholderiales	f__Burkholderiaceae	g__Ralstonia	s__Ralstonia_mannitolilytica
51	x__root	x__cellular_organisms	k__Bacteria	p__Proteobacteria	c__Betaproteobacteria	o__Burkholderiales	f__Burkholderiaceae	g__Ralstonia	s__Ralstonia_pseudosolanacearum
0	x__root	x__cellular_organisms	k__Bacteria	p__Proteobacteria	c__Betaproteobacteria	o__Burkholderiales	f__Burkholderiaceae	g__Ralstonia	x__unclassified_Ralstonia
3	x__root	x__cellular_organisms	k__Bacteria	p__Proteobacteria	c__Betaproteobacteria	o__Burkholderiales	f__Burkholderiaceae	g__Ralstonia	x__unclassified_Ralstonia	s__blood_disease_bacterium_A2-HR_MARDI
0	x__root	x__cellular_organisms	k__Bacteria	p__Proteobacteria	c__Betaproteobacteria	o__Burkholderiales	f__Burkholderiaceae	g__Ralstonia	s__Ralstonia_syzygii
2	x__root	x__cellular_organisms	k__Bacteria	p__Proteobacteria	c__Betaproteobacteria	o__Burkholderiales	f__Burkholderiaceae	g__Ralstonia	s__Ralstonia_syzygii	x__Ralstonia_syzygii_subsp._celebesensis
506	x__root	x__cellular_organisms	k__Bacteria	p__Proteobacteria	c__Betaproteobacteria	o__Burkholderiales	f__Burkholderiaceae	g__Pandoraea
719	x__root	x__cellular_organisms	k__Bacteria	p__Proteobacteria	c__Betaproteobacteria	o__Burkholderiales	f__Burkholderiaceae	g__Pandoraea	s__Pandoraea_pnomenusa
35	x__root	x__cellular_organisms	k__Bacteria	p__Proteobacteria	c__Betaproteobacteria	o__Burkholderiales	f__Burkholderiaceae	g__Pandoraea	s__Pandoraea_pnomenusa	x__Pandoraea_pnomenusa_3kgm
567	x__root	x__cellular_organisms	k__Bacteria	p__Proteobacteria	c__Betaproteobacteria	o__Burkholderiales	f__Burkholderiaceae	g__Pandoraea	s__Pandoraea_thiooxydans
512	x__root	x__cellular_organisms	k__Bacteria	p__Proteobacteria	c__Betaproteobacteria	o__Burkholderiales	f__Burkholderiaceae	g__Pandoraea	s__Pandoraea_pulmonicola
466	x__root	x__cellular_organisms	k__Bacteria	p__Proteobacteria	c__Betaproteobacteria	o__Burkholderiales	f__Burkholderiaceae	g__Pandoraea	s__Pandoraea_apista
452	x__root	x__cellular_organisms	k__Bacteria	p__Proteobacteria	c__Betaproteobacteria	o__Burkholderiales	f__Burkholderiaceae	g__Pandoraea	s__Pandoraea_faecigallinarum
0	x__root	x__cellular_organisms	k__Bacteria	p__Proteobacteria	c__Betaproteobacteria	o__Burkholderiales	f__Burkholderiaceae	g__Pandoraea	x__unclassified_Pandoraea
428	x__root	x__cellular_organisms	k__Bacteria	p__Proteobacteria	c__Betaproteobacteria	o__Burkholderiales	f__Burkholderiaceae	g__Pandoraea	x__unclassified_Pandoraea	s__Pandoraea_sp._XY-2
410	x__root	x__cellular_organisms	k__Bacteria	p__Proteobacteria	c__Betaproteobacteria	o__Burkholderiales	f__Burkholderiaceae	g__Pandoraea	s__Pandoraea_norimbergensis
362	x__root	x__cellular_organisms	k__Bacteria	p__Proteobacteria	c__Betaproteobacteria	o__Burkholderiales	f__Burkholderiaceae	g__Pandoraea	s__Pandoraea_fibrosis
295	x__root	x__cellular_organisms	k__Bacteria	p__Proteobacteria	c__Betaproteobacteria	o__Burkholderiales	f__Burkholderiaceae	g__Pandoraea	s__Pandoraea_vervacti
278	x__root	x__cellular_organisms	k__Bacteria	p__Proteobacteria	c__Betaproteobacteria	o__Burkholderiales	f__Burkholderiaceae	g__Pandoraea	s__Pandoraea_oxalativorans
257	x__root	x__cellular_organisms	k__Bacteria	p__Proteobacteria	c__Betaproteobacteria	o__Burkholderiales	f__Burkholderiaceae	g__Pandoraea	s__Pandoraea_sputorum
586	x__root	x__cellular_organisms	k__Bacteria	p__Proteobacteria	c__Betaproteobacteria	o__Burkholderiales	f__Burkholderiaceae	g__Polynucleobacter
2089	x__root	x__cellular_organisms	k__Bacteria	p__Proteobacteria	c__Betaproteobacteria	o__Burkholderiales	f__Burkholderiaceae	g__Polynucleobacter	s__Polynucleobacter_necessarius
555	x__root	x__cellular_organisms	k__Bacteria	p__Proteobacteria	c__Betaproteobacteria	o__Burkholderiales	f__Burkholderiaceae	g__Polynucleobacter	s__Polynucleobacter_necessarius	x__Polynucleobacter_necessarius_STIR1
352	x__root	x__cellular_organisms	k__Bacteria	p__Proteobacteria	c__Betaproteobacteria	o__Burkholderiales	f__Burkholderiaceae	g__Polynucleobacter	s__Polynucleobacter_asymbioticus
37	x__root	x__cellular_organisms	k__Bacteria	p__Proteobacteria	c__Betaproteobacteria	o__Burkholderiales	f__Burkholderiaceae	g__Polynucleobacter	s__Polynucleobacter_asymbioticus	x__Polynucleobacter_asymbioticus_QLW-P1DMWA-1
0	x__root	x__cellular_organisms	k__Bacteria	p__Proteobacteria	c__Betaproteobacteria	o__Burkholderiales	f__Burkholderiaceae	g__Polynucleobacter	x__unclassified_Polynucleobacter
310	x__root	x__cellular_organisms	k__Bacteria	p__Proteobacteria	c__Betaproteobacteria	o__Burkholderiales	f__Burkholderiaceae	g__Polynucleobacter	x__unclassified_Polynucleobacter	s__Polynucleobacter_sp._MWH-UH21B
77	x__root	x__cellular_organisms	k__Bacteria	p__Proteobacteria	c__Betaproteobacteria	o__Burkholderiales	f__Burkholderiaceae	g__Polynucleobacter	x__unclassified_Polynucleobacter	s__Polynucleobacter_sp._LimPoW16
326	x__root	x__cellular_organisms	k__Bacteria	p__Proteobacteria	c__Betaproteobacteria	o__Burkholderiales	f__Burkholderiaceae	g__Polynucleobacter	s__Polynucleobacter_wuianus
142	x__root	x__cellular_organisms	k__Bacteria	p__Proteobacteria	c__Betaproteobacteria	o__Burkholderiales	f__Burkholderiaceae	g__Polynucleobacter	s__Polynucleobacter_acidiphobus
126	x__root	x__cellular_organisms	k__Bacteria	p__Proteobacteria	c__Betaproteobacteria	o__Burkholderiales	f__Burkholderiaceae	g__Polynucleobacter	s__Polynucleobacter_difficilis
124	x__root	x__cellular_organisms	k__Bacteria	p__Proteobacteria	c__Betaproteobacteria	o__Burkholderiales	f__Burkholderiaceae	g__Polynucleobacter	s__Polynucleobacter_paneuropaeus
91	x__root	x__cellular_organisms	k__Bacteria	p__Proteobacteria	c__Betaproteobacteria	o__Burkholderiales	f__Burkholderiaceae	g__Polynucleobacter	s__Polynucleobacter_duraquae
13	x__root	x__cellular_organisms	k__Bacteria	p__Proteobacteria	c__Betaproteobacteria	o__Burkholderiales	f__Burkholderiaceae	g__Caballeronia
309	x__root	x__cellular_organisms	k__Bacteria	p__Proteobacteria	c__Betaproteobacteria	o__Burkholderiales	f__Burkholderiaceae	g__Caballeronia	x__unclassified_Caballeronia
457	x__root	x__cellular_organisms	k__Bacteria	p__Proteobacteria	c__Betaproteobacteria	o__Burkholderiales	f__Burkholderiaceae	g__Caballeronia	x__unclassified_Caballeronia	s__Caballeronia_sp._M1242
36	x__root	x__cellular_organisms	k__Bacteria	p__Proteobacteria	c__Betaproteobacteria	o__Burkholderiales	f__Burkholderiaceae	g__Caballeronia	x__unclassified_Caballeronia	s__Caballeronia_sp._SBC2
21	x__root	x__cellular_organisms	k__Bacteria	p__Proteobacteria	c__Betaproteobacteria	o__Burkholderiales	f__Burkholderiaceae	g__Caballeronia	x__unclassified_Caballeronia	s__Caballeronia_sp._SBC1
608	x__root	x__cellular_organisms	k__Bacteria	p__Proteobacteria	c__Betaproteobacteria	o__Burkholderiales	f__Burkholderiaceae	g__Caballeronia	s__Caballeronia_insecticola
0	x__root	x__cellular_organisms	k__Bacteria	p__Proteobacteria	c__Betaproteobacteria	o__Burkholderiales	f__Burkholderiaceae	g__Lautropia
697	x__root	x__cellular_organisms	k__Bacteria	p__Proteobacteria	c__Betaproteobacteria	o__Burkholderiales	f__Burkholderiaceae	g__Lautropia	s__Lautropia_mirabilis
0	x__root	x__cellular_organisms	k__Bacteria	p__Proteobacteria	c__Betaproteobacteria	o__Burkholderiales	f__Burkholderiaceae	g__Chitinimonas
493	x__root	x__cellular_organisms	k__Bacteria	p__Proteobacteria	c__Betaproteobacteria	o__Burkholderiales	f__Burkholderiaceae	g__Chitinimonas	s__Chitinimonas_arctica
0	x__root	x__cellular_organisms	k__Bacteria	p__Proteobacteria	c__Betaproteobacteria	o__Burkholderiales	f__Burkholderiaceae	g__Mycetohabitans
0	x__root	x__cellular_organisms	k__Bacteria	p__Proteobacteria	c__Betaproteobacteria	o__Burkholderiales	f__Burkholderiaceae	g__Mycetohabitans	s__Mycetohabitans_rhizoxinica
258	x__root	x__cellular_organisms	k__Bacteria	p__Proteobacteria	c__Betaproteobacteria	o__Burkholderiales	f__Burkholderiaceae	g__Mycetohabitans	s__Mycetohabitans_rhizoxinica	x__Mycetohabitans_rhizoxinica_HKI_454
0	x__root	x__cellular_organisms	k__Bacteria	p__Proteobacteria	c__Betaproteobacteria	o__Burkholderiales	f__Burkholderiaceae	g__Limnobacter
0	x__root	x__cellular_organisms	k__Bacteria	p__Proteobacteria	c__Betaproteobacteria	o__Burkholderiales	f__Burkholderiaceae	g__Limnobacter	x__unclassified_Limnobacter
147	x__root	x__cellular_organisms	k__Bacteria	p__Proteobacteria	c__Betaproteobacteria	o__Burkholderiales	f__Burkholderiaceae	g__Limnobacter	x__unclassified_Limnobacter	s__Limnobacter_sp._SAORIC-580
0	x__root	x__cellular_organisms	k__Bacteria	p__Proteobacteria	c__Betaproteobacteria	o__Burkholderiales	f__Burkholderiaceae	g__Ephemeroptericola
145	x__root	x__cellular_organisms	k__Bacteria	p__Proteobacteria	c__Betaproteobacteria	o__Burkholderiales	f__Burkholderiaceae	g__Ephemeroptericola	s__Ephemeroptericola_cinctiostellae
20	x__root	x__cellular_organisms	k__Bacteria	p__Proteobacteria	c__Betaproteobacteria	o__Burkholderiales	f__Burkholderiaceae	g__Mycoavidus
39	x__root	x__cellular_organisms	k__Bacteria	p__Proteobacteria	c__Betaproteobacteria	o__Burkholderiales	f__Burkholderiaceae	g__Mycoavidus	s__Mycoavidus_cysteinexigens
0	x__root	x__cellular_organisms	k__Bacteria	p__Proteobacteria	c__Betaproteobacteria	o__Burkholderiales	f__Burkholderiaceae	g__Mycoavidus	x__unclassified_Mycoavidus
25	x__root	x__cellular_organisms	k__Bacteria	p__Proteobacteria	c__Betaproteobacteria	o__Burkholderiales	f__Burkholderiaceae	g__Mycoavidus	x__unclassified_Mycoavidus	s__Mycoavidus_sp._B2-EB
2467	x__root	x__cellular_organisms	k__Bacteria	p__Proteobacteria	c__Betaproteobacteria	o__Burkholderiales	f__Alcaligenaceae
3906	x__root	x__cellular_organisms	k__Bacteria	p__Proteobacteria	c__Betaproteobacteria	o__Burkholderiales	f__Alcaligenaceae	g__Achromobacter
3657	x__root	x__cellular_organisms	k__Bacteria	p__Proteobacteria	c__Betaproteobacteria	o__Burkholderiales	f__Alcaligenaceae	g__Achromobacter	s__Achromobacter_xylosoxidans
570	x__root	x__cellular_organisms	k__Bacteria	p__Proteobacteria	c__Betaproteobacteria	o__Burkholderiales	f__Alcaligenaceae	g__Achromobacter	s__Achromobacter_xylosoxidans	x__Achromobacter_xylosoxidans_A8
80	x__root	x__cellular_organisms	k__Bacteria	p__Proteobacteria	c__Betaproteobacteria	o__Burkholderiales	f__Alcaligenaceae	g__Achromobacter	s__Achromobacter_xylosoxidans	x__Achromobacter_xylosoxidans_NH44784-1996
18	x__root	x__cellular_organisms	k__Bacteria	p__Proteobacteria	c__Betaproteobacteria	o__Burkholderiales	f__Alcaligenaceae	g__Achromobacter	x__unclassified_Achromobacter
1149	x__root	x__cellular_organisms	k__Bacteria	p__Proteobacteria	c__Betaproteobacteria	o__Burkholderiales	f__Alcaligenaceae	g__Achromobacter	x__unclassified_Achromobacter	s__Achromobacter_sp._AONIH1
840	x__root	x__cellular_organisms	k__Bacteria	p__Proteobacteria	c__Betaproteobacteria	o__Burkholderiales	f__Alcaligenaceae	g__Achromobacter	x__unclassified_Achromobacter	s__Achromobacter_sp._MFA1_R4
679	x__root	x__cellular_organisms	k__Bacteria	p__Proteobacteria	c__Betaproteobacteria	o__Burkholderiales	f__Alcaligenaceae	g__Achromobacter	x__unclassified_Achromobacter	s__Achromobacter_sp._B7
1784	x__root	x__cellular_organisms	k__Bacteria	p__Proteobacteria	c__Betaproteobacteria	o__Burkholderiales	f__Alcaligenaceae	g__Achromobacter	s__Achromobacter_spanius
1448	x__root	x__cellular_organisms	k__Bacteria	p__Proteobacteria	c__Betaproteobacteria	o__Burkholderiales	f__Alcaligenaceae	g__Achromobacter	s__Achromobacter_denitrificans
825	x__root	x__cellular_organisms	k__Bacteria	p__Proteobacteria	c__Betaproteobacteria	o__Burkholderiales	f__Alcaligenaceae	g__Achromobacter	s__Achromobacter_insolitus
614	x__root	x__cellular_organisms	k__Bacteria	p__Proteobacteria	c__Betaproteobacteria	o__Burkholderiales	f__Alcaligenaceae	g__Achromobacter	s__Achromobacter_pestifer
473	x__root	x__cellular_organisms	k__Bacteria	p__Proteobacteria	c__Betaproteobacteria	o__Burkholderiales	f__Alcaligenaceae	g__Achromobacter	s__Achromobacter_deleyi
10	x__root	x__cellular_organisms	k__Bacteria	p__Proteobacteria	c__Betaproteobacteria	o__Burkholderiales	f__Alcaligenaceae	g__Achromobacter	s__Achromobacter_ruhlandii
2788	x__root	x__cellular_organisms	k__Bacteria	p__Proteobacteria	c__Betaproteobacteria	o__Burkholderiales	f__Alcaligenaceae	g__Bordetella
11	x__root	x__cellular_organisms	k__Bacteria	p__Proteobacteria	c__Betaproteobacteria	o__Burkholderiales	f__Alcaligenaceae	g__Bordetella	x__unclassified_Bordetella
930	x__root	x__cellular_organisms	k__Bacteria	p__Proteobacteria	c__Betaproteobacteria	o__Burkholderiales	f__Alcaligenaceae	g__Bordetella	x__unclassified_Bordetella	s__Bordetella_sp._N
712	x__root	x__cellular_organisms	k__Bacteria	p__Proteobacteria	c__Betaproteobacteria	o__Burkholderiales	f__Alcaligenaceae	g__Bordetella	x__unclassified_Bordetella	s__Bordetella_sp._H567
1189	x__root	x__cellular_organisms	k__Bacteria	p__Proteobacteria	c__Betaproteobacteria	o__Burkholderiales	f__Alcaligenaceae	g__Bordetella	s__Bordetella_bronchialis
1139	x__root	x__cellular_organisms	k__Bacteria	p__Proteobacteria	c__Betaproteobacteria	o__Burkholderiales	f__Alcaligenaceae	g__Bordetella	s__Bordetella_flabilis
1123	x__root	x__cellular_organisms	k__Bacteria	p__Proteobacteria	c__Betaproteobacteria	o__Burkholderiales	f__Alcaligenaceae	g__Bordetella	s__Bordetella_genomosp._13
1025	x__root	x__cellular_organisms	k__Bacteria	p__Proteobacteria	c__Betaproteobacteria	o__Burkholderiales	f__Alcaligenaceae	g__Bordetella	s__Bordetella_hinzii
989	x__root	x__cellular_organisms	k__Bacteria	p__Proteobacteria	c__Betaproteobacteria	o__Burkholderiales	f__Alcaligenaceae	g__Bordetella	s__Bordetella_petrii
864	x__root	x__cellular_organisms	k__Bacteria	p__Proteobacteria	c__Betaproteobacteria	o__Burkholderiales	f__Alcaligenaceae	g__Bordetella	s__Bordetella_genomosp._8
808	x__root	x__cellular_organisms	k__Bacteria	p__Proteobacteria	c__Betaproteobacteria	o__Burkholderiales	f__Alcaligenaceae	g__Bordetella	s__Bordetella_genomosp._9
685	x__root	x__cellular_organisms	k__Bacteria	p__Proteobacteria	c__Betaproteobacteria	o__Burkholderiales	f__Alcaligenaceae	g__Bordetella	s__Bordetella_pseudohinzii
664	x__root	x__cellular_organisms	k__Bacteria	p__Proteobacteria	c__Betaproteobacteria	o__Burkholderiales	f__Alcaligenaceae	g__Bordetella	s__Bordetella_trematum
466	x__root	x__cellular_organisms	k__Bacteria	p__Proteobacteria	c__Betaproteobacteria	o__Burkholderiales	f__Alcaligenaceae	g__Bordetella	s__Bordetella_bronchiseptica
22	x__root	x__cellular_organisms	k__Bacteria	p__Proteobacteria	c__Betaproteobacteria	o__Burkholderiales	f__Alcaligenaceae	g__Bordetella	s__Bordetella_bronchiseptica	x__Bordetella_bronchiseptica_MO149
14	x__root	x__cellular_organisms	k__Bacteria	p__Proteobacteria	c__Betaproteobacteria	o__Burkholderiales	f__Alcaligenaceae	g__Bordetella	s__Bordetella_bronchiseptica	x__Bordetella_bronchiseptica_253
474	x__root	x__cellular_organisms	k__Bacteria	p__Proteobacteria	c__Betaproteobacteria	o__Burkholderiales	f__Alcaligenaceae	g__Bordetella	s__Bordetella_avium
246	x__root	x__cellular_organisms	k__Bacteria	p__Proteobacteria	c__Betaproteobacteria	o__Burkholderiales	f__Alcaligenaceae	g__Bordetella	s__Bordetella_holmesii
57	x__root	x__cellular_organisms	k__Bacteria	p__Proteobacteria	c__Betaproteobacteria	o__Burkholderiales	f__Alcaligenaceae	g__Bordetella	s__Bordetella_parapertussis
127	x__root	x__cellular_organisms	k__Bacteria	p__Proteobacteria	c__Betaproteobacteria	o__Burkholderiales	f__Alcaligenaceae	g__Bordetella	s__Bordetella_parapertussis	x__Bordetella_parapertussis_Bpp5
150	x__root	x__cellular_organisms	k__Bacteria	p__Proteobacteria	c__Betaproteobacteria	o__Burkholderiales	f__Alcaligenaceae	g__Bordetella	s__Bordetella_pertussis
146	x__root	x__cellular_organisms	k__Bacteria	p__Proteobacteria	c__Betaproteobacteria	o__Burkholderiales	f__Alcaligenaceae	g__Bordetella	s__Bordetella_genomosp._6
5	x__root	x__cellular_organisms	k__Bacteria	p__Proteobacteria	c__Betaproteobacteria	o__Burkholderiales	f__Alcaligenaceae	g__Pigmentiphaga
0	x__root	x__cellular_organisms	k__Bacteria	p__Proteobacteria	c__Betaproteobacteria	o__Burkholderiales	f__Alcaligenaceae	g__Pigmentiphaga	x__unclassified_Pigmentiphaga
1638	x__root	x__cellular_organisms	k__Bacteria	p__Proteobacteria	c__Betaproteobacteria	o__Burkholderiales	f__Alcaligenaceae	g__Pigmentiphaga	x__unclassified_Pigmentiphaga	s__Pigmentiphaga_sp._H8
565	x__root	x__cellular_organisms	k__Bacteria	p__Proteobacteria	c__Betaproteobacteria	o__Burkholderiales	f__Alcaligenaceae	g__Pigmentiphaga	s__Pigmentiphaga_aceris
0	x__root	x__cellular_organisms	k__Bacteria	p__Proteobacteria	c__Betaproteobacteria	o__Burkholderiales	f__Alcaligenaceae	g__Castellaniella
0	x__root	x__cellular_organisms	k__Bacteria	p__Proteobacteria	c__Betaproteobacteria	o__Burkholderiales	f__Alcaligenaceae	g__Castellaniella	s__Castellaniella_defragrans
1233	x__root	x__cellular_organisms	k__Bacteria	p__Proteobacteria	c__Betaproteobacteria	o__Burkholderiales	f__Alcaligenaceae	g__Castellaniella	s__Castellaniella_defragrans	x__Castellaniella_defragrans_65Phen
226	x__root	x__cellular_organisms	k__Bacteria	p__Proteobacteria	c__Betaproteobacteria	o__Burkholderiales	f__Alcaligenaceae	g__Alcaligenes
656	x__root	x__cellular_organisms	k__Bacteria	p__Proteobacteria	c__Betaproteobacteria	o__Burkholderiales	f__Alcaligenaceae	g__Alcaligenes	s__Alcaligenes_faecalis
0	x__root	x__cellular_organisms	k__Bacteria	p__Proteobacteria	c__Betaproteobacteria	o__Burkholderiales	f__Alcaligenaceae	g__Alcaligenes	x__unclassified_Alcaligenes
82	x__root	x__cellular_organisms	k__Bacteria	p__Proteobacteria	c__Betaproteobacteria	o__Burkholderiales	f__Alcaligenaceae	g__Alcaligenes	x__unclassified_Alcaligenes	s__Alcaligenes_sp._SORT26
40	x__root	x__cellular_organisms	k__Bacteria	p__Proteobacteria	c__Betaproteobacteria	o__Burkholderiales	f__Alcaligenaceae	g__Alcaligenes	s__Alcaligenes_aquatilis
0	x__root	x__cellular_organisms	k__Bacteria	p__Proteobacteria	c__Betaproteobacteria	o__Burkholderiales	f__Alcaligenaceae	g__Orrella
941	x__root	x__cellular_organisms	k__Bacteria	p__Proteobacteria	c__Betaproteobacteria	o__Burkholderiales	f__Alcaligenaceae	g__Orrella	s__Orrella_dioscoreae
29	x__root	x__cellular_organisms	k__Bacteria	p__Proteobacteria	c__Betaproteobacteria	o__Burkholderiales	f__Alcaligenaceae	g__Pusillimonas
2	x__root	x__cellular_organisms	k__Bacteria	p__Proteobacteria	c__Betaproteobacteria	o__Burkholderiales	f__Alcaligenaceae	g__Pusillimonas	x__unclassified_Pusillimonas
411	x__root	x__cellular_organisms	k__Bacteria	p__Proteobacteria	c__Betaproteobacteria	o__Burkholderiales	f__Alcaligenaceae	g__Pusillimonas	x__unclassified_Pusillimonas	s__Pusillimonas_sp._T7-7
92	x__root	x__cellular_organisms	k__Bacteria	p__Proteobacteria	c__Betaproteobacteria	o__Burkholderiales	f__Alcaligenaceae	g__Pusillimonas	x__unclassified_Pusillimonas	s__Pusillimonas_sp._DMV24BSW_D
247	x__root	x__cellular_organisms	k__Bacteria	p__Proteobacteria	c__Betaproteobacteria	o__Burkholderiales	f__Alcaligenaceae	g__Pusillimonas	s__Pusillimonas_thiosulfatoxidans
0	x__root	x__cellular_organisms	k__Bacteria	p__Proteobacteria	c__Betaproteobacteria	o__Burkholderiales	f__Alcaligenaceae	g__Algicoccus
487	x__root	x__cellular_organisms	k__Bacteria	p__Proteobacteria	c__Betaproteobacteria	o__Burkholderiales	f__Alcaligenaceae	g__Algicoccus	s__Algicoccus_marinus
0	x__root	x__cellular_organisms	k__Bacteria	p__Proteobacteria	c__Betaproteobacteria	o__Burkholderiales	f__Alcaligenaceae	g__Kerstersia
405	x__root	x__cellular_organisms	k__Bacteria	p__Proteobacteria	c__Betaproteobacteria	o__Burkholderiales	f__Alcaligenaceae	g__Kerstersia	s__Kerstersia_gyiorum
46	x__root	x__cellular_organisms	k__Bacteria	p__Proteobacteria	c__Betaproteobacteria	o__Burkholderiales	f__Alcaligenaceae	g__Advenella
0	x__root	x__cellular_organisms	k__Bacteria	p__Proteobacteria	c__Betaproteobacteria	o__Burkholderiales	f__Alcaligenaceae	g__Advenella	s__Advenella_kashmirensis
155	x__root	x__cellular_organisms	k__Bacteria	p__Proteobacteria	c__Betaproteobacteria	o__Burkholderiales	f__Alcaligenaceae	g__Advenella	s__Advenella_kashmirensis	x__Advenella_kashmirensis_WT001
0	x__root	x__cellular_organisms	k__Bacteria	p__Proteobacteria	c__Betaproteobacteria	o__Burkholderiales	f__Alcaligenaceae	g__Advenella	s__Advenella_mimigardefordensis
100	x__root	x__cellular_organisms	k__Bacteria	p__Proteobacteria	c__Betaproteobacteria	o__Burkholderiales	f__Alcaligenaceae	g__Advenella	s__Advenella_mimigardefordensis	x__Advenella_mimigardefordensis_DPN7
31	x__root	x__cellular_organisms	k__Bacteria	p__Proteobacteria	c__Betaproteobacteria	o__Burkholderiales	f__Alcaligenaceae	g__Taylorella
56	x__root	x__cellular_organisms	k__Bacteria	p__Proteobacteria	c__Betaproteobacteria	o__Burkholderiales	f__Alcaligenaceae	g__Taylorella	s__Taylorella_equigenitalis
2	x__root	x__cellular_organisms	k__Bacteria	p__Proteobacteria	c__Betaproteobacteria	o__Burkholderiales	f__Alcaligenaceae	g__Taylorella	s__Taylorella_equigenitalis	x__Taylorella_equigenitalis_ATCC_35865
0	x__root	x__cellular_organisms	k__Bacteria	p__Proteobacteria	c__Betaproteobacteria	o__Burkholderiales	f__Alcaligenaceae	g__Taylorella	s__Taylorella_asinigenitalis
15	x__root	x__cellular_organisms	k__Bacteria	p__Proteobacteria	c__Betaproteobacteria	o__Burkholderiales	f__Alcaligenaceae	g__Taylorella	s__Taylorella_asinigenitalis	x__Taylorella_asinigenitalis_MCE3
0	x__root	x__cellular_organisms	k__Bacteria	p__Proteobacteria	c__Betaproteobacteria	o__Burkholderiales	f__Alcaligenaceae	g__Pelistega
69	x__root	x__cellular_organisms	k__Bacteria	p__Proteobacteria	c__Betaproteobacteria	o__Burkholderiales	f__Alcaligenaceae	g__Pelistega	s__Pelistega_ratti
15	x__root	x__cellular_organisms	k__Bacteria	p__Proteobacteria	c__Betaproteobacteria	o__Burkholderiales	f__Alcaligenaceae	g__Oligella
25	x__root	x__cellular_organisms	k__Bacteria	p__Proteobacteria	c__Betaproteobacteria	o__Burkholderiales	f__Alcaligenaceae	g__Oligella	s__Oligella_ureolytica
16	x__root	x__cellular_organisms	k__Bacteria	p__Proteobacteria	c__Betaproteobacteria	o__Burkholderiales	f__Alcaligenaceae	g__Oligella	s__Oligella_urethralis
0	x__root	x__cellular_organisms	k__Bacteria	p__Proteobacteria	c__Betaproteobacteria	o__Burkholderiales	f__Alcaligenaceae	g__Paenalcaligenes
36	x__root	x__cellular_organisms	k__Bacteria	p__Proteobacteria	c__Betaproteobacteria	o__Burkholderiales	f__Alcaligenaceae	g__Paenalcaligenes	s__Paenalcaligenes_hominis
0	x__root	x__cellular_organisms	k__Bacteria	p__Proteobacteria	c__Betaproteobacteria	o__Burkholderiales	f__Alcaligenaceae	g__Basilea
0	x__root	x__cellular_organisms	k__Bacteria	p__Proteobacteria	c__Betaproteobacteria	o__Burkholderiales	f__Alcaligenaceae	g__Basilea	s__Basilea_psittacipulmonis
18	x__root	x__cellular_organisms	k__Bacteria	p__Proteobacteria	c__Betaproteobacteria	o__Burkholderiales	f__Alcaligenaceae	g__Basilea	s__Basilea_psittacipulmonis	x__Basilea_psittacipulmonis_DSM_24701
1706	x__root	x__cellular_organisms	k__Bacteria	p__Proteobacteria	c__Betaproteobacteria	o__Burkholderiales	f__Oxalobacteraceae
1887	x__root	x__cellular_organisms	k__Bacteria	p__Proteobacteria	c__Betaproteobacteria	o__Burkholderiales	f__Oxalobacteraceae	g__Massilia
1009	x__root	x__cellular_organisms	k__Bacteria	p__Proteobacteria	c__Betaproteobacteria	o__Burkholderiales	f__Oxalobacteraceae	g__Massilia	x__unclassified_Massilia
1526	x__root	x__cellular_organisms	k__Bacteria	p__Proteobacteria	c__Betaproteobacteria	o__Burkholderiales	f__Oxalobacteraceae	g__Massilia	x__unclassified_Massilia	s__Massilia_sp._WG5
1166	x__root	x__cellular_organisms	k__Bacteria	p__Proteobacteria	c__Betaproteobacteria	o__Burkholderiales	f__Oxalobacteraceae	g__Massilia	x__unclassified_Massilia	s__Massilia_sp._LPB0304
1151	x__root	x__cellular_organisms	k__Bacteria	p__Proteobacteria	c__Betaproteobacteria	o__Burkholderiales	f__Oxalobacteraceae	g__Massilia	x__unclassified_Massilia	s__Massilia_sp._NR_4-1
933	x__root	x__cellular_organisms	k__Bacteria	p__Proteobacteria	c__Betaproteobacteria	o__Burkholderiales	f__Oxalobacteraceae	g__Massilia	x__unclassified_Massilia	s__Massilia_sp._CCM_8941
929	x__root	x__cellular_organisms	k__Bacteria	p__Proteobacteria	c__Betaproteobacteria	o__Burkholderiales	f__Oxalobacteraceae	g__Massilia	x__unclassified_Massilia	s__Massilia_sp._YMA4
34	x__root	x__cellular_organisms	k__Bacteria	p__Proteobacteria	c__Betaproteobacteria	o__Burkholderiales	f__Oxalobacteraceae	g__Massilia	x__unclassified_Massilia	s__Massilia_sp._Dwa41.01b
23	x__root	x__cellular_organisms	k__Bacteria	p__Proteobacteria	c__Betaproteobacteria	o__Burkholderiales	f__Oxalobacteraceae	g__Massilia	x__unclassified_Massilia	s__Massilia_sp._Se16.2.3
1401	x__root	x__cellular_organisms	k__Bacteria	p__Proteobacteria	c__Betaproteobacteria	o__Burkholderiales	f__Oxalobacteraceae	g__Massilia	s__Massilia_flava
1391	x__root	x__cellular_organisms	k__Bacteria	p__Proteobacteria	c__Betaproteobacteria	o__Burkholderiales	f__Oxalobacteraceae	g__Massilia	s__Massilia_putida
1371	x__root	x__cellular_organisms	k__Bacteria	p__Proteobacteria	c__Betaproteobacteria	o__Burkholderiales	f__Oxalobacteraceae	g__Massilia	s__Massilia_oculi
1131	x__root	x__cellular_organisms	k__Bacteria	p__Proteobacteria	c__Betaproteobacteria	o__Burkholderiales	f__Oxalobacteraceae	g__Massilia	s__Massilia_umbonata
1117	x__root	x__cellular_organisms	k__Bacteria	p__Proteobacteria	c__Betaproteobacteria	o__Burkholderiales	f__Oxalobacteraceae	g__Massilia	s__Massilia_armeniaca
1061	x__root	x__cellular_organisms	k__Bacteria	p__Proteobacteria	c__Betaproteobacteria	o__Burkholderiales	f__Oxalobacteraceae	g__Massilia	s__Massilia_lutea
1041	x__root	x__cellular_organisms	k__Bacteria	p__Proteobacteria	c__Betaproteobacteria	o__Burkholderiales	f__Oxalobacteraceae	g__Massilia	s__Massilia_albidiflava
873	x__root	x__cellular_organisms	k__Bacteria	p__Proteobacteria	c__Betaproteobacteria	o__Burkholderiales	f__Oxalobacteraceae	g__Massilia	s__Massilia_violaceinigra
855	x__root	x__cellular_organisms	k__Bacteria	p__Proteobacteria	c__Betaproteobacteria	o__Burkholderiales	f__Oxalobacteraceae	g__Massilia	s__Massilia_plicata
1676	x__root	x__cellular_organisms	k__Bacteria	p__Proteobacteria	c__Betaproteobacteria	o__Burkholderiales	f__Oxalobacteraceae	g__Janthinobacterium
59	x__root	x__cellular_organisms	k__Bacteria	p__Proteobacteria	c__Betaproteobacteria	o__Burkholderiales	f__Oxalobacteraceae	g__Janthinobacterium	x__unclassified_Janthinobacterium
973	x__root	x__cellular_organisms	k__Bacteria	p__Proteobacteria	c__Betaproteobacteria	o__Burkholderiales	f__Oxalobacteraceae	g__Janthinobacterium	x__unclassified_Janthinobacterium	s__Janthinobacterium_sp._17J80-10
675	x__root	x__cellular_organisms	k__Bacteria	p__Proteobacteria	c__Betaproteobacteria	o__Burkholderiales	f__Oxalobacteraceae	g__Janthinobacterium	x__unclassified_Janthinobacterium	s__Janthinobacterium_sp._1_2014MBL_MicDiv
319	x__root	x__cellular_organisms	k__Bacteria	p__Proteobacteria	c__Betaproteobacteria	o__Burkholderiales	f__Oxalobacteraceae	g__Janthinobacterium	x__unclassified_Janthinobacterium	s__Janthinobacterium_sp._LM6
227	x__root	x__cellular_organisms	k__Bacteria	p__Proteobacteria	c__Betaproteobacteria	o__Burkholderiales	f__Oxalobacteraceae	g__Janthinobacterium	x__unclassified_Janthinobacterium	s__Janthinobacterium_sp._Marseille
169	x__root	x__cellular_organisms	k__Bacteria	p__Proteobacteria	c__Betaproteobacteria	o__Burkholderiales	f__Oxalobacteraceae	g__Janthinobacterium	x__unclassified_Janthinobacterium	s__Janthinobacterium_sp._HH102
108	x__root	x__cellular_organisms	k__Bacteria	p__Proteobacteria	c__Betaproteobacteria	o__Burkholderiales	f__Oxalobacteraceae	g__Janthinobacterium	x__unclassified_Janthinobacterium	s__Janthinobacterium_sp._PLB02
89	x__root	x__cellular_organisms	k__Bacteria	p__Proteobacteria	c__Betaproteobacteria	o__Burkholderiales	f__Oxalobacteraceae	g__Janthinobacterium	x__unclassified_Janthinobacterium	s__Janthinobacterium_sp._B9-8
243	x__root	x__cellular_organisms	k__Bacteria	p__Proteobacteria	c__Betaproteobacteria	o__Burkholderiales	f__Oxalobacteraceae	g__Janthinobacterium	s__Janthinobacterium_agaricidamnosum
706	x__root	x__cellular_organisms	k__Bacteria	p__Proteobacteria	c__Betaproteobacteria	o__Burkholderiales	f__Oxalobacteraceae	g__Janthinobacterium	s__Janthinobacterium_agaricidamnosum	x__Janthinobacterium_agaricidamnosum_NBRC_102515_=_DSM_9628
331	x__root	x__cellular_organisms	k__Bacteria	p__Proteobacteria	c__Betaproteobacteria	o__Burkholderiales	f__Oxalobacteraceae	g__Janthinobacterium	s__Janthinobacterium_svalbardensis
266	x__root	x__cellular_organisms	k__Bacteria	p__Proteobacteria	c__Betaproteobacteria	o__Burkholderiales	f__Oxalobacteraceae	g__Janthinobacterium	s__Janthinobacterium_tructae
249	x__root	x__cellular_organisms	k__Bacteria	p__Proteobacteria	c__Betaproteobacteria	o__Burkholderiales	f__Oxalobacteraceae	g__Janthinobacterium	s__Janthinobacterium_lividum
604	x__root	x__cellular_organisms	k__Bacteria	p__Proteobacteria	c__Betaproteobacteria	o__Burkholderiales	f__Oxalobacteraceae	g__Herbaspirillum
1090	x__root	x__cellular_organisms	k__Bacteria	p__Proteobacteria	c__Betaproteobacteria	o__Burkholderiales	f__Oxalobacteraceae	g__Herbaspirillum	s__Herbaspirillum_robiniae
954	x__root	x__cellular_organisms	k__Bacteria	p__Proteobacteria	c__Betaproteobacteria	o__Burkholderiales	f__Oxalobacteraceae	g__Herbaspirillum	s__Herbaspirillum_seropedicae
553	x__root	x__cellular_organisms	k__Bacteria	p__Proteobacteria	c__Betaproteobacteria	o__Burkholderiales	f__Oxalobacteraceae	g__Herbaspirillum	s__Herbaspirillum_rubrisubalbicans
295	x__root	x__cellular_organisms	k__Bacteria	p__Proteobacteria	c__Betaproteobacteria	o__Burkholderiales	f__Oxalobacteraceae	g__Herbaspirillum	s__Herbaspirillum_rubrisubalbicans	x__Herbaspirillum_rubrisubalbicans_Os34
84	x__root	x__cellular_organisms	k__Bacteria	p__Proteobacteria	c__Betaproteobacteria	o__Burkholderiales	f__Oxalobacteraceae	g__Herbaspirillum	s__Herbaspirillum_rubrisubalbicans	x__Herbaspirillum_rubrisubalbicans_M1
701	x__root	x__cellular_organisms	k__Bacteria	p__Proteobacteria	c__Betaproteobacteria	o__Burkholderiales	f__Oxalobacteraceae	g__Herbaspirillum	s__Herbaspirillum_frisingense
0	x__root	x__cellular_organisms	k__Bacteria	p__Proteobacteria	c__Betaproteobacteria	o__Burkholderiales	f__Oxalobacteraceae	g__Herbaspirillum	s__Herbaspirillum_hiltneri
660	x__root	x__cellular_organisms	k__Bacteria	p__Proteobacteria	c__Betaproteobacteria	o__Burkholderiales	f__Oxalobacteraceae	g__Herbaspirillum	s__Herbaspirillum_hiltneri	x__Herbaspirillum_hiltneri_N3
595	x__root	x__cellular_organisms	k__Bacteria	p__Proteobacteria	c__Betaproteobacteria	o__Burkholderiales	f__Oxalobacteraceae	g__Herbaspirillum	s__Herbaspirillum_huttiense
0	x__root	x__cellular_organisms	k__Bacteria	p__Proteobacteria	c__Betaproteobacteria	o__Burkholderiales	f__Oxalobacteraceae	g__Herbaspirillum	x__unclassified_Herbaspirillum
343	x__root	x__cellular_organisms	k__Bacteria	p__Proteobacteria	c__Betaproteobacteria	o__Burkholderiales	f__Oxalobacteraceae	g__Herbaspirillum	x__unclassified_Herbaspirillum	s__Herbaspirillum_sp._meg3
0	x__root	x__cellular_organisms	k__Bacteria	p__Proteobacteria	c__Betaproteobacteria	o__Burkholderiales	f__Oxalobacteraceae	g__Duganella
11	x__root	x__cellular_organisms	k__Bacteria	p__Proteobacteria	c__Betaproteobacteria	o__Burkholderiales	f__Oxalobacteraceae	g__Duganella	x__unclassified_Duganella
1493	x__root	x__cellular_organisms	k__Bacteria	p__Proteobacteria	c__Betaproteobacteria	o__Burkholderiales	f__Oxalobacteraceae	g__Duganella	x__unclassified_Duganella	s__Duganella_sp._GN2-R2
1010	x__root	x__cellular_organisms	k__Bacteria	p__Proteobacteria	c__Betaproteobacteria	o__Burkholderiales	f__Oxalobacteraceae	g__Duganella	x__unclassified_Duganella	s__Duganella_sp._AF9R3
159	x__root	x__cellular_organisms	k__Bacteria	p__Proteobacteria	c__Betaproteobacteria	o__Burkholderiales	f__Oxalobacteraceae	g__Collimonas
400	x__root	x__cellular_organisms	k__Bacteria	p__Proteobacteria	c__Betaproteobacteria	o__Burkholderiales	f__Oxalobacteraceae	g__Collimonas	s__Collimonas_fungivorans
411	x__root	x__cellular_organisms	k__Bacteria	p__Proteobacteria	c__Betaproteobacteria	o__Burkholderiales	f__Oxalobacteraceae	g__Collimonas	s__Collimonas_fungivorans	x__Collimonas_fungivorans_Ter331
543	x__root	x__cellular_organisms	k__Bacteria	p__Proteobacteria	c__Betaproteobacteria	o__Burkholderiales	f__Oxalobacteraceae	g__Collimonas	s__Collimonas_pratensis
483	x__root	x__cellular_organisms	k__Bacteria	p__Proteobacteria	c__Betaproteobacteria	o__Burkholderiales	f__Oxalobacteraceae	g__Collimonas	s__Collimonas_arenae
0	x__root	x__cellular_organisms	k__Bacteria	p__Proteobacteria	c__Betaproteobacteria	o__Burkholderiales	f__Oxalobacteraceae	g__Noviherbaspirillum
0	x__root	x__cellular_organisms	k__Bacteria	p__Proteobacteria	c__Betaproteobacteria	o__Burkholderiales	f__Oxalobacteraceae	g__Noviherbaspirillum	x__unclassified_Noviherbaspirillum
1023	x__root	x__cellular_organisms	k__Bacteria	p__Proteobacteria	c__Betaproteobacteria	o__Burkholderiales	f__Oxalobacteraceae	g__Noviherbaspirillum	x__unclassified_Noviherbaspirillum	s__Noviherbaspirillum_sp._UKPF54
16	x__root	x__cellular_organisms	k__Bacteria	p__Proteobacteria	c__Betaproteobacteria	o__Burkholderiales	f__Oxalobacteraceae	g__Undibacterium
122	x__root	x__cellular_organisms	k__Bacteria	p__Proteobacteria	c__Betaproteobacteria	o__Burkholderiales	f__Oxalobacteraceae	g__Undibacterium	x__unclassified_Undibacterium
149	x__root	x__cellular_organisms	k__Bacteria	p__Proteobacteria	c__Betaproteobacteria	o__Burkholderiales	f__Oxalobacteraceae	g__Undibacterium	x__unclassified_Undibacterium	s__Undibacterium_sp._YM2
121	x__root	x__cellular_organisms	k__Bacteria	p__Proteobacteria	c__Betaproteobacteria	o__Burkholderiales	f__Oxalobacteraceae	g__Undibacterium	x__unclassified_Undibacterium	s__Undibacterium_sp._KW1
193	x__root	x__cellular_organisms	k__Bacteria	p__Proteobacteria	c__Betaproteobacteria	o__Burkholderiales	f__Oxalobacteraceae	g__Undibacterium	s__Undibacterium_parvum
0	x__root	x__cellular_organisms	k__Bacteria	p__Proteobacteria	c__Betaproteobacteria	o__Burkholderiales	f__Oxalobacteraceae	g__Herminiimonas
114	x__root	x__cellular_organisms	k__Bacteria	p__Proteobacteria	c__Betaproteobacteria	o__Burkholderiales	f__Oxalobacteraceae	g__Herminiimonas	s__Herminiimonas_arsenitoxidans
0	x__root	x__cellular_organisms	k__Bacteria	p__Proteobacteria	c__Betaproteobacteria	o__Burkholderiales	f__Oxalobacteraceae	g__Glaciimonas
0	x__root	x__cellular_organisms	k__Bacteria	p__Proteobacteria	c__Betaproteobacteria	o__Burkholderiales	f__Oxalobacteraceae	g__Glaciimonas	x__unclassified_Glaciimonas
103	x__root	x__cellular_organisms	k__Bacteria	p__Proteobacteria	c__Betaproteobacteria	o__Burkholderiales	f__Oxalobacteraceae	g__Glaciimonas	x__unclassified_Glaciimonas	s__Glaciimonas_sp._PAMC28666
0	x__root	x__cellular_organisms	k__Bacteria	p__Proteobacteria	c__Betaproteobacteria	o__Burkholderiales	f__Oxalobacteraceae	g__Oxalobacter
98	x__root	x__cellular_organisms	k__Bacteria	p__Proteobacteria	c__Betaproteobacteria	o__Burkholderiales	f__Oxalobacteraceae	g__Oxalobacter	s__Oxalobacter_formigenes
1291	x__root	x__cellular_organisms	k__Bacteria	p__Proteobacteria	c__Betaproteobacteria	o__Burkholderiales	x__Burkholderiales_genera_incertae_sedis
49	x__root	x__cellular_organisms	k__Bacteria	p__Proteobacteria	c__Betaproteobacteria	o__Burkholderiales	x__Burkholderiales_genera_incertae_sedis	g__Rhizobacter
0	x__root	x__cellular_organisms	k__Bacteria	p__Proteobacteria	c__Betaproteobacteria	o__Burkholderiales	x__Burkholderiales_genera_incertae_sedis	g__Rhizobacter	x__unclassified_Rhizobacter
3367	x__root	x__cellular_organisms	k__Bacteria	p__Proteobacteria	c__Betaproteobacteria	o__Burkholderiales	x__Burkholderiales_genera_incertae_sedis	g__Rhizobacter	x__unclassified_Rhizobacter	s__Rhizobacter_sp._AJA081-3
2370	x__root	x__cellular_organisms	k__Bacteria	p__Proteobacteria	c__Betaproteobacteria	o__Burkholderiales	x__Burkholderiales_genera_incertae_sedis	g__Rhizobacter	s__Rhizobacter_gummiphilus
0	x__root	x__cellular_organisms	k__Bacteria	p__Proteobacteria	c__Betaproteobacteria	o__Burkholderiales	x__Burkholderiales_genera_incertae_sedis	g__Rubrivivax
0	x__root	x__cellular_organisms	k__Bacteria	p__Proteobacteria	c__Betaproteobacteria	o__Burkholderiales	x__Burkholderiales_genera_incertae_sedis	g__Rubrivivax	s__Rubrivivax_gelatinosus
3779	x__root	x__cellular_organisms	k__Bacteria	p__Proteobacteria	c__Betaproteobacteria	o__Burkholderiales	x__Burkholderiales_genera_incertae_sedis	g__Rubrivivax	s__Rubrivivax_gelatinosus	x__Rubrivivax_gelatinosus_IL144
0	x__root	x__cellular_organisms	k__Bacteria	p__Proteobacteria	c__Betaproteobacteria	o__Burkholderiales	x__Burkholderiales_genera_incertae_sedis	g__Leptothrix
0	x__root	x__cellular_organisms	k__Bacteria	p__Proteobacteria	c__Betaproteobacteria	o__Burkholderiales	x__Burkholderiales_genera_incertae_sedis	g__Leptothrix	s__Leptothrix_cholodnii
3207	x__root	x__cellular_organisms	k__Bacteria	p__Proteobacteria	c__Betaproteobacteria	o__Burkholderiales	x__Burkholderiales_genera_incertae_sedis	g__Leptothrix	s__Leptothrix_cholodnii	x__Leptothrix_cholodnii_SP-6
1109	x__root	x__cellular_organisms	k__Bacteria	p__Proteobacteria	c__Betaproteobacteria	o__Burkholderiales	x__Burkholderiales_genera_incertae_sedis	g__Methylibium
80	x__root	x__cellular_organisms	k__Bacteria	p__Proteobacteria	c__Betaproteobacteria	o__Burkholderiales	x__Burkholderiales_genera_incertae_sedis	g__Methylibium	x__unclassified_Methylibium
1027	x__root	x__cellular_organisms	k__Bacteria	p__Proteobacteria	c__Betaproteobacteria	o__Burkholderiales	x__Burkholderiales_genera_incertae_sedis	g__Methylibium	x__unclassified_Methylibium	s__Methylibium_sp._Pch-M
1	x__root	x__cellular_organisms	k__Bacteria	p__Proteobacteria	c__Betaproteobacteria	o__Burkholderiales	x__Burkholderiales_genera_incertae_sedis	g__Methylibium	x__unclassified_Methylibium	s__Methylibium_sp._T29-B
0	x__root	x__cellular_organisms	k__Bacteria	p__Proteobacteria	c__Betaproteobacteria	o__Burkholderiales	x__Burkholderiales_genera_incertae_sedis	g__Methylibium	s__Methylibium_petroleiphilum
975	x__root	x__cellular_organisms	k__Bacteria	p__Proteobacteria	c__Betaproteobacteria	o__Burkholderiales	x__Burkholderiales_genera_incertae_sedis	g__Methylibium	s__Methylibium_petroleiphilum	x__Methylibium_petroleiphilum_PM1
0	x__root	x__cellular_organisms	k__Bacteria	p__Proteobacteria	c__Betaproteobacteria	o__Burkholderiales	x__Burkholderiales_genera_incertae_sedis	g__Sphaerotilus
0	x__root	x__cellular_organisms	k__Bacteria	p__Proteobacteria	c__Betaproteobacteria	o__Burkholderiales	x__Burkholderiales_genera_incertae_sedis	g__Sphaerotilus	s__Sphaerotilus_natans
2690	x__root	x__cellular_organisms	k__Bacteria	p__Proteobacteria	c__Betaproteobacteria	o__Burkholderiales	x__Burkholderiales_genera_incertae_sedis	g__Sphaerotilus	s__Sphaerotilus_natans	x__Sphaerotilus_natans_subsp._sulfidivorans
612	x__root	x__cellular_organisms	k__Bacteria	p__Proteobacteria	c__Betaproteobacteria	o__Burkholderiales	x__Burkholderiales_genera_incertae_sedis	g__Thiomonas
187	x__root	x__cellular_organisms	k__Bacteria	p__Proteobacteria	c__Betaproteobacteria	o__Burkholderiales	x__Burkholderiales_genera_incertae_sedis	g__Thiomonas	x__unclassified_Thiomonas
789	x__root	x__cellular_organisms	k__Bacteria	p__Proteobacteria	c__Betaproteobacteria	o__Burkholderiales	x__Burkholderiales_genera_incertae_sedis	g__Thiomonas	x__unclassified_Thiomonas	s__Thiomonas_sp._X19
1	x__root	x__cellular_organisms	k__Bacteria	p__Proteobacteria	c__Betaproteobacteria	o__Burkholderiales	x__Burkholderiales_genera_incertae_sedis	g__Thiomonas	x__unclassified_Thiomonas	s__Thiomonas_sp._Bio17B3
668	x__root	x__cellular_organisms	k__Bacteria	p__Proteobacteria	c__Betaproteobacteria	o__Burkholderiales	x__Burkholderiales_genera_incertae_sedis	g__Thiomonas	s__Thiomonas_intermedia
155	x__root	x__cellular_organisms	k__Bacteria	p__Proteobacteria	c__Betaproteobacteria	o__Burkholderiales	x__Burkholderiales_genera_incertae_sedis	g__Thiomonas	s__Thiomonas_intermedia	x__Thiomonas_intermedia_K12
190	x__root	x__cellular_organisms	k__Bacteria	p__Proteobacteria	c__Betaproteobacteria	o__Burkholderiales	x__Burkholderiales_genera_incertae_sedis	g__Thiomonas	s__Thiomonas_arsenitoxydans
0	x__root	x__cellular_organisms	k__Bacteria	p__Proteobacteria	c__Betaproteobacteria	o__Burkholderiales	x__Burkholderiales_genera_incertae_sedis	g__Xylophilus
2186	x__root	x__cellular_organisms	k__Bacteria	p__Proteobacteria	c__Betaproteobacteria	o__Burkholderiales	x__Burkholderiales_genera_incertae_sedis	g__Xylophilus	s__Xylophilus_rhododendri
0	x__root	x__cellular_organisms	k__Bacteria	p__Proteobacteria	c__Betaproteobacteria	o__Burkholderiales	x__Burkholderiales_genera_incertae_sedis	g__Mitsuaria
0	x__root	x__cellular_organisms	k__Bacteria	p__Proteobacteria	c__Betaproteobacteria	o__Burkholderiales	x__Burkholderiales_genera_incertae_sedis	g__Mitsuaria	x__unclassified_Mitsuaria
1887	x__root	x__cellular_organisms	k__Bacteria	p__Proteobacteria	c__Betaproteobacteria	o__Burkholderiales	x__Burkholderiales_genera_incertae_sedis	g__Mitsuaria	x__unclassified_Mitsuaria	s__Mitsuaria_sp._7
0	x__root	x__cellular_organisms	k__Bacteria	p__Proteobacteria	c__Betaproteobacteria	o__Burkholderiales	x__Burkholderiales_genera_incertae_sedis	g__Aquabacterium
1680	x__root	x__cellular_organisms	k__Bacteria	p__Proteobacteria	c__Betaproteobacteria	o__Burkholderiales	x__Burkholderiales_genera_incertae_sedis	g__Aquabacterium	s__Aquabacterium_olei
0	x__root	x__cellular_organisms	k__Bacteria	p__Proteobacteria	c__Betaproteobacteria	o__Burkholderiales	x__Burkholderiales_genera_incertae_sedis	g__Inhella
1541	x__root	x__cellular_organisms	k__Bacteria	p__Proteobacteria	c__Betaproteobacteria	o__Burkholderiales	x__Burkholderiales_genera_incertae_sedis	g__Inhella	s__Inhella_inkyongensis
0	x__root	x__cellular_organisms	k__Bacteria	p__Proteobacteria	c__Betaproteobacteria	o__Burkholderiales	x__Burkholderiales_genera_incertae_sedis	g__Roseateles
1458	x__root	x__cellular_organisms	k__Bacteria	p__Proteobacteria	c__Betaproteobacteria	o__Burkholderiales	x__Burkholderiales_genera_incertae_sedis	g__Roseateles	s__Roseateles_depolymerans
0	x__root	x__cellular_organisms	k__Bacteria	p__Proteobacteria	c__Betaproteobacteria	o__Burkholderiales	x__Burkholderiales_genera_incertae_sedis	g__Paucibacter
0	x__root	x__cellular_organisms	k__Bacteria	p__Proteobacteria	c__Betaproteobacteria	o__Burkholderiales	x__Burkholderiales_genera_incertae_sedis	g__Paucibacter	x__unclassified_Paucibacter
1319	x__root	x__cellular_organisms	k__Bacteria	p__Proteobacteria	c__Betaproteobacteria	o__Burkholderiales	x__Burkholderiales_genera_incertae_sedis	g__Paucibacter	x__unclassified_Paucibacter	s__Paucibacter_sp._KCTC_42545
4	x__root	x__cellular_organisms	k__Bacteria	p__Proteobacteria	c__Betaproteobacteria	o__Burkholderiales	f__Sutterellaceae
28	x__root	x__cellular_organisms	k__Bacteria	p__Proteobacteria	c__Betaproteobacteria	o__Burkholderiales	f__Sutterellaceae	g__Sutterella
182	x__root	x__cellular_organisms	k__Bacteria	p__Proteobacteria	c__Betaproteobacteria	o__Burkholderiales	f__Sutterellaceae	g__Sutterella	s__Sutterella_faecalis
159	x__root	x__cellular_organisms	k__Bacteria	p__Proteobacteria	c__Betaproteobacteria	o__Burkholderiales	f__Sutterellaceae	g__Sutterella	s__Sutterella_megalosphaeroides
55	x__root	x__cellular_organisms	k__Bacteria	p__Proteobacteria	c__Betaproteobacteria	o__Burkholderiales	f__Sutterellaceae	g__Sutterella	s__Sutterella_wadsworthensis
0	x__root	x__cellular_organisms	k__Bacteria	p__Proteobacteria	c__Betaproteobacteria	o__Burkholderiales	f__Sutterellaceae	g__Turicimonas
87	x__root	x__cellular_organisms	k__Bacteria	p__Proteobacteria	c__Betaproteobacteria	o__Burkholderiales	f__Sutterellaceae	g__Turicimonas	s__Turicimonas_muris
804	x__root	x__cellular_organisms	k__Bacteria	p__Proteobacteria	c__Betaproteobacteria	o__Rhodocyclales
315	x__root	x__cellular_organisms	k__Bacteria	p__Proteobacteria	c__Betaproteobacteria	o__Rhodocyclales	f__Zoogloeaceae
178	x__root	x__cellular_organisms	k__Bacteria	p__Proteobacteria	c__Betaproteobacteria	o__Rhodocyclales	f__Zoogloeaceae	g__Azoarcus
135	x__root	x__cellular_organisms	k__Bacteria	p__Proteobacteria	c__Betaproteobacteria	o__Rhodocyclales	f__Zoogloeaceae	g__Azoarcus	x__unclassified_Azoarcus
1204	x__root	x__cellular_organisms	k__Bacteria	p__Proteobacteria	c__Betaproteobacteria	o__Rhodocyclales	f__Zoogloeaceae	g__Azoarcus	x__unclassified_Azoarcus	s__Azoarcus_sp._M9-3-2
1079	x__root	x__cellular_organisms	k__Bacteria	p__Proteobacteria	c__Betaproteobacteria	o__Rhodocyclales	f__Zoogloeaceae	g__Azoarcus	x__unclassified_Azoarcus	s__Azoarcus_sp._DD4
859	x__root	x__cellular_organisms	k__Bacteria	p__Proteobacteria	c__Betaproteobacteria	o__Rhodocyclales	f__Zoogloeaceae	g__Azoarcus	x__unclassified_Azoarcus	s__Azoarcus_sp._KH32C
855	x__root	x__cellular_organisms	k__Bacteria	p__Proteobacteria	c__Betaproteobacteria	o__Rhodocyclales	f__Zoogloeaceae	g__Azoarcus	x__unclassified_Azoarcus	s__Azoarcus_sp._DN11
744	x__root	x__cellular_organisms	k__Bacteria	p__Proteobacteria	c__Betaproteobacteria	o__Rhodocyclales	f__Zoogloeaceae	g__Azoarcus	x__unclassified_Azoarcus	s__Azoarcus_sp._CIB
1259	x__root	x__cellular_organisms	k__Bacteria	p__Proteobacteria	c__Betaproteobacteria	o__Rhodocyclales	f__Zoogloeaceae	g__Azoarcus	s__Azoarcus_olearius
849	x__root	x__cellular_organisms	k__Bacteria	p__Proteobacteria	c__Betaproteobacteria	o__Rhodocyclales	f__Zoogloeaceae	g__Azoarcus	s__Azoarcus_communis
721	x__root	x__cellular_organisms	k__Bacteria	p__Proteobacteria	c__Betaproteobacteria	o__Rhodocyclales	f__Zoogloeaceae	g__Azoarcus	s__Azoarcus_pumilus
458	x__root	x__cellular_organisms	k__Bacteria	p__Proteobacteria	c__Betaproteobacteria	o__Rhodocyclales	f__Zoogloeaceae	g__Thauera
18	x__root	x__cellular_organisms	k__Bacteria	p__Proteobacteria	c__Betaproteobacteria	o__Rhodocyclales	f__Zoogloeaceae	g__Thauera	x__unclassified_Thauera
2831	x__root	x__cellular_organisms	k__Bacteria	p__Proteobacteria	c__Betaproteobacteria	o__Rhodocyclales	f__Zoogloeaceae	g__Thauera	x__unclassified_Thauera	s__Thauera_sp._MZ1T
1483	x__root	x__cellular_organisms	k__Bacteria	p__Proteobacteria	c__Betaproteobacteria	o__Rhodocyclales	f__Zoogloeaceae	g__Thauera	x__unclassified_Thauera	s__Thauera_sp._K11
1144	x__root	x__cellular_organisms	k__Bacteria	p__Proteobacteria	c__Betaproteobacteria	o__Rhodocyclales	f__Zoogloeaceae	g__Thauera	s__Thauera_humireducens
678	x__root	x__cellular_organisms	k__Bacteria	p__Proteobacteria	c__Betaproteobacteria	o__Rhodocyclales	f__Zoogloeaceae	g__Thauera	s__Thauera_chlorobenzoica
0	x__root	x__cellular_organisms	k__Bacteria	p__Proteobacteria	c__Betaproteobacteria	o__Rhodocyclales	f__Zoogloeaceae	g__Thauera	s__Thauera_aromatica
644	x__root	x__cellular_organisms	k__Bacteria	p__Proteobacteria	c__Betaproteobacteria	o__Rhodocyclales	f__Zoogloeaceae	g__Thauera	s__Thauera_aromatica	x__Thauera_aromatica_K172
473	x__root	x__cellular_organisms	k__Bacteria	p__Proteobacteria	c__Betaproteobacteria	o__Rhodocyclales	f__Zoogloeaceae	g__Thauera	s__Thauera_hydrothermalis
0	x__root	x__cellular_organisms	k__Bacteria	p__Proteobacteria	c__Betaproteobacteria	o__Rhodocyclales	f__Fluviibacteraceae
0	x__root	x__cellular_organisms	k__Bacteria	p__Proteobacteria	c__Betaproteobacteria	o__Rhodocyclales	f__Fluviibacteraceae	g__Fluviibacter
10931	x__root	x__cellular_organisms	k__Bacteria	p__Proteobacteria	c__Betaproteobacteria	o__Rhodocyclales	f__Fluviibacteraceae	g__Fluviibacter	s__Fluviibacter_phosphoraccumulans
68	x__root	x__cellular_organisms	k__Bacteria	p__Proteobacteria	c__Betaproteobacteria	o__Rhodocyclales	f__Rhodocyclaceae
657	x__root	x__cellular_organisms	k__Bacteria	p__Proteobacteria	c__Betaproteobacteria	o__Rhodocyclales	f__Rhodocyclaceae	g__Azospira
1989	x__root	x__cellular_organisms	k__Bacteria	p__Proteobacteria	c__Betaproteobacteria	o__Rhodocyclales	f__Rhodocyclaceae	g__Azospira	s__Azospira_restricta
0	x__root	x__cellular_organisms	k__Bacteria	p__Proteobacteria	c__Betaproteobacteria	o__Rhodocyclales	f__Rhodocyclaceae	g__Azospira	s__Azospira_oryzae
386	x__root	x__cellular_organisms	k__Bacteria	p__Proteobacteria	c__Betaproteobacteria	o__Rhodocyclales	f__Rhodocyclaceae	g__Azospira	s__Azospira_oryzae	x__Azospira_oryzae_PS
0	x__root	x__cellular_organisms	k__Bacteria	p__Proteobacteria	c__Betaproteobacteria	o__Rhodocyclales	f__Rhodocyclaceae	g__Azospira	x__unclassified_Azospira
329	x__root	x__cellular_organisms	k__Bacteria	p__Proteobacteria	c__Betaproteobacteria	o__Rhodocyclales	f__Rhodocyclaceae	g__Azospira	x__unclassified_Azospira	s__Azospira_sp._I09
246	x__root	x__cellular_organisms	k__Bacteria	p__Proteobacteria	c__Betaproteobacteria	o__Rhodocyclales	f__Rhodocyclaceae	g__Aromatoleum
846	x__root	x__cellular_organisms	k__Bacteria	p__Proteobacteria	c__Betaproteobacteria	o__Rhodocyclales	f__Rhodocyclaceae	g__Aromatoleum	s__Aromatoleum_petrolei
481	x__root	x__cellular_organisms	k__Bacteria	p__Proteobacteria	c__Betaproteobacteria	o__Rhodocyclales	f__Rhodocyclaceae	g__Aromatoleum	s__Aromatoleum_bremense
0	x__root	x__cellular_organisms	k__Bacteria	p__Proteobacteria	c__Betaproteobacteria	o__Rhodocyclales	f__Rhodocyclaceae	g__Aromatoleum	s__Aromatoleum_aromaticum
413	x__root	x__cellular_organisms	k__Bacteria	p__Proteobacteria	c__Betaproteobacteria	o__Rhodocyclales	f__Rhodocyclaceae	g__Aromatoleum	s__Aromatoleum_aromaticum	x__Aromatoleum_aromaticum_EbN1
0	x__root	x__cellular_organisms	k__Bacteria	p__Proteobacteria	c__Betaproteobacteria	o__Rhodocyclales	f__Rhodocyclaceae	g__Niveibacterium
0	x__root	x__cellular_organisms	k__Bacteria	p__Proteobacteria	c__Betaproteobacteria	o__Rhodocyclales	f__Rhodocyclaceae	g__Niveibacterium	x__unclassified_Niveibacterium
727	x__root	x__cellular_organisms	k__Bacteria	p__Proteobacteria	c__Betaproteobacteria	o__Rhodocyclales	f__Rhodocyclaceae	g__Niveibacterium	x__unclassified_Niveibacterium	s__Niveibacterium_sp._HC41
0	x__root	x__cellular_organisms	k__Bacteria	p__Proteobacteria	c__Betaproteobacteria	o__Rhodocyclales	f__Rhodocyclaceae	g__Oryzomicrobium
724	x__root	x__cellular_organisms	k__Bacteria	p__Proteobacteria	c__Betaproteobacteria	o__Rhodocyclales	f__Rhodocyclaceae	g__Oryzomicrobium	s__Oryzomicrobium_terrae
0	x__root	x__cellular_organisms	k__Bacteria	p__Proteobacteria	c__Betaproteobacteria	o__Rhodocyclales	f__Rhodocyclaceae	g__Rugosibacter
169	x__root	x__cellular_organisms	k__Bacteria	p__Proteobacteria	c__Betaproteobacteria	o__Rhodocyclales	f__Rhodocyclaceae	g__Rugosibacter	s__Rugosibacter_aromaticivorans
0	x__root	x__cellular_organisms	k__Bacteria	p__Proteobacteria	c__Betaproteobacteria	o__Rhodocyclales	f__Azonexaceae
75	x__root	x__cellular_organisms	k__Bacteria	p__Proteobacteria	c__Betaproteobacteria	o__Rhodocyclales	f__Azonexaceae	g__Dechloromonas
7	x__root	x__cellular_organisms	k__Bacteria	p__Proteobacteria	c__Betaproteobacteria	o__Rhodocyclales	f__Azonexaceae	g__Dechloromonas	x__unclassified_Dechloromonas
540	x__root	x__cellular_organisms	k__Bacteria	p__Proteobacteria	c__Betaproteobacteria	o__Rhodocyclales	f__Azonexaceae	g__Dechloromonas	x__unclassified_Dechloromonas	s__Dechloromonas_sp._HYN0024
511	x__root	x__cellular_organisms	k__Bacteria	p__Proteobacteria	c__Betaproteobacteria	o__Rhodocyclales	f__Azonexaceae	g__Dechloromonas	x__unclassified_Dechloromonas	s__Dechloromonas_sp._TW-R-39-2
0	x__root	x__cellular_organisms	k__Bacteria	p__Proteobacteria	c__Betaproteobacteria	o__Rhodocyclales	f__Azonexaceae	g__Dechloromonas	s__Dechloromonas_aromatica
600	x__root	x__cellular_organisms	k__Bacteria	p__Proteobacteria	c__Betaproteobacteria	o__Rhodocyclales	f__Azonexaceae	g__Dechloromonas	s__Dechloromonas_aromatica	x__Dechloromonas_aromatica_RCB
242	x__root	x__cellular_organisms	k__Bacteria	p__Proteobacteria	c__Betaproteobacteria	o__Neisseriales
432	x__root	x__cellular_organisms	k__Bacteria	p__Proteobacteria	c__Betaproteobacteria	o__Neisseriales	f__Chromobacteriaceae
0	x__root	x__cellular_organisms	k__Bacteria	p__Proteobacteria	c__Betaproteobacteria	o__Neisseriales	f__Chromobacteriaceae	x__Chromobacterium_group
1231	x__root	x__cellular_organisms	k__Bacteria	p__Proteobacteria	c__Betaproteobacteria	o__Neisseriales	f__Chromobacteriaceae	x__Chromobacterium_group	g__Chromobacterium
1747	x__root	x__cellular_organisms	k__Bacteria	p__Proteobacteria	c__Betaproteobacteria	o__Neisseriales	f__Chromobacteriaceae	x__Chromobacterium_group	g__Chromobacterium	s__Chromobacterium_vaccinii
0	x__root	x__cellular_organisms	k__Bacteria	p__Proteobacteria	c__Betaproteobacteria	o__Neisseriales	f__Chromobacteriaceae	x__Chromobacterium_group	g__Chromobacterium	x__unclassified_Chromobacterium
843	x__root	x__cellular_organisms	k__Bacteria	p__Proteobacteria	c__Betaproteobacteria	o__Neisseriales	f__Chromobacteriaceae	x__Chromobacterium_group	g__Chromobacterium	x__unclassified_Chromobacterium	s__Chromobacterium_sp._ATCC_53434
182	x__root	x__cellular_organisms	k__Bacteria	p__Proteobacteria	c__Betaproteobacteria	o__Neisseriales	f__Chromobacteriaceae	x__Chromobacterium_group	g__Chromobacterium	x__unclassified_Chromobacterium	s__Chromobacterium_sp._Rain0013
875	x__root	x__cellular_organisms	k__Bacteria	p__Proteobacteria	c__Betaproteobacteria	o__Neisseriales	f__Chromobacteriaceae	x__Chromobacterium_group	g__Chromobacterium	s__Chromobacterium_violaceum
66	x__root	x__cellular_organisms	k__Bacteria	p__Proteobacteria	c__Betaproteobacteria	o__Neisseriales	f__Chromobacteriaceae	x__Chromobacterium_group	g__Chromobacterium	s__Chromobacterium_violaceum	x__Chromobacterium_violaceum_ATCC_12472
556	x__root	x__cellular_organisms	k__Bacteria	p__Proteobacteria	c__Betaproteobacteria	o__Neisseriales	f__Chromobacteriaceae	x__Chromobacterium_group	g__Chromobacterium	s__Chromobacterium_phragmitis
411	x__root	x__cellular_organisms	k__Bacteria	p__Proteobacteria	c__Betaproteobacteria	o__Neisseriales	f__Chromobacteriaceae	x__Chromobacterium_group	g__Chromobacterium	s__Chromobacterium_paludis
184	x__root	x__cellular_organisms	k__Bacteria	p__Proteobacteria	c__Betaproteobacteria	o__Neisseriales	f__Chromobacteriaceae	x__Chromobacterium_group	g__Chromobacterium	s__Chromobacterium_rhizoryzae
60	x__root	x__cellular_organisms	k__Bacteria	p__Proteobacteria	c__Betaproteobacteria	o__Neisseriales	f__Chromobacteriaceae	x__Chromobacterium_group	g__Chromobacterium	s__Chromobacterium_haemolyticum
5	x__root	x__cellular_organisms	k__Bacteria	p__Proteobacteria	c__Betaproteobacteria	o__Neisseriales	f__Chromobacteriaceae	x__Chromobacterium_group	g__Iodobacter
74	x__root	x__cellular_organisms	k__Bacteria	p__Proteobacteria	c__Betaproteobacteria	o__Neisseriales	f__Chromobacteriaceae	x__Chromobacterium_group	g__Iodobacter	s__Iodobacter_fluviatilis
0	x__root	x__cellular_organisms	k__Bacteria	p__Proteobacteria	c__Betaproteobacteria	o__Neisseriales	f__Chromobacteriaceae	x__Chromobacterium_group	g__Iodobacter	x__unclassified_Iodobacter
68	x__root	x__cellular_organisms	k__Bacteria	p__Proteobacteria	c__Betaproteobacteria	o__Neisseriales	f__Chromobacteriaceae	x__Chromobacterium_group	g__Iodobacter	x__unclassified_Iodobacter	s__Iodobacter_sp._H11R3
164	x__root	x__cellular_organisms	k__Bacteria	p__Proteobacteria	c__Betaproteobacteria	o__Neisseriales	f__Chromobacteriaceae	g__Aquitalea
0	x__root	x__cellular_organisms	k__Bacteria	p__Proteobacteria	c__Betaproteobacteria	o__Neisseriales	f__Chromobacteriaceae	g__Aquitalea	x__unclassified_Aquitalea
5258	x__root	x__cellular_organisms	k__Bacteria	p__Proteobacteria	c__Betaproteobacteria	o__Neisseriales	f__Chromobacteriaceae	g__Aquitalea	x__unclassified_Aquitalea	s__Aquitalea_sp._USM4
314	x__root	x__cellular_organisms	k__Bacteria	p__Proteobacteria	c__Betaproteobacteria	o__Neisseriales	f__Chromobacteriaceae	g__Aquitalea	s__Aquitalea_aquatilis
300	x__root	x__cellular_organisms	k__Bacteria	p__Proteobacteria	c__Betaproteobacteria	o__Neisseriales	f__Chromobacteriaceae	g__Aquitalea	s__Aquitalea_magnusonii
210	x__root	x__cellular_organisms	k__Bacteria	p__Proteobacteria	c__Betaproteobacteria	o__Neisseriales	f__Chromobacteriaceae	g__Aquitalea	s__Aquitalea_denitrificans
0	x__root	x__cellular_organisms	k__Bacteria	p__Proteobacteria	c__Betaproteobacteria	o__Neisseriales	f__Chromobacteriaceae	g__Jeongeupia
45	x__root	x__cellular_organisms	k__Bacteria	p__Proteobacteria	c__Betaproteobacteria	o__Neisseriales	f__Chromobacteriaceae	g__Jeongeupia	x__unclassified_Jeongeupia
877	x__root	x__cellular_organisms	k__Bacteria	p__Proteobacteria	c__Betaproteobacteria	o__Neisseriales	f__Chromobacteriaceae	g__Jeongeupia	x__unclassified_Jeongeupia	s__Jeongeupia_sp._USM3
410	x__root	x__cellular_organisms	k__Bacteria	p__Proteobacteria	c__Betaproteobacteria	o__Neisseriales	f__Chromobacteriaceae	g__Jeongeupia	x__unclassified_Jeongeupia	s__Jeongeupia_sp._HS-3
0	x__root	x__cellular_organisms	k__Bacteria	p__Proteobacteria	c__Betaproteobacteria	o__Neisseriales	f__Chromobacteriaceae	g__Laribacter
1115	x__root	x__cellular_organisms	k__Bacteria	p__Proteobacteria	c__Betaproteobacteria	o__Neisseriales	f__Chromobacteriaceae	g__Laribacter	s__Laribacter_hongkongensis
104	x__root	x__cellular_organisms	k__Bacteria	p__Proteobacteria	c__Betaproteobacteria	o__Neisseriales	f__Chromobacteriaceae	g__Laribacter	s__Laribacter_hongkongensis	x__Laribacter_hongkongensis_HLHK9
0	x__root	x__cellular_organisms	k__Bacteria	p__Proteobacteria	c__Betaproteobacteria	o__Neisseriales	f__Chromobacteriaceae	g__Pseudogulbenkiania
0	x__root	x__cellular_organisms	k__Bacteria	p__Proteobacteria	c__Betaproteobacteria	o__Neisseriales	f__Chromobacteriaceae	g__Pseudogulbenkiania	x__unclassified_Pseudogulbenkiania
1106	x__root	x__cellular_organisms	k__Bacteria	p__Proteobacteria	c__Betaproteobacteria	o__Neisseriales	f__Chromobacteriaceae	g__Pseudogulbenkiania	x__unclassified_Pseudogulbenkiania	s__Pseudogulbenkiania_sp._NH8B
0	x__root	x__cellular_organisms	k__Bacteria	p__Proteobacteria	c__Betaproteobacteria	o__Neisseriales	f__Chromobacteriaceae	g__Vogesella
0	x__root	x__cellular_organisms	k__Bacteria	p__Proteobacteria	c__Betaproteobacteria	o__Neisseriales	f__Chromobacteriaceae	g__Vogesella	x__unclassified_Vogesella
806	x__root	x__cellular_organisms	k__Bacteria	p__Proteobacteria	c__Betaproteobacteria	o__Neisseriales	f__Chromobacteriaceae	g__Vogesella	x__unclassified_Vogesella	s__Vogesella_sp._LIG4
0	x__root	x__cellular_organisms	k__Bacteria	p__Proteobacteria	c__Betaproteobacteria	o__Neisseriales	f__Chromobacteriaceae	g__Microvirgula
669	x__root	x__cellular_organisms	k__Bacteria	p__Proteobacteria	c__Betaproteobacteria	o__Neisseriales	f__Chromobacteriaceae	g__Microvirgula	s__Microvirgula_aerodenitrificans
0	x__root	x__cellular_organisms	k__Bacteria	p__Proteobacteria	c__Betaproteobacteria	o__Neisseriales	f__Chromobacteriaceae	g__Aquaspirillum
0	x__root	x__cellular_organisms	k__Bacteria	p__Proteobacteria	c__Betaproteobacteria	o__Neisseriales	f__Chromobacteriaceae	g__Aquaspirillum	x__unclassified_Aquaspirillum
593	x__root	x__cellular_organisms	k__Bacteria	p__Proteobacteria	c__Betaproteobacteria	o__Neisseriales	f__Chromobacteriaceae	g__Aquaspirillum	x__unclassified_Aquaspirillum	s__Aquaspirillum_sp._LM1
8	x__root	x__cellular_organisms	k__Bacteria	p__Proteobacteria	c__Betaproteobacteria	o__Neisseriales	f__Chromobacteriaceae	g__Chitinibacter
0	x__root	x__cellular_organisms	k__Bacteria	p__Proteobacteria	c__Betaproteobacteria	o__Neisseriales	f__Chromobacteriaceae	g__Chitinibacter	x__unclassified_Chitinibacter
91	x__root	x__cellular_organisms	k__Bacteria	p__Proteobacteria	c__Betaproteobacteria	o__Neisseriales	f__Chromobacteriaceae	g__Chitinibacter	x__unclassified_Chitinibacter	s__Chitinibacter_sp._2T18
57	x__root	x__cellular_organisms	k__Bacteria	p__Proteobacteria	c__Betaproteobacteria	o__Neisseriales	f__Chromobacteriaceae	g__Chitinibacter	s__Chitinibacter_fontanus
0	x__root	x__cellular_organisms	k__Bacteria	p__Proteobacteria	c__Betaproteobacteria	o__Neisseriales	f__Chromobacteriaceae	g__Deefgea
0	x__root	x__cellular_organisms	k__Bacteria	p__Proteobacteria	c__Betaproteobacteria	o__Neisseriales	f__Chromobacteriaceae	g__Deefgea	x__unclassified_Deefgea
51	x__root	x__cellular_organisms	k__Bacteria	p__Proteobacteria	c__Betaproteobacteria	o__Neisseriales	f__Chromobacteriaceae	g__Deefgea	x__unclassified_Deefgea	s__Deefgea_sp._D17
255	x__root	x__cellular_organisms	k__Bacteria	p__Proteobacteria	c__Betaproteobacteria	o__Neisseriales	f__Neisseriaceae
358	x__root	x__cellular_organisms	k__Bacteria	p__Proteobacteria	c__Betaproteobacteria	o__Neisseriales	f__Neisseriaceae	g__Neisseria
6	x__root	x__cellular_organisms	k__Bacteria	p__Proteobacteria	c__Betaproteobacteria	o__Neisseriales	f__Neisseriaceae	g__Neisseria	x__unclassified_Neisseria
141	x__root	x__cellular_organisms	k__Bacteria	p__Proteobacteria	c__Betaproteobacteria	o__Neisseriales	f__Neisseriaceae	g__Neisseria	x__unclassified_Neisseria	s__Neisseria_sp._KEM232
0	x__root	x__cellular_organisms	k__Bacteria	p__Proteobacteria	c__Betaproteobacteria	o__Neisseriales	f__Neisseriaceae	g__Neisseria	x__unclassified_Neisseria	s__Neisseria_sp._oral_taxon_014
77	x__root	x__cellular_organisms	k__Bacteria	p__Proteobacteria	c__Betaproteobacteria	o__Neisseriales	f__Neisseriaceae	g__Neisseria	x__unclassified_Neisseria	s__Neisseria_sp._oral_taxon_014	x__Neisseria_sp._oral_taxon_014_str._F0314
49	x__root	x__cellular_organisms	k__Bacteria	p__Proteobacteria	c__Betaproteobacteria	o__Neisseriales	f__Neisseriaceae	g__Neisseria	x__unclassified_Neisseria	s__Neisseria_sp._10022
41	x__root	x__cellular_organisms	k__Bacteria	p__Proteobacteria	c__Betaproteobacteria	o__Neisseriales	f__Neisseriaceae	g__Neisseria	x__unclassified_Neisseria	s__Neisseria_sp._ZJ785
172	x__root	x__cellular_organisms	k__Bacteria	p__Proteobacteria	c__Betaproteobacteria	o__Neisseriales	f__Neisseriaceae	g__Neisseria	s__Neisseria_elongata
20	x__root	x__cellular_organisms	k__Bacteria	p__Proteobacteria	c__Betaproteobacteria	o__Neisseriales	f__Neisseriaceae	g__Neisseria	s__Neisseria_elongata	x__Neisseria_elongata_subsp._glycolytica
179	x__root	x__cellular_organisms	k__Bacteria	p__Proteobacteria	c__Betaproteobacteria	o__Neisseriales	f__Neisseriaceae	g__Neisseria	s__Neisseria_bacilliformis
140	x__root	x__cellular_organisms	k__Bacteria	p__Proteobacteria	c__Betaproteobacteria	o__Neisseriales	f__Neisseriaceae	g__Neisseria	s__Neisseria_shayeganii
114	x__root	x__cellular_organisms	k__Bacteria	p__Proteobacteria	c__Betaproteobacteria	o__Neisseriales	f__Neisseriaceae	g__Neisseria	s__Neisseria_dentiae
72	x__root	x__cellular_organisms	k__Bacteria	p__Proteobacteria	c__Betaproteobacteria	o__Neisseriales	f__Neisseriaceae	g__Neisseria	s__Neisseria_meningitidis
3	x__root	x__cellular_organisms	k__Bacteria	p__Proteobacteria	c__Betaproteobacteria	o__Neisseriales	f__Neisseriaceae	g__Neisseria	s__Neisseria_meningitidis	x__Neisseria_meningitidis_G2136
0	x__root	x__cellular_organisms	k__Bacteria	p__Proteobacteria	c__Betaproteobacteria	o__Neisseriales	f__Neisseriaceae	g__Neisseria	s__Neisseria_meningitidis	x__Neisseria_meningitidis_serogroup_C
1	x__root	x__cellular_organisms	k__Bacteria	p__Proteobacteria	c__Betaproteobacteria	o__Neisseriales	f__Neisseriaceae	g__Neisseria	s__Neisseria_meningitidis	x__Neisseria_meningitidis_serogroup_C	x__Neisseria_meningitidis_053442
1	x__root	x__cellular_organisms	k__Bacteria	p__Proteobacteria	c__Betaproteobacteria	o__Neisseriales	f__Neisseriaceae	g__Neisseria	s__Neisseria_meningitidis	x__Neisseria_meningitidis_serogroup_C	x__Neisseria_meningitidis_8013
2	x__root	x__cellular_organisms	k__Bacteria	p__Proteobacteria	c__Betaproteobacteria	o__Neisseriales	f__Neisseriaceae	g__Neisseria	s__Neisseria_meningitidis	x__Neisseria_meningitidis_alpha14
0	x__root	x__cellular_organisms	k__Bacteria	p__Proteobacteria	c__Betaproteobacteria	o__Neisseriales	f__Neisseriaceae	g__Neisseria	s__Neisseria_meningitidis	x__Neisseria_meningitidis_serogroup_A
1	x__root	x__cellular_organisms	k__Bacteria	p__Proteobacteria	c__Betaproteobacteria	o__Neisseriales	f__Neisseriaceae	g__Neisseria	s__Neisseria_meningitidis	x__Neisseria_meningitidis_serogroup_A	x__Neisseria_meningitidis_Z2491
78	x__root	x__cellular_organisms	k__Bacteria	p__Proteobacteria	c__Betaproteobacteria	o__Neisseriales	f__Neisseriaceae	g__Neisseria	s__Neisseria_weaveri
75	x__root	x__cellular_organisms	k__Bacteria	p__Proteobacteria	c__Betaproteobacteria	o__Neisseriales	f__Neisseriaceae	g__Neisseria	s__Neisseria_musculi
75	x__root	x__cellular_organisms	k__Bacteria	p__Proteobacteria	c__Betaproteobacteria	o__Neisseriales	f__Neisseriaceae	g__Neisseria	s__Neisseria_subflava
75	x__root	x__cellular_organisms	k__Bacteria	p__Proteobacteria	c__Betaproteobacteria	o__Neisseriales	f__Neisseriaceae	g__Neisseria	s__Neisseria_animaloris
73	x__root	x__cellular_organisms	k__Bacteria	p__Proteobacteria	c__Betaproteobacteria	o__Neisseriales	f__Neisseriaceae	g__Neisseria	s__Neisseria_mucosa
69	x__root	x__cellular_organisms	k__Bacteria	p__Proteobacteria	c__Betaproteobacteria	o__Neisseriales	f__Neisseriaceae	g__Neisseria	s__Neisseria_canis
65	x__root	x__cellular_organisms	k__Bacteria	p__Proteobacteria	c__Betaproteobacteria	o__Neisseriales	f__Neisseriaceae	g__Neisseria	s__Neisseria_sicca
55	x__root	x__cellular_organisms	k__Bacteria	p__Proteobacteria	c__Betaproteobacteria	o__Neisseriales	f__Neisseriaceae	g__Neisseria	s__Neisseria_chenwenguii
48	x__root	x__cellular_organisms	k__Bacteria	p__Proteobacteria	c__Betaproteobacteria	o__Neisseriales	f__Neisseriaceae	g__Neisseria	s__Neisseria_zoodegmatis
34	x__root	x__cellular_organisms	k__Bacteria	p__Proteobacteria	c__Betaproteobacteria	o__Neisseriales	f__Neisseriaceae	g__Neisseria	s__Neisseria_lactamica
7	x__root	x__cellular_organisms	k__Bacteria	p__Proteobacteria	c__Betaproteobacteria	o__Neisseriales	f__Neisseriaceae	g__Neisseria	s__Neisseria_lactamica	x__Neisseria_lactamica_020-06
38	x__root	x__cellular_organisms	k__Bacteria	p__Proteobacteria	c__Betaproteobacteria	o__Neisseriales	f__Neisseriaceae	g__Neisseria	s__Neisseria_gonorrhoeae
2	x__root	x__cellular_organisms	k__Bacteria	p__Proteobacteria	c__Betaproteobacteria	o__Neisseriales	f__Neisseriaceae	g__Neisseria	s__Neisseria_gonorrhoeae	x__Neisseria_gonorrhoeae_MS11
31	x__root	x__cellular_organisms	k__Bacteria	p__Proteobacteria	c__Betaproteobacteria	o__Neisseriales	f__Neisseriaceae	g__Neisseria	s__Neisseria_flavescens
30	x__root	x__cellular_organisms	k__Bacteria	p__Proteobacteria	c__Betaproteobacteria	o__Neisseriales	f__Neisseriaceae	g__Neisseria	s__Neisseria_animalis
29	x__root	x__cellular_organisms	k__Bacteria	p__Proteobacteria	c__Betaproteobacteria	o__Neisseriales	f__Neisseriaceae	g__Neisseria	s__Neisseria_brasiliensis
25	x__root	x__cellular_organisms	k__Bacteria	p__Proteobacteria	c__Betaproteobacteria	o__Neisseriales	f__Neisseriaceae	g__Neisseria	s__Neisseria_wadsworthii
17	x__root	x__cellular_organisms	k__Bacteria	p__Proteobacteria	c__Betaproteobacteria	o__Neisseriales	f__Neisseriaceae	g__Neisseria	s__Neisseria_zalophi
9	x__root	x__cellular_organisms	k__Bacteria	p__Proteobacteria	c__Betaproteobacteria	o__Neisseriales	f__Neisseriaceae	g__Neisseria	s__Neisseria_cinerea
4	x__root	x__cellular_organisms	k__Bacteria	p__Proteobacteria	c__Betaproteobacteria	o__Neisseriales	f__Neisseriaceae	g__Neisseria	s__Neisseria_polysaccharea
0	x__root	x__cellular_organisms	k__Bacteria	p__Proteobacteria	c__Betaproteobacteria	o__Neisseriales	f__Neisseriaceae	g__Vitreoscilla
784	x__root	x__cellular_organisms	k__Bacteria	p__Proteobacteria	c__Betaproteobacteria	o__Neisseriales	f__Neisseriaceae	g__Vitreoscilla	s__Vitreoscilla_filiformis
0	x__root	x__cellular_organisms	k__Bacteria	p__Proteobacteria	c__Betaproteobacteria	o__Neisseriales	f__Neisseriaceae	g__Vitreoscilla	x__unclassified_Vitreoscilla
30	x__root	x__cellular_organisms	k__Bacteria	p__Proteobacteria	c__Betaproteobacteria	o__Neisseriales	f__Neisseriaceae	g__Vitreoscilla	x__unclassified_Vitreoscilla	s__Vitreoscilla_sp._C1
0	x__root	x__cellular_organisms	k__Bacteria	p__Proteobacteria	c__Betaproteobacteria	o__Neisseriales	f__Neisseriaceae	g__Chitinolyticbacter
800	x__root	x__cellular_organisms	k__Bacteria	p__Proteobacteria	c__Betaproteobacteria	o__Neisseriales	f__Neisseriaceae	g__Chitinolyticbacter	s__Chitinolyticbacter_meiyuanensis
0	x__root	x__cellular_organisms	k__Bacteria	p__Proteobacteria	c__Betaproteobacteria	o__Neisseriales	f__Neisseriaceae	g__Crenobacter
636	x__root	x__cellular_organisms	k__Bacteria	p__Proteobacteria	c__Betaproteobacteria	o__Neisseriales	f__Neisseriaceae	g__Crenobacter	s__Crenobacter_cavernae
46	x__root	x__cellular_organisms	k__Bacteria	p__Proteobacteria	c__Betaproteobacteria	o__Neisseriales	f__Neisseriaceae	g__Eikenella
142	x__root	x__cellular_organisms	k__Bacteria	p__Proteobacteria	c__Betaproteobacteria	o__Neisseriales	f__Neisseriaceae	g__Eikenella	s__Eikenella_corrodens
43	x__root	x__cellular_organisms	k__Bacteria	p__Proteobacteria	c__Betaproteobacteria	o__Neisseriales	f__Neisseriaceae	g__Eikenella	s__Eikenella_exigua
2	x__root	x__cellular_organisms	k__Bacteria	p__Proteobacteria	c__Betaproteobacteria	o__Neisseriales	f__Neisseriaceae	g__Kingella
59	x__root	x__cellular_organisms	k__Bacteria	p__Proteobacteria	c__Betaproteobacteria	o__Neisseriales	f__Neisseriaceae	g__Kingella	s__Kingella_kingae
51	x__root	x__cellular_organisms	k__Bacteria	p__Proteobacteria	c__Betaproteobacteria	o__Neisseriales	f__Neisseriaceae	g__Kingella	s__Kingella_oralis
42	x__root	x__cellular_organisms	k__Bacteria	p__Proteobacteria	c__Betaproteobacteria	o__Neisseriales	f__Neisseriaceae	g__Kingella	s__Kingella_denitrificans
0	x__root	x__cellular_organisms	k__Bacteria	p__Proteobacteria	c__Betaproteobacteria	o__Neisseriales	f__Neisseriaceae	g__Snodgrassella
0	x__root	x__cellular_organisms	k__Bacteria	p__Proteobacteria	c__Betaproteobacteria	o__Neisseriales	f__Neisseriaceae	g__Snodgrassella	s__Snodgrassella_alvi
132	x__root	x__cellular_organisms	k__Bacteria	p__Proteobacteria	c__Betaproteobacteria	o__Neisseriales	f__Neisseriaceae	g__Snodgrassella	s__Snodgrassella_alvi	x__Snodgrassella_alvi_wkB2
0	x__root	x__cellular_organisms	k__Bacteria	p__Proteobacteria	c__Betaproteobacteria	o__Neisseriales	f__Neisseriaceae	g__Alysiella
39	x__root	x__cellular_organisms	k__Bacteria	p__Proteobacteria	c__Betaproteobacteria	o__Neisseriales	f__Neisseriaceae	g__Alysiella	s__Alysiella_filiformis
0	x__root	x__cellular_organisms	k__Bacteria	p__Proteobacteria	c__Betaproteobacteria	o__Neisseriales	f__Neisseriaceae	g__Conchiformibius
39	x__root	x__cellular_organisms	k__Bacteria	p__Proteobacteria	c__Betaproteobacteria	o__Neisseriales	f__Neisseriaceae	g__Conchiformibius	s__Conchiformibius_steedae
0	x__root	x__cellular_organisms	k__Bacteria	p__Proteobacteria	c__Betaproteobacteria	o__Neisseriales	f__Neisseriaceae	g__Simonsiella
0	x__root	x__cellular_organisms	k__Bacteria	p__Proteobacteria	c__Betaproteobacteria	o__Neisseriales	f__Neisseriaceae	g__Simonsiella	s__Simonsiella_muelleri
38	x__root	x__cellular_organisms	k__Bacteria	p__Proteobacteria	c__Betaproteobacteria	o__Neisseriales	f__Neisseriaceae	g__Simonsiella	s__Simonsiella_muelleri	x__Simonsiella_muelleri_ATCC_29453
164	x__root	x__cellular_organisms	k__Bacteria	p__Proteobacteria	c__Betaproteobacteria	o__Nitrosomonadales
41	x__root	x__cellular_organisms	k__Bacteria	p__Proteobacteria	c__Betaproteobacteria	o__Nitrosomonadales	f__Sterolibacteriaceae
70	x__root	x__cellular_organisms	k__Bacteria	p__Proteobacteria	c__Betaproteobacteria	o__Nitrosomonadales	f__Sterolibacteriaceae	g__Denitratisoma
0	x__root	x__cellular_organisms	k__Bacteria	p__Proteobacteria	c__Betaproteobacteria	o__Nitrosomonadales	f__Sterolibacteriaceae	g__Denitratisoma	x__unclassified_Denitratisoma
843	x__root	x__cellular_organisms	k__Bacteria	p__Proteobacteria	c__Betaproteobacteria	o__Nitrosomonadales	f__Sterolibacteriaceae	g__Denitratisoma	x__unclassified_Denitratisoma	s__Denitratisoma_sp._DHT3
609	x__root	x__cellular_organisms	k__Bacteria	p__Proteobacteria	c__Betaproteobacteria	o__Nitrosomonadales	f__Sterolibacteriaceae	g__Denitratisoma	s__Denitratisoma_oestradiolicum
0	x__root	x__cellular_organisms	k__Bacteria	p__Proteobacteria	c__Betaproteobacteria	o__Nitrosomonadales	f__Sterolibacteriaceae	g__Methyloversatilis
0	x__root	x__cellular_organisms	k__Bacteria	p__Proteobacteria	c__Betaproteobacteria	o__Nitrosomonadales	f__Sterolibacteriaceae	g__Methyloversatilis	x__unclassified_Methyloversatilis
1328	x__root	x__cellular_organisms	k__Bacteria	p__Proteobacteria	c__Betaproteobacteria	o__Nitrosomonadales	f__Sterolibacteriaceae	g__Methyloversatilis	x__unclassified_Methyloversatilis	s__Methyloversatilis_sp._RAC08
0	x__root	x__cellular_organisms	k__Bacteria	p__Proteobacteria	c__Betaproteobacteria	o__Nitrosomonadales	f__Sterolibacteriaceae	g__Sulfuritalea
0	x__root	x__cellular_organisms	k__Bacteria	p__Proteobacteria	c__Betaproteobacteria	o__Nitrosomonadales	f__Sterolibacteriaceae	g__Sulfuritalea	s__Sulfuritalea_hydrogenivorans
1216	x__root	x__cellular_organisms	k__Bacteria	p__Proteobacteria	c__Betaproteobacteria	o__Nitrosomonadales	f__Sterolibacteriaceae	g__Sulfuritalea	s__Sulfuritalea_hydrogenivorans	x__Sulfuritalea_hydrogenivorans_sk43H
0	x__root	x__cellular_organisms	k__Bacteria	p__Proteobacteria	c__Betaproteobacteria	o__Nitrosomonadales	f__Sterolibacteriaceae	g__Sterolibacterium
707	x__root	x__cellular_organisms	k__Bacteria	p__Proteobacteria	c__Betaproteobacteria	o__Nitrosomonadales	f__Sterolibacteriaceae	g__Sterolibacterium	s__Sterolibacterium_denitrificans
332	x__root	x__cellular_organisms	k__Bacteria	p__Proteobacteria	c__Betaproteobacteria	o__Nitrosomonadales	f__Methylophilaceae
70	x__root	x__cellular_organisms	k__Bacteria	p__Proteobacteria	c__Betaproteobacteria	o__Nitrosomonadales	f__Methylophilaceae	g__Candidatus_Methylopumilus
1203	x__root	x__cellular_organisms	k__Bacteria	p__Proteobacteria	c__Betaproteobacteria	o__Nitrosomonadales	f__Methylophilaceae	g__Candidatus_Methylopumilus	s__Candidatus_Methylopumilus_turicensis
49	x__root	x__cellular_organisms	k__Bacteria	p__Proteobacteria	c__Betaproteobacteria	o__Nitrosomonadales	f__Methylophilaceae	g__Candidatus_Methylopumilus	s__Candidatus_Methylopumilus_universalis
34	x__root	x__cellular_organisms	k__Bacteria	p__Proteobacteria	c__Betaproteobacteria	o__Nitrosomonadales	f__Methylophilaceae	g__Candidatus_Methylopumilus	s__Candidatus_Methylopumilus_planktonicus
20	x__root	x__cellular_organisms	k__Bacteria	p__Proteobacteria	c__Betaproteobacteria	o__Nitrosomonadales	f__Methylophilaceae	g__Candidatus_Methylopumilus	s__Candidatus_Methylopumilus_rimovensis
51	x__root	x__cellular_organisms	k__Bacteria	p__Proteobacteria	c__Betaproteobacteria	o__Nitrosomonadales	f__Methylophilaceae	g__Methylotenera
0	x__root	x__cellular_organisms	k__Bacteria	p__Proteobacteria	c__Betaproteobacteria	o__Nitrosomonadales	f__Methylophilaceae	g__Methylotenera	s__Methylotenera_mobilis
529	x__root	x__cellular_organisms	k__Bacteria	p__Proteobacteria	c__Betaproteobacteria	o__Nitrosomonadales	f__Methylophilaceae	g__Methylotenera	s__Methylotenera_mobilis	x__Methylotenera_mobilis_JLW8
0	x__root	x__cellular_organisms	k__Bacteria	p__Proteobacteria	c__Betaproteobacteria	o__Nitrosomonadales	f__Methylophilaceae	g__Methylotenera	s__Methylotenera_versatilis
210	x__root	x__cellular_organisms	k__Bacteria	p__Proteobacteria	c__Betaproteobacteria	o__Nitrosomonadales	f__Methylophilaceae	g__Methylotenera	s__Methylotenera_versatilis	x__Methylotenera_versatilis_301
186	x__root	x__cellular_organisms	k__Bacteria	p__Proteobacteria	c__Betaproteobacteria	o__Nitrosomonadales	f__Methylophilaceae	g__Methylovorus
0	x__root	x__cellular_organisms	k__Bacteria	p__Proteobacteria	c__Betaproteobacteria	o__Nitrosomonadales	f__Methylophilaceae	g__Methylovorus	x__unclassified_Methylovorus
132	x__root	x__cellular_organisms	k__Bacteria	p__Proteobacteria	c__Betaproteobacteria	o__Nitrosomonadales	f__Methylophilaceae	g__Methylovorus	x__unclassified_Methylovorus	s__Methylovorus_sp._MP688
0	x__root	x__cellular_organisms	k__Bacteria	p__Proteobacteria	c__Betaproteobacteria	o__Nitrosomonadales	f__Methylophilaceae	g__Methylovorus	s__Methylovorus_glucosotrophus
85	x__root	x__cellular_organisms	k__Bacteria	p__Proteobacteria	c__Betaproteobacteria	o__Nitrosomonadales	f__Methylophilaceae	g__Methylovorus	s__Methylovorus_glucosotrophus	x__Methylovorus_glucosetrophus_SIP3-4
33	x__root	x__cellular_organisms	k__Bacteria	p__Proteobacteria	c__Betaproteobacteria	o__Nitrosomonadales	f__Methylophilaceae	g__Methylophilus
0	x__root	x__cellular_organisms	k__Bacteria	p__Proteobacteria	c__Betaproteobacteria	o__Nitrosomonadales	f__Methylophilaceae	g__Methylophilus	x__unclassified_Methylophilus
167	x__root	x__cellular_organisms	k__Bacteria	p__Proteobacteria	c__Betaproteobacteria	o__Nitrosomonadales	f__Methylophilaceae	g__Methylophilus	x__unclassified_Methylophilus	s__Methylophilus_sp._TWE2
94	x__root	x__cellular_organisms	k__Bacteria	p__Proteobacteria	c__Betaproteobacteria	o__Nitrosomonadales	f__Methylophilaceae	g__Methylophilus	s__Methylophilus_medardicus
0	x__root	x__cellular_organisms	k__Bacteria	p__Proteobacteria	c__Betaproteobacteria	o__Nitrosomonadales	f__Methylophilaceae	g__Methylobacillus
0	x__root	x__cellular_organisms	k__Bacteria	p__Proteobacteria	c__Betaproteobacteria	o__Nitrosomonadales	f__Methylophilaceae	g__Methylobacillus	s__Methylobacillus_flagellatus
221	x__root	x__cellular_organisms	k__Bacteria	p__Proteobacteria	c__Betaproteobacteria	o__Nitrosomonadales	f__Methylophilaceae	g__Methylobacillus	s__Methylobacillus_flagellatus	x__Methylobacillus_flagellatus_KT
0	x__root	x__cellular_organisms	k__Bacteria	p__Proteobacteria	c__Betaproteobacteria	o__Nitrosomonadales	f__Usitatibacteraceae
46	x__root	x__cellular_organisms	k__Bacteria	p__Proteobacteria	c__Betaproteobacteria	o__Nitrosomonadales	f__Usitatibacteraceae	g__Usitatibacter
1130	x__root	x__cellular_organisms	k__Bacteria	p__Proteobacteria	c__Betaproteobacteria	o__Nitrosomonadales	f__Usitatibacteraceae	g__Usitatibacter	s__Usitatibacter_rugosus
839	x__root	x__cellular_organisms	k__Bacteria	p__Proteobacteria	c__Betaproteobacteria	o__Nitrosomonadales	f__Usitatibacteraceae	g__Usitatibacter	s__Usitatibacter_palustris
36	x__root	x__cellular_organisms	k__Bacteria	p__Proteobacteria	c__Betaproteobacteria	o__Nitrosomonadales	f__Sulfuricellaceae
0	x__root	x__cellular_organisms	k__Bacteria	p__Proteobacteria	c__Betaproteobacteria	o__Nitrosomonadales	f__Sulfuricellaceae	g__Sulfurimicrobium
832	x__root	x__cellular_organisms	k__Bacteria	p__Proteobacteria	c__Betaproteobacteria	o__Nitrosomonadales	f__Sulfuricellaceae	g__Sulfurimicrobium	s__Sulfurimicrobium_lacus
25	x__root	x__cellular_organisms	k__Bacteria	p__Proteobacteria	c__Betaproteobacteria	o__Nitrosomonadales	f__Sulfuricellaceae	g__Sulfuriferula
263	x__root	x__cellular_organisms	k__Bacteria	p__Proteobacteria	c__Betaproteobacteria	o__Nitrosomonadales	f__Sulfuricellaceae	g__Sulfuriferula	s__Sulfuriferula_plumbiphila
0	x__root	x__cellular_organisms	k__Bacteria	p__Proteobacteria	c__Betaproteobacteria	o__Nitrosomonadales	f__Sulfuricellaceae	g__Sulfuriferula	x__unclassified_Sulfuriferula
138	x__root	x__cellular_organisms	k__Bacteria	p__Proteobacteria	c__Betaproteobacteria	o__Nitrosomonadales	f__Sulfuricellaceae	g__Sulfuriferula	x__unclassified_Sulfuriferula	s__Sulfuriferula_sp._AH1
64	x__root	x__cellular_organisms	k__Bacteria	p__Proteobacteria	c__Betaproteobacteria	o__Nitrosomonadales	f__Sulfuricellaceae	g__Sulfuriferula	s__Sulfuriferula_nivalis
0	x__root	x__cellular_organisms	k__Bacteria	p__Proteobacteria	c__Betaproteobacteria	o__Nitrosomonadales	f__Sulfuricellaceae	g__Sulfuricella
0	x__root	x__cellular_organisms	k__Bacteria	p__Proteobacteria	c__Betaproteobacteria	o__Nitrosomonadales	f__Sulfuricellaceae	g__Sulfuricella	s__Sulfuricella_denitrificans
269	x__root	x__cellular_organisms	k__Bacteria	p__Proteobacteria	c__Betaproteobacteria	o__Nitrosomonadales	f__Sulfuricellaceae	g__Sulfuricella	s__Sulfuricella_denitrificans	x__Sulfuricella_denitrificans_skB26
0	x__root	x__cellular_organisms	k__Bacteria	p__Proteobacteria	c__Betaproteobacteria	o__Nitrosomonadales	f__Thiobacillaceae
0	x__root	x__cellular_organisms	k__Bacteria	p__Proteobacteria	c__Betaproteobacteria	o__Nitrosomonadales	f__Thiobacillaceae	g__Sulfuritortus
780	x__root	x__cellular_organisms	k__Bacteria	p__Proteobacteria	c__Betaproteobacteria	o__Nitrosomonadales	f__Thiobacillaceae	g__Sulfuritortus	s__Sulfuritortus_calidifontis
0	x__root	x__cellular_organisms	k__Bacteria	p__Proteobacteria	c__Betaproteobacteria	o__Nitrosomonadales	f__Thiobacillaceae	g__Thiobacillus
0	x__root	x__cellular_organisms	k__Bacteria	p__Proteobacteria	c__Betaproteobacteria	o__Nitrosomonadales	f__Thiobacillaceae	g__Thiobacillus	s__Thiobacillus_denitrificans
668	x__root	x__cellular_organisms	k__Bacteria	p__Proteobacteria	c__Betaproteobacteria	o__Nitrosomonadales	f__Thiobacillaceae	g__Thiobacillus	s__Thiobacillus_denitrificans	x__Thiobacillus_denitrificans_ATCC_25259
18	x__root	x__cellular_organisms	k__Bacteria	p__Proteobacteria	c__Betaproteobacteria	o__Nitrosomonadales	f__Gallionellaceae
0	x__root	x__cellular_organisms	k__Bacteria	p__Proteobacteria	c__Betaproteobacteria	o__Nitrosomonadales	f__Gallionellaceae	g__Ferriphaselus
449	x__root	x__cellular_organisms	k__Bacteria	p__Proteobacteria	c__Betaproteobacteria	o__Nitrosomonadales	f__Gallionellaceae	g__Ferriphaselus	s__Ferriphaselus_amnicola
0	x__root	x__cellular_organisms	k__Bacteria	p__Proteobacteria	c__Betaproteobacteria	o__Nitrosomonadales	f__Gallionellaceae	g__Sideroxydans
0	x__root	x__cellular_organisms	k__Bacteria	p__Proteobacteria	c__Betaproteobacteria	o__Nitrosomonadales	f__Gallionellaceae	g__Sideroxydans	s__Sideroxydans_lithotrophicus
387	x__root	x__cellular_organisms	k__Bacteria	p__Proteobacteria	c__Betaproteobacteria	o__Nitrosomonadales	f__Gallionellaceae	g__Sideroxydans	s__Sideroxydans_lithotrophicus	x__Sideroxydans_lithotrophicus_ES-1
0	x__root	x__cellular_organisms	k__Bacteria	p__Proteobacteria	c__Betaproteobacteria	o__Nitrosomonadales	f__Gallionellaceae	g__Gallionella
0	x__root	x__cellular_organisms	k__Bacteria	p__Proteobacteria	c__Betaproteobacteria	o__Nitrosomonadales	f__Gallionellaceae	g__Gallionella	s__Gallionella_capsiferriformans
175	x__root	x__cellular_organisms	k__Bacteria	p__Proteobacteria	c__Betaproteobacteria	o__Nitrosomonadales	f__Gallionellaceae	g__Gallionella	s__Gallionella_capsiferriformans	x__Gallionella_capsiferriformans_ES-2
0	x__root	x__cellular_organisms	k__Bacteria	p__Proteobacteria	c__Betaproteobacteria	o__Nitrosomonadales	f__Gallionellaceae	g__Candidatus_Nitrotoga
0	x__root	x__cellular_organisms	k__Bacteria	p__Proteobacteria	c__Betaproteobacteria	o__Nitrosomonadales	f__Gallionellaceae	g__Candidatus_Nitrotoga	x__unclassified_Candidatus_Nitrotoga
111	x__root	x__cellular_organisms	k__Bacteria	p__Proteobacteria	c__Betaproteobacteria	o__Nitrosomonadales	f__Gallionellaceae	g__Candidatus_Nitrotoga	x__unclassified_Candidatus_Nitrotoga	s__Candidatus_Nitrotoga_sp._AM1P
25	x__root	x__cellular_organisms	k__Bacteria	p__Proteobacteria	c__Betaproteobacteria	o__Nitrosomonadales	f__Nitrosomonadaceae
50	x__root	x__cellular_organisms	k__Bacteria	p__Proteobacteria	c__Betaproteobacteria	o__Nitrosomonadales	f__Nitrosomonadaceae	g__Nitrosomonas
1	x__root	x__cellular_organisms	k__Bacteria	p__Proteobacteria	c__Betaproteobacteria	o__Nitrosomonadales	f__Nitrosomonadaceae	g__Nitrosomonas	x__unclassified_Nitrosomonas
107	x__root	x__cellular_organisms	k__Bacteria	p__Proteobacteria	c__Betaproteobacteria	o__Nitrosomonadales	f__Nitrosomonadaceae	g__Nitrosomonas	x__unclassified_Nitrosomonas	s__Nitrosomonas_sp._Is79A3
26	x__root	x__cellular_organisms	k__Bacteria	p__Proteobacteria	c__Betaproteobacteria	o__Nitrosomonadales	f__Nitrosomonadaceae	g__Nitrosomonas	x__unclassified_Nitrosomonas	s__Nitrosomonas_sp._AL212
126	x__root	x__cellular_organisms	k__Bacteria	p__Proteobacteria	c__Betaproteobacteria	o__Nitrosomonadales	f__Nitrosomonadaceae	g__Nitrosomonas	s__Nitrosomonas_communis
88	x__root	x__cellular_organisms	k__Bacteria	p__Proteobacteria	c__Betaproteobacteria	o__Nitrosomonadales	f__Nitrosomonadaceae	g__Nitrosomonas	s__Nitrosomonas_ureae
0	x__root	x__cellular_organisms	k__Bacteria	p__Proteobacteria	c__Betaproteobacteria	o__Nitrosomonadales	f__Nitrosomonadaceae	g__Nitrosomonas	s__Nitrosomonas_europaea
79	x__root	x__cellular_organisms	k__Bacteria	p__Proteobacteria	c__Betaproteobacteria	o__Nitrosomonadales	f__Nitrosomonadaceae	g__Nitrosomonas	s__Nitrosomonas_europaea	x__Nitrosomonas_europaea_ATCC_19718
0	x__root	x__cellular_organisms	k__Bacteria	p__Proteobacteria	c__Betaproteobacteria	o__Nitrosomonadales	f__Nitrosomonadaceae	g__Nitrosomonas	s__Nitrosomonas_eutropha
60	x__root	x__cellular_organisms	k__Bacteria	p__Proteobacteria	c__Betaproteobacteria	o__Nitrosomonadales	f__Nitrosomonadaceae	g__Nitrosomonas	s__Nitrosomonas_eutropha	x__Nitrosomonas_eutropha_C91
51	x__root	x__cellular_organisms	k__Bacteria	p__Proteobacteria	c__Betaproteobacteria	o__Nitrosomonadales	f__Nitrosomonadaceae	g__Nitrosomonas	s__Nitrosomonas_stercoris
10	x__root	x__cellular_organisms	k__Bacteria	p__Proteobacteria	c__Betaproteobacteria	o__Nitrosomonadales	f__Nitrosomonadaceae	g__Nitrosospira
0	x__root	x__cellular_organisms	k__Bacteria	p__Proteobacteria	c__Betaproteobacteria	o__Nitrosomonadales	f__Nitrosomonadaceae	g__Nitrosospira	s__Nitrosospira_briensis
130	x__root	x__cellular_organisms	k__Bacteria	p__Proteobacteria	c__Betaproteobacteria	o__Nitrosomonadales	f__Nitrosomonadaceae	g__Nitrosospira	s__Nitrosospira_briensis	x__Nitrosospira_briensis_C-128
0	x__root	x__cellular_organisms	k__Bacteria	p__Proteobacteria	c__Betaproteobacteria	o__Nitrosomonadales	f__Nitrosomonadaceae	g__Nitrosospira	s__Nitrosospira_multiformis
102	x__root	x__cellular_organisms	k__Bacteria	p__Proteobacteria	c__Betaproteobacteria	o__Nitrosomonadales	f__Nitrosomonadaceae	g__Nitrosospira	s__Nitrosospira_multiformis	x__Nitrosospira_multiformis_ATCC_25196
102	x__root	x__cellular_organisms	k__Bacteria	p__Proteobacteria	c__Betaproteobacteria	o__Nitrosomonadales	f__Nitrosomonadaceae	g__Nitrosospira	s__Nitrosospira_lacus
0	x__root	x__cellular_organisms	k__Bacteria	p__Proteobacteria	c__Betaproteobacteria	x__Betaproteobacteria_incertae_sedis
0	x__root	x__cellular_organisms	k__Bacteria	p__Proteobacteria	c__Betaproteobacteria	x__Betaproteobacteria_incertae_sedis	g__Candidatus_Accumulibacter
0	x__root	x__cellular_organisms	k__Bacteria	p__Proteobacteria	c__Betaproteobacteria	x__Betaproteobacteria_incertae_sedis	g__Candidatus_Accumulibacter	s__Candidatus_Accumulibacter_phosphatis
785	x__root	x__cellular_organisms	k__Bacteria	p__Proteobacteria	c__Betaproteobacteria	x__Betaproteobacteria_incertae_sedis	g__Candidatus_Accumulibacter	s__Candidatus_Accumulibacter_phosphatis	x__Candidatus_Accumulibacter_phosphatis_clade_IIA_str._UW-1
0	x__root	x__cellular_organisms	k__Bacteria	p__Proteobacteria	c__Betaproteobacteria	x__Betaproteobacteria_incertae_sedis	f__Casimicrobiaceae
0	x__root	x__cellular_organisms	k__Bacteria	p__Proteobacteria	c__Betaproteobacteria	x__Betaproteobacteria_incertae_sedis	f__Casimicrobiaceae	g__Casimicrobium
559	x__root	x__cellular_organisms	k__Bacteria	p__Proteobacteria	c__Betaproteobacteria	x__Betaproteobacteria_incertae_sedis	f__Casimicrobiaceae	g__Casimicrobium	s__Casimicrobium_huifangae
7	x__root	x__cellular_organisms	k__Bacteria	p__Proteobacteria	c__Betaproteobacteria	x__Betaproteobacteria_incertae_sedis	g__Candidatus_Profftella
93	x__root	x__cellular_organisms	k__Bacteria	p__Proteobacteria	c__Betaproteobacteria	x__Betaproteobacteria_incertae_sedis	g__Candidatus_Profftella	s__Candidatus_Profftella_armatura_(Diaphorina_cf._continua)
38	x__root	x__cellular_organisms	k__Bacteria	p__Proteobacteria	c__Betaproteobacteria	x__Betaproteobacteria_incertae_sedis	g__Candidatus_Profftella	s__Candidatus_Profftella_armatura
19	x__root	x__cellular_organisms	k__Bacteria	p__Proteobacteria	c__Betaproteobacteria	x__Betaproteobacteria_incertae_sedis	g__Candidatus_Kinetoplastibacterium
35	x__root	x__cellular_organisms	k__Bacteria	p__Proteobacteria	c__Betaproteobacteria	x__Betaproteobacteria_incertae_sedis	g__Candidatus_Kinetoplastibacterium	s__Candidatus_Kinetoplastibacterium_sorsogonicusi
25	x__root	x__cellular_organisms	k__Bacteria	p__Proteobacteria	c__Betaproteobacteria	x__Betaproteobacteria_incertae_sedis	g__Candidatus_Kinetoplastibacterium	s__Candidatus_Kinetoplastibacterium_crithidii
0	x__root	x__cellular_organisms	k__Bacteria	p__Proteobacteria	c__Betaproteobacteria	x__Betaproteobacteria_incertae_sedis	g__Candidatus_Kinetoplastibacterium	s__Candidatus_Kinetoplastibacterium_desouzaii
20	x__root	x__cellular_organisms	k__Bacteria	p__Proteobacteria	c__Betaproteobacteria	x__Betaproteobacteria_incertae_sedis	g__Candidatus_Kinetoplastibacterium	s__Candidatus_Kinetoplastibacterium_desouzaii	x__Candidatus_Kinetoplastibacterium_desouzaii_TCC079E
13	x__root	x__cellular_organisms	k__Bacteria	p__Proteobacteria	c__Betaproteobacteria	x__Betaproteobacteria_incertae_sedis	g__Candidatus_Kinetoplastibacterium	s__Candidatus_Kinetoplastibacterium_blastocrithidii
0	x__root	x__cellular_organisms	k__Bacteria	p__Proteobacteria	c__Betaproteobacteria	x__Betaproteobacteria_incertae_sedis	g__Candidatus_Kinetoplastibacterium	s__Candidatus_Kinetoplastibacterium_oncopeltii
12	x__root	x__cellular_organisms	k__Bacteria	p__Proteobacteria	c__Betaproteobacteria	x__Betaproteobacteria_incertae_sedis	g__Candidatus_Kinetoplastibacterium	s__Candidatus_Kinetoplastibacterium_oncopeltii	x__Candidatus_Kinetoplastibacterium_oncopeltii_TCC290E
0	x__root	x__cellular_organisms	k__Bacteria	p__Proteobacteria	c__Betaproteobacteria	x__Betaproteobacteria_incertae_sedis	g__Candidatus_Kinetoplastibacterium	s__Candidatus_Kinetoplastibacterium_galatii
6	x__root	x__cellular_organisms	k__Bacteria	p__Proteobacteria	c__Betaproteobacteria	x__Betaproteobacteria_incertae_sedis	g__Candidatus_Kinetoplastibacterium	s__Candidatus_Kinetoplastibacterium_galatii	x__Candidatus_Kinetoplastibacterium_galatii_TCC219
27235	x__root	x__cellular_organisms	k__Bacteria	p__Proteobacteria	c__Alphaproteobacteria
13576	x__root	x__cellular_organisms	k__Bacteria	p__Proteobacteria	c__Alphaproteobacteria	o__Hyphomicrobiales
2303	x__root	x__cellular_organisms	k__Bacteria	p__Proteobacteria	c__Alphaproteobacteria	o__Hyphomicrobiales	f__Bradyrhizobiaceae
8459	x__root	x__cellular_organisms	k__Bacteria	p__Proteobacteria	c__Alphaproteobacteria	o__Hyphomicrobiales	f__Bradyrhizobiaceae	g__Bradyrhizobium
1573	x__root	x__cellular_organisms	k__Bacteria	p__Proteobacteria	c__Alphaproteobacteria	o__Hyphomicrobiales	f__Bradyrhizobiaceae	g__Bradyrhizobium	x__unclassified_Bradyrhizobium
969	x__root	x__cellular_organisms	k__Bacteria	p__Proteobacteria	c__Alphaproteobacteria	o__Hyphomicrobiales	f__Bradyrhizobiaceae	g__Bradyrhizobium	x__unclassified_Bradyrhizobium	s__Bradyrhizobium_sp._CCBAU_51753
923	x__root	x__cellular_organisms	k__Bacteria	p__Proteobacteria	c__Alphaproteobacteria	o__Hyphomicrobiales	f__Bradyrhizobiaceae	g__Bradyrhizobium	x__unclassified_Bradyrhizobium	s__Bradyrhizobium_sp._ORS_278
922	x__root	x__cellular_organisms	k__Bacteria	p__Proteobacteria	c__Alphaproteobacteria	o__Hyphomicrobiales	f__Bradyrhizobiaceae	g__Bradyrhizobium	x__unclassified_Bradyrhizobium	s__Bradyrhizobium_sp._ORS_285
843	x__root	x__cellular_organisms	k__Bacteria	p__Proteobacteria	c__Alphaproteobacteria	o__Hyphomicrobiales	f__Bradyrhizobiaceae	g__Bradyrhizobium	x__unclassified_Bradyrhizobium	s__Bradyrhizobium_sp._BTAi1
747	x__root	x__cellular_organisms	k__Bacteria	p__Proteobacteria	c__Alphaproteobacteria	o__Hyphomicrobiales	f__Bradyrhizobiaceae	g__Bradyrhizobium	x__unclassified_Bradyrhizobium	s__Bradyrhizobium_sp._CCBAU_051011
707	x__root	x__cellular_organisms	k__Bacteria	p__Proteobacteria	c__Alphaproteobacteria	o__Hyphomicrobiales	f__Bradyrhizobiaceae	g__Bradyrhizobium	x__unclassified_Bradyrhizobium	s__Bradyrhizobium_sp._6(2017)
681	x__root	x__cellular_organisms	k__Bacteria	p__Proteobacteria	c__Alphaproteobacteria	o__Hyphomicrobiales	f__Bradyrhizobiaceae	g__Bradyrhizobium	x__unclassified_Bradyrhizobium	s__Bradyrhizobium_sp._SK17
680	x__root	x__cellular_organisms	k__Bacteria	p__Proteobacteria	c__Alphaproteobacteria	o__Hyphomicrobiales	f__Bradyrhizobiaceae	g__Bradyrhizobium	x__unclassified_Bradyrhizobium	s__Bradyrhizobium_sp._CCBAU_53421
560	x__root	x__cellular_organisms	k__Bacteria	p__Proteobacteria	c__Alphaproteobacteria	o__Hyphomicrobiales	f__Bradyrhizobiaceae	g__Bradyrhizobium	x__unclassified_Bradyrhizobium	s__Bradyrhizobium_sp._PSBB068
537	x__root	x__cellular_organisms	k__Bacteria	p__Proteobacteria	c__Alphaproteobacteria	o__Hyphomicrobiales	f__Bradyrhizobiaceae	g__Bradyrhizobium	x__unclassified_Bradyrhizobium	s__Bradyrhizobium_sp._1(2017)
528	x__root	x__cellular_organisms	k__Bacteria	p__Proteobacteria	c__Alphaproteobacteria	o__Hyphomicrobiales	f__Bradyrhizobiaceae	g__Bradyrhizobium	x__unclassified_Bradyrhizobium	s__Bradyrhizobium_sp._CCBAU_51765
448	x__root	x__cellular_organisms	k__Bacteria	p__Proteobacteria	c__Alphaproteobacteria	o__Hyphomicrobiales	f__Bradyrhizobiaceae	g__Bradyrhizobium	x__unclassified_Bradyrhizobium	s__Bradyrhizobium_sp._CCGE-LA001
443	x__root	x__cellular_organisms	k__Bacteria	p__Proteobacteria	c__Alphaproteobacteria	o__Hyphomicrobiales	f__Bradyrhizobiaceae	g__Bradyrhizobium	x__unclassified_Bradyrhizobium	s__Bradyrhizobium_sp._CCBAU_53340
405	x__root	x__cellular_organisms	k__Bacteria	p__Proteobacteria	c__Alphaproteobacteria	o__Hyphomicrobiales	f__Bradyrhizobiaceae	g__Bradyrhizobium	x__unclassified_Bradyrhizobium	s__Bradyrhizobium_sp._CCBAU_53351
352	x__root	x__cellular_organisms	k__Bacteria	p__Proteobacteria	c__Alphaproteobacteria	o__Hyphomicrobiales	f__Bradyrhizobiaceae	g__Bradyrhizobium	x__unclassified_Bradyrhizobium	s__Bradyrhizobium_sp._CCBAU_53338
340	x__root	x__cellular_organisms	k__Bacteria	p__Proteobacteria	c__Alphaproteobacteria	o__Hyphomicrobiales	f__Bradyrhizobiaceae	g__Bradyrhizobium	x__unclassified_Bradyrhizobium	s__Bradyrhizobium_sp.
167	x__root	x__cellular_organisms	k__Bacteria	p__Proteobacteria	c__Alphaproteobacteria	o__Hyphomicrobiales	f__Bradyrhizobiaceae	g__Bradyrhizobium	x__unclassified_Bradyrhizobium	s__Bradyrhizobium_sp._WSM471
79	x__root	x__cellular_organisms	k__Bacteria	p__Proteobacteria	c__Alphaproteobacteria	o__Hyphomicrobiales	f__Bradyrhizobiaceae	g__Bradyrhizobium	x__unclassified_Bradyrhizobium	s__Bradyrhizobium_sp._LCT2
55	x__root	x__cellular_organisms	k__Bacteria	p__Proteobacteria	c__Alphaproteobacteria	o__Hyphomicrobiales	f__Bradyrhizobiaceae	g__Bradyrhizobium	x__unclassified_Bradyrhizobium	s__Bradyrhizobium_sp._TM102
25	x__root	x__cellular_organisms	k__Bacteria	p__Proteobacteria	c__Alphaproteobacteria	o__Hyphomicrobiales	f__Bradyrhizobiaceae	g__Bradyrhizobium	x__unclassified_Bradyrhizobium	s__Bradyrhizobium_sp._SG09
12	x__root	x__cellular_organisms	k__Bacteria	p__Proteobacteria	c__Alphaproteobacteria	o__Hyphomicrobiales	f__Bradyrhizobiaceae	g__Bradyrhizobium	x__unclassified_Bradyrhizobium	s__Bradyrhizobium_sp._323S2
1	x__root	x__cellular_organisms	k__Bacteria	p__Proteobacteria	c__Alphaproteobacteria	o__Hyphomicrobiales	f__Bradyrhizobiaceae	g__Bradyrhizobium	x__unclassified_Bradyrhizobium	s__Bradyrhizobium_sp._CCBAU_21365
2182	x__root	x__cellular_organisms	k__Bacteria	p__Proteobacteria	c__Alphaproteobacteria	o__Hyphomicrobiales	f__Bradyrhizobiaceae	g__Bradyrhizobium	s__Bradyrhizobium_diazoefficiens
4	x__root	x__cellular_organisms	k__Bacteria	p__Proteobacteria	c__Alphaproteobacteria	o__Hyphomicrobiales	f__Bradyrhizobiaceae	g__Bradyrhizobium	s__Bradyrhizobium_diazoefficiens	x__Bradyrhizobium_diazoefficiens_USDA_110
2008	x__root	x__cellular_organisms	k__Bacteria	p__Proteobacteria	c__Alphaproteobacteria	o__Hyphomicrobiales	f__Bradyrhizobiaceae	g__Bradyrhizobium	s__Bradyrhizobium_erythrophlei
0	x__root	x__cellular_organisms	k__Bacteria	p__Proteobacteria	c__Alphaproteobacteria	o__Hyphomicrobiales	f__Bradyrhizobiaceae	g__Bradyrhizobium	s__Bradyrhizobium_oligotrophicum
1129	x__root	x__cellular_organisms	k__Bacteria	p__Proteobacteria	c__Alphaproteobacteria	o__Hyphomicrobiales	f__Bradyrhizobiaceae	g__Bradyrhizobium	s__Bradyrhizobium_oligotrophicum	x__Bradyrhizobium_oligotrophicum_S58
1003	x__root	x__cellular_organisms	k__Bacteria	p__Proteobacteria	c__Alphaproteobacteria	o__Hyphomicrobiales	f__Bradyrhizobiaceae	g__Bradyrhizobium	s__Bradyrhizobium_cosmicum
718	x__root	x__cellular_organisms	k__Bacteria	p__Proteobacteria	c__Alphaproteobacteria	o__Hyphomicrobiales	f__Bradyrhizobiaceae	g__Bradyrhizobium	s__Bradyrhizobium_lablabi
563	x__root	x__cellular_organisms	k__Bacteria	p__Proteobacteria	c__Alphaproteobacteria	o__Hyphomicrobiales	f__Bradyrhizobiaceae	g__Bradyrhizobium	s__Bradyrhizobium_japonicum
114	x__root	x__cellular_organisms	k__Bacteria	p__Proteobacteria	c__Alphaproteobacteria	o__Hyphomicrobiales	f__Bradyrhizobiaceae	g__Bradyrhizobium	s__Bradyrhizobium_japonicum	x__Bradyrhizobium_japonicum_SEMIA_5079
10	x__root	x__cellular_organisms	k__Bacteria	p__Proteobacteria	c__Alphaproteobacteria	o__Hyphomicrobiales	f__Bradyrhizobiaceae	g__Bradyrhizobium	s__Bradyrhizobium_japonicum	x__Bradyrhizobium_japonicum_USDA_6
660	x__root	x__cellular_organisms	k__Bacteria	p__Proteobacteria	c__Alphaproteobacteria	o__Hyphomicrobiales	f__Bradyrhizobiaceae	g__Bradyrhizobium	s__Bradyrhizobium_genosp._L
563	x__root	x__cellular_organisms	k__Bacteria	p__Proteobacteria	c__Alphaproteobacteria	o__Hyphomicrobiales	f__Bradyrhizobiaceae	g__Bradyrhizobium	s__Bradyrhizobium_arachidis
536	x__root	x__cellular_organisms	k__Bacteria	p__Proteobacteria	c__Alphaproteobacteria	o__Hyphomicrobiales	f__Bradyrhizobiaceae	g__Bradyrhizobium	s__Bradyrhizobium_symbiodeficiens
526	x__root	x__cellular_organisms	k__Bacteria	p__Proteobacteria	c__Alphaproteobacteria	o__Hyphomicrobiales	f__Bradyrhizobiaceae	g__Bradyrhizobium	s__Bradyrhizobium_icense
503	x__root	x__cellular_organisms	k__Bacteria	p__Proteobacteria	c__Alphaproteobacteria	o__Hyphomicrobiales	f__Bradyrhizobiaceae	g__Bradyrhizobium	s__Bradyrhizobium_paxllaeri
487	x__root	x__cellular_organisms	k__Bacteria	p__Proteobacteria	c__Alphaproteobacteria	o__Hyphomicrobiales	f__Bradyrhizobiaceae	g__Bradyrhizobium	s__Bradyrhizobium_zhanjiangense
455	x__root	x__cellular_organisms	k__Bacteria	p__Proteobacteria	c__Alphaproteobacteria	o__Hyphomicrobiales	f__Bradyrhizobiaceae	g__Bradyrhizobium	s__Bradyrhizobium_guangxiense
442	x__root	x__cellular_organisms	k__Bacteria	p__Proteobacteria	c__Alphaproteobacteria	o__Hyphomicrobiales	f__Bradyrhizobiaceae	g__Bradyrhizobium	s__Bradyrhizobium_guangzhouense
432	x__root	x__cellular_organisms	k__Bacteria	p__Proteobacteria	c__Alphaproteobacteria	o__Hyphomicrobiales	f__Bradyrhizobiaceae	g__Bradyrhizobium	s__Bradyrhizobium_genosp._B
401	x__root	x__cellular_organisms	k__Bacteria	p__Proteobacteria	c__Alphaproteobacteria	o__Hyphomicrobiales	f__Bradyrhizobiaceae	g__Bradyrhizobium	s__Bradyrhizobium_betae
400	x__root	x__cellular_organisms	k__Bacteria	p__Proteobacteria	c__Alphaproteobacteria	o__Hyphomicrobiales	f__Bradyrhizobiaceae	g__Bradyrhizobium	s__Bradyrhizobium_guangdongense
389	x__root	x__cellular_organisms	k__Bacteria	p__Proteobacteria	c__Alphaproteobacteria	o__Hyphomicrobiales	f__Bradyrhizobiaceae	g__Bradyrhizobium	s__Bradyrhizobium_vignae
381	x__root	x__cellular_organisms	k__Bacteria	p__Proteobacteria	c__Alphaproteobacteria	o__Hyphomicrobiales	f__Bradyrhizobiaceae	g__Bradyrhizobium	s__Bradyrhizobium_canariense
370	x__root	x__cellular_organisms	k__Bacteria	p__Proteobacteria	c__Alphaproteobacteria	o__Hyphomicrobiales	f__Bradyrhizobiaceae	g__Bradyrhizobium	s__Bradyrhizobium_amphicarpaeae
105	x__root	x__cellular_organisms	k__Bacteria	p__Proteobacteria	c__Alphaproteobacteria	o__Hyphomicrobiales	f__Bradyrhizobiaceae	g__Bradyrhizobium	s__Bradyrhizobium_ottawaense
0	x__root	x__cellular_organisms	k__Bacteria	p__Proteobacteria	c__Alphaproteobacteria	o__Hyphomicrobiales	f__Bradyrhizobiaceae	g__Bradyrhizobium	s__Bradyrhizobium_elkanii
7	x__root	x__cellular_organisms	k__Bacteria	p__Proteobacteria	c__Alphaproteobacteria	o__Hyphomicrobiales	f__Bradyrhizobiaceae	g__Bradyrhizobium	s__Bradyrhizobium_elkanii	x__Bradyrhizobium_elkanii_USDA_61
235	x__root	x__cellular_organisms	k__Bacteria	p__Proteobacteria	c__Alphaproteobacteria	o__Hyphomicrobiales	f__Bradyrhizobiaceae	g__Bosea
442	x__root	x__cellular_organisms	k__Bacteria	p__Proteobacteria	c__Alphaproteobacteria	o__Hyphomicrobiales	f__Bradyrhizobiaceae	g__Bosea	x__unclassified_Bosea
1278	x__root	x__cellular_organisms	k__Bacteria	p__Proteobacteria	c__Alphaproteobacteria	o__Hyphomicrobiales	f__Bradyrhizobiaceae	g__Bosea	x__unclassified_Bosea	s__Bosea_sp._ANAM02
1171	x__root	x__cellular_organisms	k__Bacteria	p__Proteobacteria	c__Alphaproteobacteria	o__Hyphomicrobiales	f__Bradyrhizobiaceae	g__Bosea	x__unclassified_Bosea	s__Bosea_sp._Tri-49
1134	x__root	x__cellular_organisms	k__Bacteria	p__Proteobacteria	c__Alphaproteobacteria	o__Hyphomicrobiales	f__Bradyrhizobiaceae	g__Bosea	x__unclassified_Bosea	s__Bosea_sp._RAC05
1105	x__root	x__cellular_organisms	k__Bacteria	p__Proteobacteria	c__Alphaproteobacteria	o__Hyphomicrobiales	f__Bradyrhizobiaceae	g__Bosea	x__unclassified_Bosea	s__Bosea_sp._F3-2
827	x__root	x__cellular_organisms	k__Bacteria	p__Proteobacteria	c__Alphaproteobacteria	o__Hyphomicrobiales	f__Bradyrhizobiaceae	g__Bosea	x__unclassified_Bosea	s__Bosea_sp._AS-1
687	x__root	x__cellular_organisms	k__Bacteria	p__Proteobacteria	c__Alphaproteobacteria	o__Hyphomicrobiales	f__Bradyrhizobiaceae	g__Bosea	x__unclassified_Bosea	s__Bosea_sp._PAMC_26642
1023	x__root	x__cellular_organisms	k__Bacteria	p__Proteobacteria	c__Alphaproteobacteria	o__Hyphomicrobiales	f__Bradyrhizobiaceae	g__Bosea	s__Bosea_vaviloviae
0	x__root	x__cellular_organisms	k__Bacteria	p__Proteobacteria	c__Alphaproteobacteria	o__Hyphomicrobiales	f__Bradyrhizobiaceae	g__Rhodopseudomonas
2611	x__root	x__cellular_organisms	k__Bacteria	p__Proteobacteria	c__Alphaproteobacteria	o__Hyphomicrobiales	f__Bradyrhizobiaceae	g__Rhodopseudomonas	s__Rhodopseudomonas_palustris
938	x__root	x__cellular_organisms	k__Bacteria	p__Proteobacteria	c__Alphaproteobacteria	o__Hyphomicrobiales	f__Bradyrhizobiaceae	g__Rhodopseudomonas	s__Rhodopseudomonas_palustris	x__Rhodopseudomonas_palustris_HaA2
750	x__root	x__cellular_organisms	k__Bacteria	p__Proteobacteria	c__Alphaproteobacteria	o__Hyphomicrobiales	f__Bradyrhizobiaceae	g__Rhodopseudomonas	s__Rhodopseudomonas_palustris	x__Rhodopseudomonas_palustris_BisB18
701	x__root	x__cellular_organisms	k__Bacteria	p__Proteobacteria	c__Alphaproteobacteria	o__Hyphomicrobiales	f__Bradyrhizobiaceae	g__Rhodopseudomonas	s__Rhodopseudomonas_palustris	x__Rhodopseudomonas_palustris_BisA53
191	x__root	x__cellular_organisms	k__Bacteria	p__Proteobacteria	c__Alphaproteobacteria	o__Hyphomicrobiales	f__Bradyrhizobiaceae	g__Rhodopseudomonas	s__Rhodopseudomonas_palustris	x__Rhodopseudomonas_palustris_DX-1
118	x__root	x__cellular_organisms	k__Bacteria	p__Proteobacteria	c__Alphaproteobacteria	o__Hyphomicrobiales	f__Bradyrhizobiaceae	g__Rhodopseudomonas	s__Rhodopseudomonas_palustris	x__Rhodopseudomonas_palustris_TIE-1
3	x__root	x__cellular_organisms	k__Bacteria	p__Proteobacteria	c__Alphaproteobacteria	o__Hyphomicrobiales	f__Bradyrhizobiaceae	g__Rhodopseudomonas	s__Rhodopseudomonas_palustris	x__Rhodopseudomonas_palustris_CGA009
25	x__root	x__cellular_organisms	k__Bacteria	p__Proteobacteria	c__Alphaproteobacteria	o__Hyphomicrobiales	f__Bradyrhizobiaceae	g__Tardiphaga
635	x__root	x__cellular_organisms	k__Bacteria	p__Proteobacteria	c__Alphaproteobacteria	o__Hyphomicrobiales	f__Bradyrhizobiaceae	g__Tardiphaga	x__unclassified_Tardiphaga
14	x__root	x__cellular_organisms	k__Bacteria	p__Proteobacteria	c__Alphaproteobacteria	o__Hyphomicrobiales	f__Bradyrhizobiaceae	g__Tardiphaga	x__unclassified_Tardiphaga	s__Tardiphaga_sp._vice304
13	x__root	x__cellular_organisms	k__Bacteria	p__Proteobacteria	c__Alphaproteobacteria	o__Hyphomicrobiales	f__Bradyrhizobiaceae	g__Tardiphaga	x__unclassified_Tardiphaga	s__Tardiphaga_sp._vice154
12	x__root	x__cellular_organisms	k__Bacteria	p__Proteobacteria	c__Alphaproteobacteria	o__Hyphomicrobiales	f__Bradyrhizobiaceae	g__Tardiphaga	x__unclassified_Tardiphaga	s__Tardiphaga_sp._vice278
10	x__root	x__cellular_organisms	k__Bacteria	p__Proteobacteria	c__Alphaproteobacteria	o__Hyphomicrobiales	f__Bradyrhizobiaceae	g__Tardiphaga	x__unclassified_Tardiphaga	s__Tardiphaga_sp._vice352
489	x__root	x__cellular_organisms	k__Bacteria	p__Proteobacteria	c__Alphaproteobacteria	o__Hyphomicrobiales	f__Bradyrhizobiaceae	g__Tardiphaga	s__Tardiphaga_robiniae
0	x__root	x__cellular_organisms	k__Bacteria	p__Proteobacteria	c__Alphaproteobacteria	o__Hyphomicrobiales	f__Bradyrhizobiaceae	g__Afipia
0	x__root	x__cellular_organisms	k__Bacteria	p__Proteobacteria	c__Alphaproteobacteria	o__Hyphomicrobiales	f__Bradyrhizobiaceae	g__Afipia	x__unclassified_Afipia
568	x__root	x__cellular_organisms	k__Bacteria	p__Proteobacteria	c__Alphaproteobacteria	o__Hyphomicrobiales	f__Bradyrhizobiaceae	g__Afipia	x__unclassified_Afipia	s__Afipia_sp._GAS231
452	x__root	x__cellular_organisms	k__Bacteria	p__Proteobacteria	c__Alphaproteobacteria	o__Hyphomicrobiales	f__Bradyrhizobiaceae	g__Afipia	s__Afipia_carboxidovorans
3	x__root	x__cellular_organisms	k__Bacteria	p__Proteobacteria	c__Alphaproteobacteria	o__Hyphomicrobiales	f__Bradyrhizobiaceae	g__Afipia	s__Afipia_carboxidovorans	x__Afipia_carboxidovorans_OM5
28	x__root	x__cellular_organisms	k__Bacteria	p__Proteobacteria	c__Alphaproteobacteria	o__Hyphomicrobiales	f__Bradyrhizobiaceae	g__Nitrobacter
0	x__root	x__cellular_organisms	k__Bacteria	p__Proteobacteria	c__Alphaproteobacteria	o__Hyphomicrobiales	f__Bradyrhizobiaceae	g__Nitrobacter	s__Nitrobacter_winogradskyi
449	x__root	x__cellular_organisms	k__Bacteria	p__Proteobacteria	c__Alphaproteobacteria	o__Hyphomicrobiales	f__Bradyrhizobiaceae	g__Nitrobacter	s__Nitrobacter_winogradskyi	x__Nitrobacter_winogradskyi_Nb-255
0	x__root	x__cellular_organisms	k__Bacteria	p__Proteobacteria	c__Alphaproteobacteria	o__Hyphomicrobiales	f__Bradyrhizobiaceae	g__Nitrobacter	s__Nitrobacter_hamburgensis
394	x__root	x__cellular_organisms	k__Bacteria	p__Proteobacteria	c__Alphaproteobacteria	o__Hyphomicrobiales	f__Bradyrhizobiaceae	g__Nitrobacter	s__Nitrobacter_hamburgensis	x__Nitrobacter_hamburgensis_X14
0	x__root	x__cellular_organisms	k__Bacteria	p__Proteobacteria	c__Alphaproteobacteria	o__Hyphomicrobiales	f__Bradyrhizobiaceae	g__Variibacter
535	x__root	x__cellular_organisms	k__Bacteria	p__Proteobacteria	c__Alphaproteobacteria	o__Hyphomicrobiales	f__Bradyrhizobiaceae	g__Variibacter	s__Variibacter_gotjawalensis
1154	x__root	x__cellular_organisms	k__Bacteria	p__Proteobacteria	c__Alphaproteobacteria	o__Hyphomicrobiales	f__Rhizobiaceae
1398	x__root	x__cellular_organisms	k__Bacteria	p__Proteobacteria	c__Alphaproteobacteria	o__Hyphomicrobiales	f__Rhizobiaceae	x__Rhizobium/Agrobacterium_group
4042	x__root	x__cellular_organisms	k__Bacteria	p__Proteobacteria	c__Alphaproteobacteria	o__Hyphomicrobiales	f__Rhizobiaceae	x__Rhizobium/Agrobacterium_group	g__Rhizobium
628	x__root	x__cellular_organisms	k__Bacteria	p__Proteobacteria	c__Alphaproteobacteria	o__Hyphomicrobiales	f__Rhizobiaceae	x__Rhizobium/Agrobacterium_group	g__Rhizobium	x__unclassified_Rhizobium
489	x__root	x__cellular_organisms	k__Bacteria	p__Proteobacteria	c__Alphaproteobacteria	o__Hyphomicrobiales	f__Rhizobiaceae	x__Rhizobium/Agrobacterium_group	g__Rhizobium	x__unclassified_Rhizobium	s__Rhizobium_sp._BG4
337	x__root	x__cellular_organisms	k__Bacteria	p__Proteobacteria	c__Alphaproteobacteria	o__Hyphomicrobiales	f__Rhizobiaceae	x__Rhizobium/Agrobacterium_group	g__Rhizobium	x__unclassified_Rhizobium	s__Rhizobium_sp._WL3
336	x__root	x__cellular_organisms	k__Bacteria	p__Proteobacteria	c__Alphaproteobacteria	o__Hyphomicrobiales	f__Rhizobiaceae	x__Rhizobium/Agrobacterium_group	g__Rhizobium	x__unclassified_Rhizobium	s__Rhizobium_sp._ACO-34A
317	x__root	x__cellular_organisms	k__Bacteria	p__Proteobacteria	c__Alphaproteobacteria	o__Hyphomicrobiales	f__Rhizobiaceae	x__Rhizobium/Agrobacterium_group	g__Rhizobium	x__unclassified_Rhizobium	s__Rhizobium_sp._NXC24
252	x__root	x__cellular_organisms	k__Bacteria	p__Proteobacteria	c__Alphaproteobacteria	o__Hyphomicrobiales	f__Rhizobiaceae	x__Rhizobium/Agrobacterium_group	g__Rhizobium	x__unclassified_Rhizobium	s__Rhizobium_sp._11515TR
195	x__root	x__cellular_organisms	k__Bacteria	p__Proteobacteria	c__Alphaproteobacteria	o__Hyphomicrobiales	f__Rhizobiaceae	x__Rhizobium/Agrobacterium_group	g__Rhizobium	x__unclassified_Rhizobium	s__Rhizobium_sp._CIAT894
182	x__root	x__cellular_organisms	k__Bacteria	p__Proteobacteria	c__Alphaproteobacteria	o__Hyphomicrobiales	f__Rhizobiaceae	x__Rhizobium/Agrobacterium_group	g__Rhizobium	x__unclassified_Rhizobium	s__Rhizobium_sp._NXC14
181	x__root	x__cellular_organisms	k__Bacteria	p__Proteobacteria	c__Alphaproteobacteria	o__Hyphomicrobiales	f__Rhizobiaceae	x__Rhizobium/Agrobacterium_group	g__Rhizobium	x__unclassified_Rhizobium	s__Rhizobium_sp._ADMK78
144	x__root	x__cellular_organisms	k__Bacteria	p__Proteobacteria	c__Alphaproteobacteria	o__Hyphomicrobiales	f__Rhizobiaceae	x__Rhizobium/Agrobacterium_group	g__Rhizobium	x__unclassified_Rhizobium	s__Rhizobium_sp._NLR16a
136	x__root	x__cellular_organisms	k__Bacteria	p__Proteobacteria	c__Alphaproteobacteria	o__Hyphomicrobiales	f__Rhizobiaceae	x__Rhizobium/Agrobacterium_group	g__Rhizobium	x__unclassified_Rhizobium	s__Rhizobium_sp._NZLR1
88	x__root	x__cellular_organisms	k__Bacteria	p__Proteobacteria	c__Alphaproteobacteria	o__Hyphomicrobiales	f__Rhizobiaceae	x__Rhizobium/Agrobacterium_group	g__Rhizobium	x__unclassified_Rhizobium	s__Rhizobium_sp._NIBRBAC000502774
80	x__root	x__cellular_organisms	k__Bacteria	p__Proteobacteria	c__Alphaproteobacteria	o__Hyphomicrobiales	f__Rhizobiaceae	x__Rhizobium/Agrobacterium_group	g__Rhizobium	x__unclassified_Rhizobium	s__Rhizobium_sp._007
75	x__root	x__cellular_organisms	k__Bacteria	p__Proteobacteria	c__Alphaproteobacteria	o__Hyphomicrobiales	f__Rhizobiaceae	x__Rhizobium/Agrobacterium_group	g__Rhizobium	x__unclassified_Rhizobium	s__Rhizobium_sp._Kim5
71	x__root	x__cellular_organisms	k__Bacteria	p__Proteobacteria	c__Alphaproteobacteria	o__Hyphomicrobiales	f__Rhizobiaceae	x__Rhizobium/Agrobacterium_group	g__Rhizobium	x__unclassified_Rhizobium	s__Rhizobium_sp._Khangiran2
68	x__root	x__cellular_organisms	k__Bacteria	p__Proteobacteria	c__Alphaproteobacteria	o__Hyphomicrobiales	f__Rhizobiaceae	x__Rhizobium/Agrobacterium_group	g__Rhizobium	x__unclassified_Rhizobium	s__Rhizobium_sp._IE4771
37	x__root	x__cellular_organisms	k__Bacteria	p__Proteobacteria	c__Alphaproteobacteria	o__Hyphomicrobiales	f__Rhizobiaceae	x__Rhizobium/Agrobacterium_group	g__Rhizobium	x__unclassified_Rhizobium	s__Rhizobium_sp._TAL182
34	x__root	x__cellular_organisms	k__Bacteria	p__Proteobacteria	c__Alphaproteobacteria	o__Hyphomicrobiales	f__Rhizobiaceae	x__Rhizobium/Agrobacterium_group	g__Rhizobium	x__unclassified_Rhizobium	s__Rhizobium_sp._TCK
28	x__root	x__cellular_organisms	k__Bacteria	p__Proteobacteria	c__Alphaproteobacteria	o__Hyphomicrobiales	f__Rhizobiaceae	x__Rhizobium/Agrobacterium_group	g__Rhizobium	x__unclassified_Rhizobium	s__Rhizobium_sp._S41
24	x__root	x__cellular_organisms	k__Bacteria	p__Proteobacteria	c__Alphaproteobacteria	o__Hyphomicrobiales	f__Rhizobiaceae	x__Rhizobium/Agrobacterium_group	g__Rhizobium	x__unclassified_Rhizobium	s__Rhizobium_sp._ZX09
17	x__root	x__cellular_organisms	k__Bacteria	p__Proteobacteria	c__Alphaproteobacteria	o__Hyphomicrobiales	f__Rhizobiaceae	x__Rhizobium/Agrobacterium_group	g__Rhizobium	x__unclassified_Rhizobium	s__Rhizobium_sp._N324
17	x__root	x__cellular_organisms	k__Bacteria	p__Proteobacteria	c__Alphaproteobacteria	o__Hyphomicrobiales	f__Rhizobiaceae	x__Rhizobium/Agrobacterium_group	g__Rhizobium	x__unclassified_Rhizobium	s__Rhizobium_sp._Y9
9	x__root	x__cellular_organisms	k__Bacteria	p__Proteobacteria	c__Alphaproteobacteria	o__Hyphomicrobiales	f__Rhizobiaceae	x__Rhizobium/Agrobacterium_group	g__Rhizobium	x__unclassified_Rhizobium	s__Rhizobium_sp._CCGE532
1	x__root	x__cellular_organisms	k__Bacteria	p__Proteobacteria	c__Alphaproteobacteria	o__Hyphomicrobiales	f__Rhizobiaceae	x__Rhizobium/Agrobacterium_group	g__Rhizobium	x__unclassified_Rhizobium	s__Rhizobium_sp._CCGE531
1222	x__root	x__cellular_organisms	k__Bacteria	p__Proteobacteria	c__Alphaproteobacteria	o__Hyphomicrobiales	f__Rhizobiaceae	x__Rhizobium/Agrobacterium_group	g__Rhizobium	s__Rhizobium_leguminosarum
295	x__root	x__cellular_organisms	k__Bacteria	p__Proteobacteria	c__Alphaproteobacteria	o__Hyphomicrobiales	f__Rhizobiaceae	x__Rhizobium/Agrobacterium_group	g__Rhizobium	s__Rhizobium_leguminosarum	x__Rhizobium_leguminosarum_bv._trifolii
185	x__root	x__cellular_organisms	k__Bacteria	p__Proteobacteria	c__Alphaproteobacteria	o__Hyphomicrobiales	f__Rhizobiaceae	x__Rhizobium/Agrobacterium_group	g__Rhizobium	s__Rhizobium_leguminosarum	x__Rhizobium_leguminosarum_bv._trifolii	x__Rhizobium_leguminosarum_bv._trifolii_WSM2304
111	x__root	x__cellular_organisms	k__Bacteria	p__Proteobacteria	c__Alphaproteobacteria	o__Hyphomicrobiales	f__Rhizobiaceae	x__Rhizobium/Agrobacterium_group	g__Rhizobium	s__Rhizobium_leguminosarum	x__Rhizobium_leguminosarum_bv._trifolii	x__Rhizobium_leguminosarum_bv._trifolii_WSM1689
74	x__root	x__cellular_organisms	k__Bacteria	p__Proteobacteria	c__Alphaproteobacteria	o__Hyphomicrobiales	f__Rhizobiaceae	x__Rhizobium/Agrobacterium_group	g__Rhizobium	s__Rhizobium_leguminosarum	x__Rhizobium_leguminosarum_bv._trifolii	x__Rhizobium_leguminosarum_bv._trifolii_CB782
68	x__root	x__cellular_organisms	k__Bacteria	p__Proteobacteria	c__Alphaproteobacteria	o__Hyphomicrobiales	f__Rhizobiaceae	x__Rhizobium/Agrobacterium_group	g__Rhizobium	s__Rhizobium_leguminosarum	x__Rhizobium_leguminosarum_bv._trifolii	x__Rhizobium_leguminosarum_bv._trifolii_WSM1325
35	x__root	x__cellular_organisms	k__Bacteria	p__Proteobacteria	c__Alphaproteobacteria	o__Hyphomicrobiales	f__Rhizobiaceae	x__Rhizobium/Agrobacterium_group	g__Rhizobium	s__Rhizobium_leguminosarum	x__Rhizobium_leguminosarum_bv._trifolii	x__Rhizobium_leguminosarum_bv._trifolii_TA1
97	x__root	x__cellular_organisms	k__Bacteria	p__Proteobacteria	c__Alphaproteobacteria	o__Hyphomicrobiales	f__Rhizobiaceae	x__Rhizobium/Agrobacterium_group	g__Rhizobium	s__Rhizobium_leguminosarum	x__Rhizobium_leguminosarum_bv._viciae
64	x__root	x__cellular_organisms	k__Bacteria	p__Proteobacteria	c__Alphaproteobacteria	o__Hyphomicrobiales	f__Rhizobiaceae	x__Rhizobium/Agrobacterium_group	g__Rhizobium	s__Rhizobium_leguminosarum	x__Rhizobium_leguminosarum_bv._viciae	x__Rhizobium_leguminosarum_bv._viciae_248
35	x__root	x__cellular_organisms	k__Bacteria	p__Proteobacteria	c__Alphaproteobacteria	o__Hyphomicrobiales	f__Rhizobiaceae	x__Rhizobium/Agrobacterium_group	g__Rhizobium	s__Rhizobium_leguminosarum	x__Rhizobium_leguminosarum_bv._viciae	x__Rhizobium_leguminosarum_bv._viciae_3841
181	x__root	x__cellular_organisms	k__Bacteria	p__Proteobacteria	c__Alphaproteobacteria	o__Hyphomicrobiales	f__Rhizobiaceae	x__Rhizobium/Agrobacterium_group	g__Rhizobium	s__Rhizobium_etli
184	x__root	x__cellular_organisms	k__Bacteria	p__Proteobacteria	c__Alphaproteobacteria	o__Hyphomicrobiales	f__Rhizobiaceae	x__Rhizobium/Agrobacterium_group	g__Rhizobium	s__Rhizobium_etli	x__Rhizobium_etli_8C-3
0	x__root	x__cellular_organisms	k__Bacteria	p__Proteobacteria	c__Alphaproteobacteria	o__Hyphomicrobiales	f__Rhizobiaceae	x__Rhizobium/Agrobacterium_group	g__Rhizobium	s__Rhizobium_etli	x__Rhizobium_etli_bv._phaseoli
45	x__root	x__cellular_organisms	k__Bacteria	p__Proteobacteria	c__Alphaproteobacteria	o__Hyphomicrobiales	f__Rhizobiaceae	x__Rhizobium/Agrobacterium_group	g__Rhizobium	s__Rhizobium_etli	x__Rhizobium_etli_bv._phaseoli	x__Rhizobium_etli_bv._phaseoli_str._IE4803
0	x__root	x__cellular_organisms	k__Bacteria	p__Proteobacteria	c__Alphaproteobacteria	o__Hyphomicrobiales	f__Rhizobiaceae	x__Rhizobium/Agrobacterium_group	g__Rhizobium	s__Rhizobium_etli	x__Rhizobium_etli_bv._mimosae
44	x__root	x__cellular_organisms	k__Bacteria	p__Proteobacteria	c__Alphaproteobacteria	o__Hyphomicrobiales	f__Rhizobiaceae	x__Rhizobium/Agrobacterium_group	g__Rhizobium	s__Rhizobium_etli	x__Rhizobium_etli_bv._mimosae	x__Rhizobium_etli_bv._mimosae_str._Mim1
30	x__root	x__cellular_organisms	k__Bacteria	p__Proteobacteria	c__Alphaproteobacteria	o__Hyphomicrobiales	f__Rhizobiaceae	x__Rhizobium/Agrobacterium_group	g__Rhizobium	s__Rhizobium_etli	x__Rhizobium_etli_CFN_42
15	x__root	x__cellular_organisms	k__Bacteria	p__Proteobacteria	c__Alphaproteobacteria	o__Hyphomicrobiales	f__Rhizobiaceae	x__Rhizobium/Agrobacterium_group	g__Rhizobium	s__Rhizobium_etli	x__Rhizobium_etli_CIAT_652
350	x__root	x__cellular_organisms	k__Bacteria	p__Proteobacteria	c__Alphaproteobacteria	o__Hyphomicrobiales	f__Rhizobiaceae	x__Rhizobium/Agrobacterium_group	g__Rhizobium	s__Rhizobium_phaseoli
44	x__root	x__cellular_organisms	k__Bacteria	p__Proteobacteria	c__Alphaproteobacteria	o__Hyphomicrobiales	f__Rhizobiaceae	x__Rhizobium/Agrobacterium_group	g__Rhizobium	s__Rhizobium_phaseoli	x__Rhizobium_phaseoli_Brasil_5
392	x__root	x__cellular_organisms	k__Bacteria	p__Proteobacteria	c__Alphaproteobacteria	o__Hyphomicrobiales	f__Rhizobiaceae	x__Rhizobium/Agrobacterium_group	g__Rhizobium	s__Rhizobium_pseudoryzae
301	x__root	x__cellular_organisms	k__Bacteria	p__Proteobacteria	c__Alphaproteobacteria	o__Hyphomicrobiales	f__Rhizobiaceae	x__Rhizobium/Agrobacterium_group	g__Rhizobium	s__Rhizobium_bangladeshense
290	x__root	x__cellular_organisms	k__Bacteria	p__Proteobacteria	c__Alphaproteobacteria	o__Hyphomicrobiales	f__Rhizobiaceae	x__Rhizobium/Agrobacterium_group	g__Rhizobium	s__Rhizobium_lusitanum
275	x__root	x__cellular_organisms	k__Bacteria	p__Proteobacteria	c__Alphaproteobacteria	o__Hyphomicrobiales	f__Rhizobiaceae	x__Rhizobium/Agrobacterium_group	g__Rhizobium	s__Rhizobium_jaguaris
271	x__root	x__cellular_organisms	k__Bacteria	p__Proteobacteria	c__Alphaproteobacteria	o__Hyphomicrobiales	f__Rhizobiaceae	x__Rhizobium/Agrobacterium_group	g__Rhizobium	s__Rhizobium_favelukesii
263	x__root	x__cellular_organisms	k__Bacteria	p__Proteobacteria	c__Alphaproteobacteria	o__Hyphomicrobiales	f__Rhizobiaceae	x__Rhizobium/Agrobacterium_group	g__Rhizobium	s__Rhizobium_rosettiformans
250	x__root	x__cellular_organisms	k__Bacteria	p__Proteobacteria	c__Alphaproteobacteria	o__Hyphomicrobiales	f__Rhizobiaceae	x__Rhizobium/Agrobacterium_group	g__Rhizobium	s__Rhizobium_binae
244	x__root	x__cellular_organisms	k__Bacteria	p__Proteobacteria	c__Alphaproteobacteria	o__Hyphomicrobiales	f__Rhizobiaceae	x__Rhizobium/Agrobacterium_group	g__Rhizobium	s__Rhizobium_oryzihabitans
88	x__root	x__cellular_organisms	k__Bacteria	p__Proteobacteria	c__Alphaproteobacteria	o__Hyphomicrobiales	f__Rhizobiaceae	x__Rhizobium/Agrobacterium_group	g__Rhizobium	s__Rhizobium_gallicum
0	x__root	x__cellular_organisms	k__Bacteria	p__Proteobacteria	c__Alphaproteobacteria	o__Hyphomicrobiales	f__Rhizobiaceae	x__Rhizobium/Agrobacterium_group	g__Rhizobium	s__Rhizobium_gallicum	x__Rhizobium_gallicum_bv._gallicum
147	x__root	x__cellular_organisms	k__Bacteria	p__Proteobacteria	c__Alphaproteobacteria	o__Hyphomicrobiales	f__Rhizobiaceae	x__Rhizobium/Agrobacterium_group	g__Rhizobium	s__Rhizobium_gallicum	x__Rhizobium_gallicum_bv._gallicum	x__Rhizobium_gallicum_bv._gallicum_R602
0	x__root	x__cellular_organisms	k__Bacteria	p__Proteobacteria	c__Alphaproteobacteria	o__Hyphomicrobiales	f__Rhizobiaceae	x__Rhizobium/Agrobacterium_group	g__Rhizobium	s__Rhizobium_tropici
217	x__root	x__cellular_organisms	k__Bacteria	p__Proteobacteria	c__Alphaproteobacteria	o__Hyphomicrobiales	f__Rhizobiaceae	x__Rhizobium/Agrobacterium_group	g__Rhizobium	s__Rhizobium_tropici	x__Rhizobium_tropici_CIAT_899
197	x__root	x__cellular_organisms	k__Bacteria	p__Proteobacteria	c__Alphaproteobacteria	o__Hyphomicrobiales	f__Rhizobiaceae	x__Rhizobium/Agrobacterium_group	g__Rhizobium	s__Rhizobium_indicum
186	x__root	x__cellular_organisms	k__Bacteria	p__Proteobacteria	c__Alphaproteobacteria	o__Hyphomicrobiales	f__Rhizobiaceae	x__Rhizobium/Agrobacterium_group	g__Rhizobium	s__Rhizobium_lentis
180	x__root	x__cellular_organisms	k__Bacteria	p__Proteobacteria	c__Alphaproteobacteria	o__Hyphomicrobiales	f__Rhizobiaceae	x__Rhizobium/Agrobacterium_group	g__Rhizobium	s__Rhizobium_daejeonense
173	x__root	x__cellular_organisms	k__Bacteria	p__Proteobacteria	c__Alphaproteobacteria	o__Hyphomicrobiales	f__Rhizobiaceae	x__Rhizobium/Agrobacterium_group	g__Rhizobium	s__Rhizobium_rhizoryzae
166	x__root	x__cellular_organisms	k__Bacteria	p__Proteobacteria	c__Alphaproteobacteria	o__Hyphomicrobiales	f__Rhizobiaceae	x__Rhizobium/Agrobacterium_group	g__Rhizobium	s__Rhizobium_flavum
153	x__root	x__cellular_organisms	k__Bacteria	p__Proteobacteria	c__Alphaproteobacteria	o__Hyphomicrobiales	f__Rhizobiaceae	x__Rhizobium/Agrobacterium_group	g__Rhizobium	s__Rhizobium_acidisoli
123	x__root	x__cellular_organisms	k__Bacteria	p__Proteobacteria	c__Alphaproteobacteria	o__Hyphomicrobiales	f__Rhizobiaceae	x__Rhizobium/Agrobacterium_group	g__Rhizobium	s__Rhizobium_pusense
85	x__root	x__cellular_organisms	k__Bacteria	p__Proteobacteria	c__Alphaproteobacteria	o__Hyphomicrobiales	f__Rhizobiaceae	x__Rhizobium/Agrobacterium_group	g__Rhizobium	s__Rhizobium_hidalgonense
18	x__root	x__cellular_organisms	k__Bacteria	p__Proteobacteria	c__Alphaproteobacteria	o__Hyphomicrobiales	f__Rhizobiaceae	x__Rhizobium/Agrobacterium_group	g__Rhizobium	s__Rhizobium_ruizarguesonis
0	x__root	x__cellular_organisms	k__Bacteria	p__Proteobacteria	c__Alphaproteobacteria	o__Hyphomicrobiales	f__Rhizobiaceae	x__Rhizobium/Agrobacterium_group	g__Rhizobium	s__Rhizobium_selenitireducens
3	x__root	x__cellular_organisms	k__Bacteria	p__Proteobacteria	c__Alphaproteobacteria	o__Hyphomicrobiales	f__Rhizobiaceae	x__Rhizobium/Agrobacterium_group	g__Rhizobium	s__Rhizobium_selenitireducens	x__Rhizobium_selenitireducens_ATCC_BAA-1503
2	x__root	x__cellular_organisms	k__Bacteria	p__Proteobacteria	c__Alphaproteobacteria	o__Hyphomicrobiales	f__Rhizobiaceae	x__Rhizobium/Agrobacterium_group	g__Rhizobium	s__Rhizobium_grahamii
817	x__root	x__cellular_organisms	k__Bacteria	p__Proteobacteria	c__Alphaproteobacteria	o__Hyphomicrobiales	f__Rhizobiaceae	x__Rhizobium/Agrobacterium_group	g__Agrobacterium
144	x__root	x__cellular_organisms	k__Bacteria	p__Proteobacteria	c__Alphaproteobacteria	o__Hyphomicrobiales	f__Rhizobiaceae	x__Rhizobium/Agrobacterium_group	g__Agrobacterium	x__Agrobacterium_tumefaciens_complex
1032	x__root	x__cellular_organisms	k__Bacteria	p__Proteobacteria	c__Alphaproteobacteria	o__Hyphomicrobiales	f__Rhizobiaceae	x__Rhizobium/Agrobacterium_group	g__Agrobacterium	x__Agrobacterium_tumefaciens_complex	s__Agrobacterium_tumefaciens
31	x__root	x__cellular_organisms	k__Bacteria	p__Proteobacteria	c__Alphaproteobacteria	o__Hyphomicrobiales	f__Rhizobiaceae	x__Rhizobium/Agrobacterium_group	g__Agrobacterium	x__Agrobacterium_tumefaciens_complex	s__Agrobacterium_tumefaciens	x__Agrobacterium_radiobacter_K84
19	x__root	x__cellular_organisms	k__Bacteria	p__Proteobacteria	c__Alphaproteobacteria	o__Hyphomicrobiales	f__Rhizobiaceae	x__Rhizobium/Agrobacterium_group	g__Agrobacterium	x__Agrobacterium_tumefaciens_complex	s__Agrobacterium_tumefaciens	x__Agrobacterium_tumefaciens_WRT31
94	x__root	x__cellular_organisms	k__Bacteria	p__Proteobacteria	c__Alphaproteobacteria	o__Hyphomicrobiales	f__Rhizobiaceae	x__Rhizobium/Agrobacterium_group	g__Agrobacterium	x__Agrobacterium_tumefaciens_complex	s__Agrobacterium_fabrum
19	x__root	x__cellular_organisms	k__Bacteria	p__Proteobacteria	c__Alphaproteobacteria	o__Hyphomicrobiales	f__Rhizobiaceae	x__Rhizobium/Agrobacterium_group	g__Agrobacterium	x__Agrobacterium_tumefaciens_complex	s__Agrobacterium_fabacearum
16	x__root	x__cellular_organisms	k__Bacteria	p__Proteobacteria	c__Alphaproteobacteria	o__Hyphomicrobiales	f__Rhizobiaceae	x__Rhizobium/Agrobacterium_group	g__Agrobacterium	x__Agrobacterium_tumefaciens_complex	s__Agrobacterium_fabacearum	x__Agrobacterium_fabacearum_P4
447	x__root	x__cellular_organisms	k__Bacteria	p__Proteobacteria	c__Alphaproteobacteria	o__Hyphomicrobiales	f__Rhizobiaceae	x__Rhizobium/Agrobacterium_group	g__Agrobacterium	s__Agrobacterium_vitis
47	x__root	x__cellular_organisms	k__Bacteria	p__Proteobacteria	c__Alphaproteobacteria	o__Hyphomicrobiales	f__Rhizobiaceae	x__Rhizobium/Agrobacterium_group	g__Agrobacterium	s__Agrobacterium_vitis	x__Agrobacterium_vitis_S4
144	x__root	x__cellular_organisms	k__Bacteria	p__Proteobacteria	c__Alphaproteobacteria	o__Hyphomicrobiales	f__Rhizobiaceae	x__Rhizobium/Agrobacterium_group	g__Agrobacterium	x__unclassified_Agrobacterium
99	x__root	x__cellular_organisms	k__Bacteria	p__Proteobacteria	c__Alphaproteobacteria	o__Hyphomicrobiales	f__Rhizobiaceae	x__Rhizobium/Agrobacterium_group	g__Agrobacterium	x__unclassified_Agrobacterium	s__Agrobacterium_sp._MA01
92	x__root	x__cellular_organisms	k__Bacteria	p__Proteobacteria	c__Alphaproteobacteria	o__Hyphomicrobiales	f__Rhizobiaceae	x__Rhizobium/Agrobacterium_group	g__Agrobacterium	x__unclassified_Agrobacterium	s__Agrobacterium_sp._T29
61	x__root	x__cellular_organisms	k__Bacteria	p__Proteobacteria	c__Alphaproteobacteria	o__Hyphomicrobiales	f__Rhizobiaceae	x__Rhizobium/Agrobacterium_group	g__Agrobacterium	x__unclassified_Agrobacterium	s__Agrobacterium_sp._RAC06
39	x__root	x__cellular_organisms	k__Bacteria	p__Proteobacteria	c__Alphaproteobacteria	o__Hyphomicrobiales	f__Rhizobiaceae	x__Rhizobium/Agrobacterium_group	g__Agrobacterium	x__unclassified_Agrobacterium	s__Agrobacterium_sp._CGMCC_11546
7	x__root	x__cellular_organisms	k__Bacteria	p__Proteobacteria	c__Alphaproteobacteria	o__Hyphomicrobiales	f__Rhizobiaceae	x__Rhizobium/Agrobacterium_group	g__Agrobacterium	x__unclassified_Agrobacterium	s__Agrobacterium_sp._33MFTa1.1
266	x__root	x__cellular_organisms	k__Bacteria	p__Proteobacteria	c__Alphaproteobacteria	o__Hyphomicrobiales	f__Rhizobiaceae	x__Rhizobium/Agrobacterium_group	g__Agrobacterium	s__Agrobacterium_rhizogenes
220	x__root	x__cellular_organisms	k__Bacteria	p__Proteobacteria	c__Alphaproteobacteria	o__Hyphomicrobiales	f__Rhizobiaceae	x__Rhizobium/Agrobacterium_group	g__Agrobacterium	s__Agrobacterium_rubi
217	x__root	x__cellular_organisms	k__Bacteria	p__Proteobacteria	c__Alphaproteobacteria	o__Hyphomicrobiales	f__Rhizobiaceae	x__Rhizobium/Agrobacterium_group	g__Agrobacterium	s__Agrobacterium_larrymoorei
12	x__root	x__cellular_organisms	k__Bacteria	p__Proteobacteria	c__Alphaproteobacteria	o__Hyphomicrobiales	f__Rhizobiaceae	x__Rhizobium/Agrobacterium_group	g__Neorhizobium
187	x__root	x__cellular_organisms	k__Bacteria	p__Proteobacteria	c__Alphaproteobacteria	o__Hyphomicrobiales	f__Rhizobiaceae	x__Rhizobium/Agrobacterium_group	g__Neorhizobium	s__Neorhizobium_galegae
0	x__root	x__cellular_organisms	k__Bacteria	p__Proteobacteria	c__Alphaproteobacteria	o__Hyphomicrobiales	f__Rhizobiaceae	x__Rhizobium/Agrobacterium_group	g__Neorhizobium	s__Neorhizobium_galegae	x__Neorhizobium_galegae_bv._orientalis
315	x__root	x__cellular_organisms	k__Bacteria	p__Proteobacteria	c__Alphaproteobacteria	o__Hyphomicrobiales	f__Rhizobiaceae	x__Rhizobium/Agrobacterium_group	g__Neorhizobium	s__Neorhizobium_galegae	x__Neorhizobium_galegae_bv._orientalis	x__Neorhizobium_galegae_bv._orientalis_str._HAMBI_540
0	x__root	x__cellular_organisms	k__Bacteria	p__Proteobacteria	c__Alphaproteobacteria	o__Hyphomicrobiales	f__Rhizobiaceae	x__Rhizobium/Agrobacterium_group	g__Neorhizobium	s__Neorhizobium_galegae	x__Neorhizobium_galegae_bv._officinalis
222	x__root	x__cellular_organisms	k__Bacteria	p__Proteobacteria	c__Alphaproteobacteria	o__Hyphomicrobiales	f__Rhizobiaceae	x__Rhizobium/Agrobacterium_group	g__Neorhizobium	s__Neorhizobium_galegae	x__Neorhizobium_galegae_bv._officinalis	x__Neorhizobium_galegae_bv._officinalis_bv._officinalis_str._HAMBI_1141
5	x__root	x__cellular_organisms	k__Bacteria	p__Proteobacteria	c__Alphaproteobacteria	o__Hyphomicrobiales	f__Rhizobiaceae	x__Rhizobium/Agrobacterium_group	g__Neorhizobium	x__unclassified_Neorhizobium
344	x__root	x__cellular_organisms	k__Bacteria	p__Proteobacteria	c__Alphaproteobacteria	o__Hyphomicrobiales	f__Rhizobiaceae	x__Rhizobium/Agrobacterium_group	g__Neorhizobium	x__unclassified_Neorhizobium	s__Neorhizobium_sp._NCHU2750
263	x__root	x__cellular_organisms	k__Bacteria	p__Proteobacteria	c__Alphaproteobacteria	o__Hyphomicrobiales	f__Rhizobiaceae	x__Rhizobium/Agrobacterium_group	g__Neorhizobium	x__unclassified_Neorhizobium	s__Neorhizobium_sp._SOG26
0	x__root	x__cellular_organisms	k__Bacteria	p__Proteobacteria	c__Alphaproteobacteria	o__Hyphomicrobiales	f__Rhizobiaceae	x__Rhizobium/Agrobacterium_group	g__Pseudorhizobium
100	x__root	x__cellular_organisms	k__Bacteria	p__Proteobacteria	c__Alphaproteobacteria	o__Hyphomicrobiales	f__Rhizobiaceae	x__Rhizobium/Agrobacterium_group	g__Pseudorhizobium	s__Pseudorhizobium_banfieldiae
169	x__root	x__cellular_organisms	k__Bacteria	p__Proteobacteria	c__Alphaproteobacteria	o__Hyphomicrobiales	f__Rhizobiaceae	x__Sinorhizobium/Ensifer_group
569	x__root	x__cellular_organisms	k__Bacteria	p__Proteobacteria	c__Alphaproteobacteria	o__Hyphomicrobiales	f__Rhizobiaceae	x__Sinorhizobium/Ensifer_group	g__Sinorhizobium
0	x__root	x__cellular_organisms	k__Bacteria	p__Proteobacteria	c__Alphaproteobacteria	o__Hyphomicrobiales	f__Rhizobiaceae	x__Sinorhizobium/Ensifer_group	g__Sinorhizobium	x__Sinorhizobium_fredii_group
568	x__root	x__cellular_organisms	k__Bacteria	p__Proteobacteria	c__Alphaproteobacteria	o__Hyphomicrobiales	f__Rhizobiaceae	x__Sinorhizobium/Ensifer_group	g__Sinorhizobium	x__Sinorhizobium_fredii_group	s__Sinorhizobium_fredii
347	x__root	x__cellular_organisms	k__Bacteria	p__Proteobacteria	c__Alphaproteobacteria	o__Hyphomicrobiales	f__Rhizobiaceae	x__Sinorhizobium/Ensifer_group	g__Sinorhizobium	x__Sinorhizobium_fredii_group	s__Sinorhizobium_fredii	x__Sinorhizobium_fredii_USDA_257
267	x__root	x__cellular_organisms	k__Bacteria	p__Proteobacteria	c__Alphaproteobacteria	o__Hyphomicrobiales	f__Rhizobiaceae	x__Sinorhizobium/Ensifer_group	g__Sinorhizobium	x__Sinorhizobium_fredii_group	s__Sinorhizobium_fredii	x__Sinorhizobium_fredii_NGR234
70	x__root	x__cellular_organisms	k__Bacteria	p__Proteobacteria	c__Alphaproteobacteria	o__Hyphomicrobiales	f__Rhizobiaceae	x__Sinorhizobium/Ensifer_group	g__Sinorhizobium	x__Sinorhizobium_fredii_group	s__Sinorhizobium_fredii	x__Sinorhizobium_fredii_CCBAU_83666
59	x__root	x__cellular_organisms	k__Bacteria	p__Proteobacteria	c__Alphaproteobacteria	o__Hyphomicrobiales	f__Rhizobiaceae	x__Sinorhizobium/Ensifer_group	g__Sinorhizobium	x__Sinorhizobium_fredii_group	s__Sinorhizobium_fredii	x__Sinorhizobium_fredii_CCBAU_45436
44	x__root	x__cellular_organisms	k__Bacteria	p__Proteobacteria	c__Alphaproteobacteria	o__Hyphomicrobiales	f__Rhizobiaceae	x__Sinorhizobium/Ensifer_group	g__Sinorhizobium	x__Sinorhizobium_fredii_group	s__Sinorhizobium_fredii	x__Sinorhizobium_fredii_HH103
41	x__root	x__cellular_organisms	k__Bacteria	p__Proteobacteria	c__Alphaproteobacteria	o__Hyphomicrobiales	f__Rhizobiaceae	x__Sinorhizobium/Ensifer_group	g__Sinorhizobium	x__Sinorhizobium_fredii_group	s__Sinorhizobium_fredii	x__Sinorhizobium_fredii_CCBAU_25509
3	x__root	x__cellular_organisms	k__Bacteria	p__Proteobacteria	c__Alphaproteobacteria	o__Hyphomicrobiales	f__Rhizobiaceae	x__Sinorhizobium/Ensifer_group	g__Sinorhizobium	x__unclassified_Sinorhizobium
574	x__root	x__cellular_organisms	k__Bacteria	p__Proteobacteria	c__Alphaproteobacteria	o__Hyphomicrobiales	f__Rhizobiaceae	x__Sinorhizobium/Ensifer_group	g__Sinorhizobium	x__unclassified_Sinorhizobium	s__Sinorhizobium_sp._RAC02
326	x__root	x__cellular_organisms	k__Bacteria	p__Proteobacteria	c__Alphaproteobacteria	o__Hyphomicrobiales	f__Rhizobiaceae	x__Sinorhizobium/Ensifer_group	g__Sinorhizobium	x__unclassified_Sinorhizobium	s__Sinorhizobium_sp._BG8
58	x__root	x__cellular_organisms	k__Bacteria	p__Proteobacteria	c__Alphaproteobacteria	o__Hyphomicrobiales	f__Rhizobiaceae	x__Sinorhizobium/Ensifer_group	g__Sinorhizobium	x__unclassified_Sinorhizobium	s__Sinorhizobium_sp._CCBAU_05631
19	x__root	x__cellular_organisms	k__Bacteria	p__Proteobacteria	c__Alphaproteobacteria	o__Hyphomicrobiales	f__Rhizobiaceae	x__Sinorhizobium/Ensifer_group	g__Sinorhizobium	x__unclassified_Sinorhizobium	s__Sinorhizobium_sp._M14
6	x__root	x__cellular_organisms	k__Bacteria	p__Proteobacteria	c__Alphaproteobacteria	o__Hyphomicrobiales	f__Rhizobiaceae	x__Sinorhizobium/Ensifer_group	g__Sinorhizobium	x__unclassified_Sinorhizobium	s__Sinorhizobium_sp._LM21
893	x__root	x__cellular_organisms	k__Bacteria	p__Proteobacteria	c__Alphaproteobacteria	o__Hyphomicrobiales	f__Rhizobiaceae	x__Sinorhizobium/Ensifer_group	g__Sinorhizobium	s__Sinorhizobium_meliloti
25	x__root	x__cellular_organisms	k__Bacteria	p__Proteobacteria	c__Alphaproteobacteria	o__Hyphomicrobiales	f__Rhizobiaceae	x__Sinorhizobium/Ensifer_group	g__Sinorhizobium	s__Sinorhizobium_meliloti	x__Sinorhizobium_meliloti_AK83
15	x__root	x__cellular_organisms	k__Bacteria	p__Proteobacteria	c__Alphaproteobacteria	o__Hyphomicrobiales	f__Rhizobiaceae	x__Sinorhizobium/Ensifer_group	g__Sinorhizobium	s__Sinorhizobium_meliloti	x__Sinorhizobium_meliloti_GR4
14	x__root	x__cellular_organisms	k__Bacteria	p__Proteobacteria	c__Alphaproteobacteria	o__Hyphomicrobiales	f__Rhizobiaceae	x__Sinorhizobium/Ensifer_group	g__Sinorhizobium	s__Sinorhizobium_meliloti	x__Sinorhizobium_meliloti_RU11/001
6	x__root	x__cellular_organisms	k__Bacteria	p__Proteobacteria	c__Alphaproteobacteria	o__Hyphomicrobiales	f__Rhizobiaceae	x__Sinorhizobium/Ensifer_group	g__Sinorhizobium	s__Sinorhizobium_meliloti	x__Sinorhizobium_meliloti_SM11
5	x__root	x__cellular_organisms	k__Bacteria	p__Proteobacteria	c__Alphaproteobacteria	o__Hyphomicrobiales	f__Rhizobiaceae	x__Sinorhizobium/Ensifer_group	g__Sinorhizobium	s__Sinorhizobium_meliloti	x__Sinorhizobium_meliloti_BL225C
3	x__root	x__cellular_organisms	k__Bacteria	p__Proteobacteria	c__Alphaproteobacteria	o__Hyphomicrobiales	f__Rhizobiaceae	x__Sinorhizobium/Ensifer_group	g__Sinorhizobium	s__Sinorhizobium_meliloti	x__Sinorhizobium_meliloti_WSM1022
1	x__root	x__cellular_organisms	k__Bacteria	p__Proteobacteria	c__Alphaproteobacteria	o__Hyphomicrobiales	f__Rhizobiaceae	x__Sinorhizobium/Ensifer_group	g__Sinorhizobium	s__Sinorhizobium_meliloti	x__Sinorhizobium_meliloti_Rm41
271	x__root	x__cellular_organisms	k__Bacteria	p__Proteobacteria	c__Alphaproteobacteria	o__Hyphomicrobiales	f__Rhizobiaceae	x__Sinorhizobium/Ensifer_group	g__Sinorhizobium	s__Sinorhizobium_americanum
73	x__root	x__cellular_organisms	k__Bacteria	p__Proteobacteria	c__Alphaproteobacteria	o__Hyphomicrobiales	f__Rhizobiaceae	x__Sinorhizobium/Ensifer_group	g__Sinorhizobium	s__Sinorhizobium_americanum	x__Sinorhizobium_americanum_CCGM7
0	x__root	x__cellular_organisms	k__Bacteria	p__Proteobacteria	c__Alphaproteobacteria	o__Hyphomicrobiales	f__Rhizobiaceae	x__Sinorhizobium/Ensifer_group	g__Sinorhizobium	s__Sinorhizobium_medicae
265	x__root	x__cellular_organisms	k__Bacteria	p__Proteobacteria	c__Alphaproteobacteria	o__Hyphomicrobiales	f__Rhizobiaceae	x__Sinorhizobium/Ensifer_group	g__Sinorhizobium	s__Sinorhizobium_medicae	x__Sinorhizobium_medicae_WSM419
278	x__root	x__cellular_organisms	k__Bacteria	p__Proteobacteria	c__Alphaproteobacteria	o__Hyphomicrobiales	f__Rhizobiaceae	x__Sinorhizobium/Ensifer_group	g__Ensifer
385	x__root	x__cellular_organisms	k__Bacteria	p__Proteobacteria	c__Alphaproteobacteria	o__Hyphomicrobiales	f__Rhizobiaceae	x__Sinorhizobium/Ensifer_group	g__Ensifer	s__Ensifer_adhaerens
496	x__root	x__cellular_organisms	k__Bacteria	p__Proteobacteria	c__Alphaproteobacteria	o__Hyphomicrobiales	f__Rhizobiaceae	x__Sinorhizobium/Ensifer_group	g__Ensifer	s__Ensifer_adhaerens	x__Ensifer_adhaerens_OV14
0	x__root	x__cellular_organisms	k__Bacteria	p__Proteobacteria	c__Alphaproteobacteria	o__Hyphomicrobiales	f__Rhizobiaceae	x__Sinorhizobium/Ensifer_group	g__Ensifer	x__unclassified_Ensifer
529	x__root	x__cellular_organisms	k__Bacteria	p__Proteobacteria	c__Alphaproteobacteria	o__Hyphomicrobiales	f__Rhizobiaceae	x__Sinorhizobium/Ensifer_group	g__Ensifer	x__unclassified_Ensifer	s__Ensifer_sp._PDNC004
367	x__root	x__cellular_organisms	k__Bacteria	p__Proteobacteria	c__Alphaproteobacteria	o__Hyphomicrobiales	f__Rhizobiaceae	x__Sinorhizobium/Ensifer_group	g__Ensifer	s__Ensifer_alkalisoli
0	x__root	x__cellular_organisms	k__Bacteria	p__Proteobacteria	c__Alphaproteobacteria	o__Hyphomicrobiales	f__Rhizobiaceae	x__Sinorhizobium/Ensifer_group	g__Ensifer	s__Ensifer_sojae
331	x__root	x__cellular_organisms	k__Bacteria	p__Proteobacteria	c__Alphaproteobacteria	o__Hyphomicrobiales	f__Rhizobiaceae	x__Sinorhizobium/Ensifer_group	g__Ensifer	s__Ensifer_sojae	x__Ensifer_sojae_CCBAU_05684
321	x__root	x__cellular_organisms	k__Bacteria	p__Proteobacteria	c__Alphaproteobacteria	o__Hyphomicrobiales	f__Rhizobiaceae	x__Sinorhizobium/Ensifer_group	g__Ensifer	s__Ensifer_mexicanus
0	x__root	x__cellular_organisms	k__Bacteria	p__Proteobacteria	c__Alphaproteobacteria	o__Hyphomicrobiales	f__Rhizobiaceae	g__Shinella
51	x__root	x__cellular_organisms	k__Bacteria	p__Proteobacteria	c__Alphaproteobacteria	o__Hyphomicrobiales	f__Rhizobiaceae	g__Shinella	x__unclassified_Shinella
948	x__root	x__cellular_organisms	k__Bacteria	p__Proteobacteria	c__Alphaproteobacteria	o__Hyphomicrobiales	f__Rhizobiaceae	g__Shinella	x__unclassified_Shinella	s__Shinella_sp._HZN7
765	x__root	x__cellular_organisms	k__Bacteria	p__Proteobacteria	c__Alphaproteobacteria	o__Hyphomicrobiales	f__Rhizobiaceae	g__Shinella	x__unclassified_Shinella	s__Shinella_sp._PSBB067
0	x__root	x__cellular_organisms	k__Bacteria	p__Proteobacteria	c__Alphaproteobacteria	o__Hyphomicrobiales	f__Rhizobiaceae	g__Kaistia
0	x__root	x__cellular_organisms	k__Bacteria	p__Proteobacteria	c__Alphaproteobacteria	o__Hyphomicrobiales	f__Rhizobiaceae	g__Kaistia	x__unclassified_Kaistia
1360	x__root	x__cellular_organisms	k__Bacteria	p__Proteobacteria	c__Alphaproteobacteria	o__Hyphomicrobiales	f__Rhizobiaceae	g__Kaistia	x__unclassified_Kaistia	s__Kaistia_sp._32K
0	x__root	x__cellular_organisms	k__Bacteria	p__Proteobacteria	c__Alphaproteobacteria	o__Hyphomicrobiales	f__Rhizobiaceae	g__Ciceribacter
434	x__root	x__cellular_organisms	k__Bacteria	p__Proteobacteria	c__Alphaproteobacteria	o__Hyphomicrobiales	f__Rhizobiaceae	g__Ciceribacter	s__Ciceribacter_thiooxidans
0	x__root	x__cellular_organisms	k__Bacteria	p__Proteobacteria	c__Alphaproteobacteria	o__Hyphomicrobiales	f__Rhizobiaceae	g__Georhizobium
381	x__root	x__cellular_organisms	k__Bacteria	p__Proteobacteria	c__Alphaproteobacteria	o__Hyphomicrobiales	f__Rhizobiaceae	g__Georhizobium	s__Georhizobium_profundi
24	x__root	x__cellular_organisms	k__Bacteria	p__Proteobacteria	c__Alphaproteobacteria	o__Hyphomicrobiales	f__Rhizobiaceae	g__Liberibacter
43	x__root	x__cellular_organisms	k__Bacteria	p__Proteobacteria	c__Alphaproteobacteria	o__Hyphomicrobiales	f__Rhizobiaceae	g__Liberibacter	s__Liberibacter_crescens
35	x__root	x__cellular_organisms	k__Bacteria	p__Proteobacteria	c__Alphaproteobacteria	o__Hyphomicrobiales	f__Rhizobiaceae	g__Liberibacter	s__Candidatus_Liberibacter_asiaticus
32	x__root	x__cellular_organisms	k__Bacteria	p__Proteobacteria	c__Alphaproteobacteria	o__Hyphomicrobiales	f__Rhizobiaceae	g__Liberibacter	s__Candidatus_Liberibacter_africanus
0	x__root	x__cellular_organisms	k__Bacteria	p__Proteobacteria	c__Alphaproteobacteria	o__Hyphomicrobiales	f__Rhizobiaceae	g__Liberibacter	s__Candidatus_Liberibacter_americanus
27	x__root	x__cellular_organisms	k__Bacteria	p__Proteobacteria	c__Alphaproteobacteria	o__Hyphomicrobiales	f__Rhizobiaceae	g__Liberibacter	s__Candidatus_Liberibacter_americanus	x__Candidatus_Liberibacter_americanus_str._Sao_Paulo
0	x__root	x__cellular_organisms	k__Bacteria	p__Proteobacteria	c__Alphaproteobacteria	o__Hyphomicrobiales	f__Rhizobiaceae	g__Liberibacter	s__Candidatus_Liberibacter_solanacearum
13	x__root	x__cellular_organisms	k__Bacteria	p__Proteobacteria	c__Alphaproteobacteria	o__Hyphomicrobiales	f__Rhizobiaceae	g__Liberibacter	s__Candidatus_Liberibacter_solanacearum	x__Candidatus_Liberibacter_solanacearum_CLso-ZC1
1448	x__root	x__cellular_organisms	k__Bacteria	p__Proteobacteria	c__Alphaproteobacteria	o__Hyphomicrobiales	f__Methylobacteriaceae
4083	x__root	x__cellular_organisms	k__Bacteria	p__Proteobacteria	c__Alphaproteobacteria	o__Hyphomicrobiales	f__Methylobacteriaceae	g__Methylobacterium
649	x__root	x__cellular_organisms	k__Bacteria	p__Proteobacteria	c__Alphaproteobacteria	o__Hyphomicrobiales	f__Methylobacteriaceae	g__Methylobacterium	x__unclassified_Methylobacterium
1556	x__root	x__cellular_organisms	k__Bacteria	p__Proteobacteria	c__Alphaproteobacteria	o__Hyphomicrobiales	f__Methylobacteriaceae	g__Methylobacterium	x__unclassified_Methylobacterium	s__Methylobacterium_sp._4-46
1001	x__root	x__cellular_organisms	k__Bacteria	p__Proteobacteria	c__Alphaproteobacteria	o__Hyphomicrobiales	f__Methylobacteriaceae	g__Methylobacterium	x__unclassified_Methylobacterium	s__Methylobacterium_sp._17Sr1-43
992	x__root	x__cellular_organisms	k__Bacteria	p__Proteobacteria	c__Alphaproteobacteria	o__Hyphomicrobiales	f__Methylobacteriaceae	g__Methylobacterium	x__unclassified_Methylobacterium	s__Methylobacterium_sp._17Sr1-1
807	x__root	x__cellular_organisms	k__Bacteria	p__Proteobacteria	c__Alphaproteobacteria	o__Hyphomicrobiales	f__Methylobacteriaceae	g__Methylobacterium	x__unclassified_Methylobacterium	s__Methylobacterium_sp._WL1
440	x__root	x__cellular_organisms	k__Bacteria	p__Proteobacteria	c__Alphaproteobacteria	o__Hyphomicrobiales	f__Methylobacteriaceae	g__Methylobacterium	x__unclassified_Methylobacterium	s__Methylobacterium_sp._AMS5
285	x__root	x__cellular_organisms	k__Bacteria	p__Proteobacteria	c__Alphaproteobacteria	o__Hyphomicrobiales	f__Methylobacteriaceae	g__Methylobacterium	x__unclassified_Methylobacterium	s__Methylobacterium_sp._DM1
198	x__root	x__cellular_organisms	k__Bacteria	p__Proteobacteria	c__Alphaproteobacteria	o__Hyphomicrobiales	f__Methylobacteriaceae	g__Methylobacterium	x__unclassified_Methylobacterium	s__Methylobacterium_sp._C1
120	x__root	x__cellular_organisms	k__Bacteria	p__Proteobacteria	c__Alphaproteobacteria	o__Hyphomicrobiales	f__Methylobacteriaceae	g__Methylobacterium	x__unclassified_Methylobacterium	s__Methylobacterium_sp._XJLW
2017	x__root	x__cellular_organisms	k__Bacteria	p__Proteobacteria	c__Alphaproteobacteria	o__Hyphomicrobiales	f__Methylobacteriaceae	g__Methylobacterium	s__Methylobacterium_aquaticum
0	x__root	x__cellular_organisms	k__Bacteria	p__Proteobacteria	c__Alphaproteobacteria	o__Hyphomicrobiales	f__Methylobacteriaceae	g__Methylobacterium	s__Methylobacterium_nodulans
1253	x__root	x__cellular_organisms	k__Bacteria	p__Proteobacteria	c__Alphaproteobacteria	o__Hyphomicrobiales	f__Methylobacteriaceae	g__Methylobacterium	s__Methylobacterium_nodulans	x__Methylobacterium_nodulans_ORS_2060
1141	x__root	x__cellular_organisms	k__Bacteria	p__Proteobacteria	c__Alphaproteobacteria	o__Hyphomicrobiales	f__Methylobacteriaceae	g__Methylobacterium	s__Methylobacterium_durans
1076	x__root	x__cellular_organisms	k__Bacteria	p__Proteobacteria	c__Alphaproteobacteria	o__Hyphomicrobiales	f__Methylobacteriaceae	g__Methylobacterium	s__Methylobacterium_terrae
1054	x__root	x__cellular_organisms	k__Bacteria	p__Proteobacteria	c__Alphaproteobacteria	o__Hyphomicrobiales	f__Methylobacteriaceae	g__Methylobacterium	s__Methylobacterium_indicum
1048	x__root	x__cellular_organisms	k__Bacteria	p__Proteobacteria	c__Alphaproteobacteria	o__Hyphomicrobiales	f__Methylobacteriaceae	g__Methylobacterium	s__Methylobacterium_currus
0	x__root	x__cellular_organisms	k__Bacteria	p__Proteobacteria	c__Alphaproteobacteria	o__Hyphomicrobiales	f__Methylobacteriaceae	g__Methylobacterium	s__Methylobacterium_mesophilicum
866	x__root	x__cellular_organisms	k__Bacteria	p__Proteobacteria	c__Alphaproteobacteria	o__Hyphomicrobiales	f__Methylobacteriaceae	g__Methylobacterium	s__Methylobacterium_mesophilicum	x__Methylobacterium_mesophilicum_SR1.6/6
796	x__root	x__cellular_organisms	k__Bacteria	p__Proteobacteria	c__Alphaproteobacteria	o__Hyphomicrobiales	f__Methylobacteriaceae	g__Methylobacterium	s__Methylobacterium_brachiatum
0	x__root	x__cellular_organisms	k__Bacteria	p__Proteobacteria	c__Alphaproteobacteria	o__Hyphomicrobiales	f__Methylobacteriaceae	g__Methylobacterium	s__Methylobacterium_radiotolerans
206	x__root	x__cellular_organisms	k__Bacteria	p__Proteobacteria	c__Alphaproteobacteria	o__Hyphomicrobiales	f__Methylobacteriaceae	g__Methylobacterium	s__Methylobacterium_radiotolerans	x__Methylobacterium_radiotolerans_JCM_2831
119	x__root	x__cellular_organisms	k__Bacteria	p__Proteobacteria	c__Alphaproteobacteria	o__Hyphomicrobiales	f__Methylobacteriaceae	g__Methylobacterium	s__Methylobacterium_phyllosphaerae
0	x__root	x__cellular_organisms	k__Bacteria	p__Proteobacteria	c__Alphaproteobacteria	o__Hyphomicrobiales	f__Methylobacteriaceae	g__Methylobacterium	s__Methylobacterium_oryzae
50	x__root	x__cellular_organisms	k__Bacteria	p__Proteobacteria	c__Alphaproteobacteria	o__Hyphomicrobiales	f__Methylobacteriaceae	g__Methylobacterium	s__Methylobacterium_oryzae	x__Methylobacterium_oryzae_CBMB20
506	x__root	x__cellular_organisms	k__Bacteria	p__Proteobacteria	c__Alphaproteobacteria	o__Hyphomicrobiales	f__Methylobacteriaceae	g__Methylorubrum
1584	x__root	x__cellular_organisms	k__Bacteria	p__Proteobacteria	c__Alphaproteobacteria	o__Hyphomicrobiales	f__Methylobacteriaceae	g__Methylorubrum	s__Methylorubrum_populi
608	x__root	x__cellular_organisms	k__Bacteria	p__Proteobacteria	c__Alphaproteobacteria	o__Hyphomicrobiales	f__Methylobacteriaceae	g__Methylorubrum	s__Methylorubrum_populi	x__Methylorubrum_populi_BJ001
444	x__root	x__cellular_organisms	k__Bacteria	p__Proteobacteria	c__Alphaproteobacteria	o__Hyphomicrobiales	f__Methylobacteriaceae	g__Methylorubrum	s__Methylorubrum_extorquens
426	x__root	x__cellular_organisms	k__Bacteria	p__Proteobacteria	c__Alphaproteobacteria	o__Hyphomicrobiales	f__Methylobacteriaceae	g__Methylorubrum	s__Methylorubrum_extorquens	x__Methylorubrum_extorquens_AM1
138	x__root	x__cellular_organisms	k__Bacteria	p__Proteobacteria	c__Alphaproteobacteria	o__Hyphomicrobiales	f__Methylobacteriaceae	g__Methylorubrum	s__Methylorubrum_extorquens	x__Methylorubrum_extorquens_CM4
99	x__root	x__cellular_organisms	k__Bacteria	p__Proteobacteria	c__Alphaproteobacteria	o__Hyphomicrobiales	f__Methylobacteriaceae	g__Methylorubrum	s__Methylorubrum_extorquens	x__Methylorubrum_extorquens_PA1
31	x__root	x__cellular_organisms	k__Bacteria	p__Proteobacteria	c__Alphaproteobacteria	o__Hyphomicrobiales	f__Methylobacteriaceae	g__Methylorubrum	s__Methylorubrum_zatmanii
166	x__root	x__cellular_organisms	k__Bacteria	p__Proteobacteria	c__Alphaproteobacteria	o__Hyphomicrobiales	f__Methylobacteriaceae	g__Microvirga
12	x__root	x__cellular_organisms	k__Bacteria	p__Proteobacteria	c__Alphaproteobacteria	o__Hyphomicrobiales	f__Methylobacteriaceae	g__Microvirga	x__unclassified_Microvirga
815	x__root	x__cellular_organisms	k__Bacteria	p__Proteobacteria	c__Alphaproteobacteria	o__Hyphomicrobiales	f__Methylobacteriaceae	g__Microvirga	x__unclassified_Microvirga	s__Microvirga_sp._VF16
680	x__root	x__cellular_organisms	k__Bacteria	p__Proteobacteria	c__Alphaproteobacteria	o__Hyphomicrobiales	f__Methylobacteriaceae	g__Microvirga	x__unclassified_Microvirga	s__Microvirga_sp._17_mud_1-3
1017	x__root	x__cellular_organisms	k__Bacteria	p__Proteobacteria	c__Alphaproteobacteria	o__Hyphomicrobiales	f__Methylobacteriaceae	g__Microvirga	s__Microvirga_ossetica
731	x__root	x__cellular_organisms	k__Bacteria	p__Proteobacteria	c__Alphaproteobacteria	o__Hyphomicrobiales	f__Methylobacteriaceae	g__Microvirga	s__Microvirga_thermotolerans
409	x__root	x__cellular_organisms	k__Bacteria	p__Proteobacteria	c__Alphaproteobacteria	o__Hyphomicrobiales	f__Phyllobacteriaceae
3841	x__root	x__cellular_organisms	k__Bacteria	p__Proteobacteria	c__Alphaproteobacteria	o__Hyphomicrobiales	f__Phyllobacteriaceae	g__Mesorhizobium
3005	x__root	x__cellular_organisms	k__Bacteria	p__Proteobacteria	c__Alphaproteobacteria	o__Hyphomicrobiales	f__Phyllobacteriaceae	g__Mesorhizobium	x__unclassified_Mesorhizobium
1135	x__root	x__cellular_organisms	k__Bacteria	p__Proteobacteria	c__Alphaproteobacteria	o__Hyphomicrobiales	f__Phyllobacteriaceae	g__Mesorhizobium	x__unclassified_Mesorhizobium	s__Mesorhizobium_sp._N3
797	x__root	x__cellular_organisms	k__Bacteria	p__Proteobacteria	c__Alphaproteobacteria	o__Hyphomicrobiales	f__Phyllobacteriaceae	g__Mesorhizobium	x__unclassified_Mesorhizobium	s__Mesorhizobium_sp._M3A.F.Ca.ET.080.04.2.1
713	x__root	x__cellular_organisms	k__Bacteria	p__Proteobacteria	c__Alphaproteobacteria	o__Hyphomicrobiales	f__Phyllobacteriaceae	g__Mesorhizobium	x__unclassified_Mesorhizobium	s__Mesorhizobium_sp._8
676	x__root	x__cellular_organisms	k__Bacteria	p__Proteobacteria	c__Alphaproteobacteria	o__Hyphomicrobiales	f__Phyllobacteriaceae	g__Mesorhizobium	x__unclassified_Mesorhizobium	s__Mesorhizobium_sp._131-2-1
611	x__root	x__cellular_organisms	k__Bacteria	p__Proteobacteria	c__Alphaproteobacteria	o__Hyphomicrobiales	f__Phyllobacteriaceae	g__Mesorhizobium	x__unclassified_Mesorhizobium	s__Mesorhizobium_sp._Pch-S
542	x__root	x__cellular_organisms	k__Bacteria	p__Proteobacteria	c__Alphaproteobacteria	o__Hyphomicrobiales	f__Phyllobacteriaceae	g__Mesorhizobium	x__unclassified_Mesorhizobium	s__Mesorhizobium_sp._M1A.F.Ca.IN.022.06.1.1
490	x__root	x__cellular_organisms	k__Bacteria	p__Proteobacteria	c__Alphaproteobacteria	o__Hyphomicrobiales	f__Phyllobacteriaceae	g__Mesorhizobium	x__unclassified_Mesorhizobium	s__Mesorhizobium_sp._M1D.F.Ca.ET.043.01.1.1
478	x__root	x__cellular_organisms	k__Bacteria	p__Proteobacteria	c__Alphaproteobacteria	o__Hyphomicrobiales	f__Phyllobacteriaceae	g__Mesorhizobium	x__unclassified_Mesorhizobium	s__Mesorhizobium_sp._J8
477	x__root	x__cellular_organisms	k__Bacteria	p__Proteobacteria	c__Alphaproteobacteria	o__Hyphomicrobiales	f__Phyllobacteriaceae	g__Mesorhizobium	x__unclassified_Mesorhizobium	s__Mesorhizobium_sp._INR15
469	x__root	x__cellular_organisms	k__Bacteria	p__Proteobacteria	c__Alphaproteobacteria	o__Hyphomicrobiales	f__Phyllobacteriaceae	g__Mesorhizobium	x__unclassified_Mesorhizobium	s__Mesorhizobium_sp._M1B.F.Ca.ET.045.04.1.1
408	x__root	x__cellular_organisms	k__Bacteria	p__Proteobacteria	c__Alphaproteobacteria	o__Hyphomicrobiales	f__Phyllobacteriaceae	g__Mesorhizobium	x__unclassified_Mesorhizobium	s__Mesorhizobium_sp._M1E.F.Ca.ET.045.02.1.1
390	x__root	x__cellular_organisms	k__Bacteria	p__Proteobacteria	c__Alphaproteobacteria	o__Hyphomicrobiales	f__Phyllobacteriaceae	g__Mesorhizobium	x__unclassified_Mesorhizobium	s__Mesorhizobium_sp._M4B.F.Ca.ET.058.02.1.1
377	x__root	x__cellular_organisms	k__Bacteria	p__Proteobacteria	c__Alphaproteobacteria	o__Hyphomicrobiales	f__Phyllobacteriaceae	g__Mesorhizobium	x__unclassified_Mesorhizobium	s__Mesorhizobium_sp._M6A.T.Cr.TU.016.01.1.1
373	x__root	x__cellular_organisms	k__Bacteria	p__Proteobacteria	c__Alphaproteobacteria	o__Hyphomicrobiales	f__Phyllobacteriaceae	g__Mesorhizobium	x__unclassified_Mesorhizobium	s__Mesorhizobium_sp._113-3-9
350	x__root	x__cellular_organisms	k__Bacteria	p__Proteobacteria	c__Alphaproteobacteria	o__Hyphomicrobiales	f__Phyllobacteriaceae	g__Mesorhizobium	x__unclassified_Mesorhizobium	s__Mesorhizobium_sp._DCY119
334	x__root	x__cellular_organisms	k__Bacteria	p__Proteobacteria	c__Alphaproteobacteria	o__Hyphomicrobiales	f__Phyllobacteriaceae	g__Mesorhizobium	x__unclassified_Mesorhizobium	s__Mesorhizobium_sp._NZP2298
324	x__root	x__cellular_organisms	k__Bacteria	p__Proteobacteria	c__Alphaproteobacteria	o__Hyphomicrobiales	f__Phyllobacteriaceae	g__Mesorhizobium	x__unclassified_Mesorhizobium	s__Mesorhizobium_sp._NZP2077
318	x__root	x__cellular_organisms	k__Bacteria	p__Proteobacteria	c__Alphaproteobacteria	o__Hyphomicrobiales	f__Phyllobacteriaceae	g__Mesorhizobium	x__unclassified_Mesorhizobium	s__Mesorhizobium_sp._M7A.F.Ce.TU.012.03.2.1
302	x__root	x__cellular_organisms	k__Bacteria	p__Proteobacteria	c__Alphaproteobacteria	o__Hyphomicrobiales	f__Phyllobacteriaceae	g__Mesorhizobium	x__unclassified_Mesorhizobium	s__Mesorhizobium_sp._L-2-11
296	x__root	x__cellular_organisms	k__Bacteria	p__Proteobacteria	c__Alphaproteobacteria	o__Hyphomicrobiales	f__Phyllobacteriaceae	g__Mesorhizobium	x__unclassified_Mesorhizobium	s__Mesorhizobium_sp._M8A.F.Ca.ET.057.01.1.1
283	x__root	x__cellular_organisms	k__Bacteria	p__Proteobacteria	c__Alphaproteobacteria	o__Hyphomicrobiales	f__Phyllobacteriaceae	g__Mesorhizobium	x__unclassified_Mesorhizobium	s__Mesorhizobium_sp._113-3-3
276	x__root	x__cellular_organisms	k__Bacteria	p__Proteobacteria	c__Alphaproteobacteria	o__Hyphomicrobiales	f__Phyllobacteriaceae	g__Mesorhizobium	x__unclassified_Mesorhizobium	s__Mesorhizobium_sp._M9A.F.Ca.ET.002.03.1.2
265	x__root	x__cellular_organisms	k__Bacteria	p__Proteobacteria	c__Alphaproteobacteria	o__Hyphomicrobiales	f__Phyllobacteriaceae	g__Mesorhizobium	x__unclassified_Mesorhizobium	s__Mesorhizobium_sp._M2A.F.Ca.ET.043.05.1.1
251	x__root	x__cellular_organisms	k__Bacteria	p__Proteobacteria	c__Alphaproteobacteria	o__Hyphomicrobiales	f__Phyllobacteriaceae	g__Mesorhizobium	x__unclassified_Mesorhizobium	s__Mesorhizobium_sp._NBSH29
248	x__root	x__cellular_organisms	k__Bacteria	p__Proteobacteria	c__Alphaproteobacteria	o__Hyphomicrobiales	f__Phyllobacteriaceae	g__Mesorhizobium	x__unclassified_Mesorhizobium	s__Mesorhizobium_sp._M7D.F.Ca.US.005.01.1.1
222	x__root	x__cellular_organisms	k__Bacteria	p__Proteobacteria	c__Alphaproteobacteria	o__Hyphomicrobiales	f__Phyllobacteriaceae	g__Mesorhizobium	x__unclassified_Mesorhizobium	s__Mesorhizobium_sp._L-8-3
188	x__root	x__cellular_organisms	k__Bacteria	p__Proteobacteria	c__Alphaproteobacteria	o__Hyphomicrobiales	f__Phyllobacteriaceae	g__Mesorhizobium	x__unclassified_Mesorhizobium	s__Mesorhizobium_sp._L-8-10
127	x__root	x__cellular_organisms	k__Bacteria	p__Proteobacteria	c__Alphaproteobacteria	o__Hyphomicrobiales	f__Phyllobacteriaceae	g__Mesorhizobium	x__unclassified_Mesorhizobium	s__Mesorhizobium_sp._M2A.F.Ca.ET.043.02.1.1
112	x__root	x__cellular_organisms	k__Bacteria	p__Proteobacteria	c__Alphaproteobacteria	o__Hyphomicrobiales	f__Phyllobacteriaceae	g__Mesorhizobium	x__unclassified_Mesorhizobium	s__Mesorhizobium_sp._M2A.F.Ca.ET.046.03.2.1
110	x__root	x__cellular_organisms	k__Bacteria	p__Proteobacteria	c__Alphaproteobacteria	o__Hyphomicrobiales	f__Phyllobacteriaceae	g__Mesorhizobium	x__unclassified_Mesorhizobium	s__Mesorhizobium_sp._AA22
100	x__root	x__cellular_organisms	k__Bacteria	p__Proteobacteria	c__Alphaproteobacteria	o__Hyphomicrobiales	f__Phyllobacteriaceae	g__Mesorhizobium	x__unclassified_Mesorhizobium	s__Mesorhizobium_sp._131-3-5
86	x__root	x__cellular_organisms	k__Bacteria	p__Proteobacteria	c__Alphaproteobacteria	o__Hyphomicrobiales	f__Phyllobacteriaceae	g__Mesorhizobium	x__unclassified_Mesorhizobium	s__Mesorhizobium_sp._113-1-2
49	x__root	x__cellular_organisms	k__Bacteria	p__Proteobacteria	c__Alphaproteobacteria	o__Hyphomicrobiales	f__Phyllobacteriaceae	g__Mesorhizobium	x__unclassified_Mesorhizobium	s__Mesorhizobium_sp._WSM1497
22	x__root	x__cellular_organisms	k__Bacteria	p__Proteobacteria	c__Alphaproteobacteria	o__Hyphomicrobiales	f__Phyllobacteriaceae	g__Mesorhizobium	x__unclassified_Mesorhizobium	s__Mesorhizobium_sp._NZP2234
11	x__root	x__cellular_organisms	k__Bacteria	p__Proteobacteria	c__Alphaproteobacteria	o__Hyphomicrobiales	f__Phyllobacteriaceae	g__Mesorhizobium	x__unclassified_Mesorhizobium	s__Mesorhizobium_sp._131-2-5
642	x__root	x__cellular_organisms	k__Bacteria	p__Proteobacteria	c__Alphaproteobacteria	o__Hyphomicrobiales	f__Phyllobacteriaceae	g__Mesorhizobium	s__Mesorhizobium_oceanicum
139	x__root	x__cellular_organisms	k__Bacteria	p__Proteobacteria	c__Alphaproteobacteria	o__Hyphomicrobiales	f__Phyllobacteriaceae	g__Mesorhizobium	s__Mesorhizobium_loti
338	x__root	x__cellular_organisms	k__Bacteria	p__Proteobacteria	c__Alphaproteobacteria	o__Hyphomicrobiales	f__Phyllobacteriaceae	g__Mesorhizobium	s__Mesorhizobium_loti	x__Mesorhizobium_loti_R88b
48	x__root	x__cellular_organisms	k__Bacteria	p__Proteobacteria	c__Alphaproteobacteria	o__Hyphomicrobiales	f__Phyllobacteriaceae	g__Mesorhizobium	s__Mesorhizobium_loti	x__Mesorhizobium_loti_NZP2037
0	x__root	x__cellular_organisms	k__Bacteria	p__Proteobacteria	c__Alphaproteobacteria	o__Hyphomicrobiales	f__Phyllobacteriaceae	g__Mesorhizobium	s__Mesorhizobium_amorphae
489	x__root	x__cellular_organisms	k__Bacteria	p__Proteobacteria	c__Alphaproteobacteria	o__Hyphomicrobiales	f__Phyllobacteriaceae	g__Mesorhizobium	s__Mesorhizobium_amorphae	x__Mesorhizobium_amorphae_CCNWGS0123
395	x__root	x__cellular_organisms	k__Bacteria	p__Proteobacteria	c__Alphaproteobacteria	o__Hyphomicrobiales	f__Phyllobacteriaceae	g__Mesorhizobium	s__Mesorhizobium_erdmanii
0	x__root	x__cellular_organisms	k__Bacteria	p__Proteobacteria	c__Alphaproteobacteria	o__Hyphomicrobiales	f__Phyllobacteriaceae	g__Mesorhizobium	s__Mesorhizobium_opportunistum
376	x__root	x__cellular_organisms	k__Bacteria	p__Proteobacteria	c__Alphaproteobacteria	o__Hyphomicrobiales	f__Phyllobacteriaceae	g__Mesorhizobium	s__Mesorhizobium_opportunistum	x__Mesorhizobium_opportunistum_WSM2075
307	x__root	x__cellular_organisms	k__Bacteria	p__Proteobacteria	c__Alphaproteobacteria	o__Hyphomicrobiales	f__Phyllobacteriaceae	g__Mesorhizobium	s__Mesorhizobium_huakuii
45	x__root	x__cellular_organisms	k__Bacteria	p__Proteobacteria	c__Alphaproteobacteria	o__Hyphomicrobiales	f__Phyllobacteriaceae	g__Mesorhizobium	s__Mesorhizobium_huakuii	x__Mesorhizobium_huakuii_7653R
0	x__root	x__cellular_organisms	k__Bacteria	p__Proteobacteria	c__Alphaproteobacteria	o__Hyphomicrobiales	f__Phyllobacteriaceae	g__Mesorhizobium	s__Mesorhizobium_australicum
326	x__root	x__cellular_organisms	k__Bacteria	p__Proteobacteria	c__Alphaproteobacteria	o__Hyphomicrobiales	f__Phyllobacteriaceae	g__Mesorhizobium	s__Mesorhizobium_australicum	x__Mesorhizobium_australicum_WSM2073
162	x__root	x__cellular_organisms	k__Bacteria	p__Proteobacteria	c__Alphaproteobacteria	o__Hyphomicrobiales	f__Phyllobacteriaceae	g__Mesorhizobium	s__Mesorhizobium_japonicum
137	x__root	x__cellular_organisms	k__Bacteria	p__Proteobacteria	c__Alphaproteobacteria	o__Hyphomicrobiales	f__Phyllobacteriaceae	g__Mesorhizobium	s__Mesorhizobium_japonicum	x__Mesorhizobium_japonicum_MAFF_303099
61	x__root	x__cellular_organisms	k__Bacteria	p__Proteobacteria	c__Alphaproteobacteria	o__Hyphomicrobiales	f__Phyllobacteriaceae	g__Mesorhizobium	s__Mesorhizobium_ciceri
125	x__root	x__cellular_organisms	k__Bacteria	p__Proteobacteria	c__Alphaproteobacteria	o__Hyphomicrobiales	f__Phyllobacteriaceae	g__Mesorhizobium	s__Mesorhizobium_ciceri	x__Mesorhizobium_ciceri_ca181
41	x__root	x__cellular_organisms	k__Bacteria	p__Proteobacteria	c__Alphaproteobacteria	o__Hyphomicrobiales	f__Phyllobacteriaceae	g__Mesorhizobium	s__Mesorhizobium_ciceri	x__Mesorhizobium_ciceri_biovar_biserrulae
24	x__root	x__cellular_organisms	k__Bacteria	p__Proteobacteria	c__Alphaproteobacteria	o__Hyphomicrobiales	f__Phyllobacteriaceae	g__Mesorhizobium	s__Mesorhizobium_ciceri	x__Mesorhizobium_ciceri_biovar_biserrulae	x__Mesorhizobium_ciceri_biovar_biserrulae_WSM1271
19	x__root	x__cellular_organisms	k__Bacteria	p__Proteobacteria	c__Alphaproteobacteria	o__Hyphomicrobiales	f__Phyllobacteriaceae	g__Mesorhizobium	s__Mesorhizobium_terrae
515	x__root	x__cellular_organisms	k__Bacteria	p__Proteobacteria	c__Alphaproteobacteria	o__Hyphomicrobiales	f__Phyllobacteriaceae	g__Aminobacter
47	x__root	x__cellular_organisms	k__Bacteria	p__Proteobacteria	c__Alphaproteobacteria	o__Hyphomicrobiales	f__Phyllobacteriaceae	g__Aminobacter	x__unclassified_Aminobacter
476	x__root	x__cellular_organisms	k__Bacteria	p__Proteobacteria	c__Alphaproteobacteria	o__Hyphomicrobiales	f__Phyllobacteriaceae	g__Aminobacter	x__unclassified_Aminobacter	s__Aminobacter_sp._MSH1
157	x__root	x__cellular_organisms	k__Bacteria	p__Proteobacteria	c__Alphaproteobacteria	o__Hyphomicrobiales	f__Phyllobacteriaceae	g__Aminobacter	x__unclassified_Aminobacter	s__Aminobacter_sp._SR38
87	x__root	x__cellular_organisms	k__Bacteria	p__Proteobacteria	c__Alphaproteobacteria	o__Hyphomicrobiales	f__Phyllobacteriaceae	g__Aminobacter	x__unclassified_Aminobacter	s__Aminobacter_sp._MDW-2
109	x__root	x__cellular_organisms	k__Bacteria	p__Proteobacteria	c__Alphaproteobacteria	o__Hyphomicrobiales	f__Phyllobacteriaceae	g__Aminobacter	s__Aminobacter_aminovorans
0	x__root	x__cellular_organisms	k__Bacteria	p__Proteobacteria	c__Alphaproteobacteria	o__Hyphomicrobiales	f__Phyllobacteriaceae	g__Nitratireductor
0	x__root	x__cellular_organisms	k__Bacteria	p__Proteobacteria	c__Alphaproteobacteria	o__Hyphomicrobiales	f__Phyllobacteriaceae	g__Nitratireductor	x__unclassified_Nitratireductor
614	x__root	x__cellular_organisms	k__Bacteria	p__Proteobacteria	c__Alphaproteobacteria	o__Hyphomicrobiales	f__Phyllobacteriaceae	g__Nitratireductor	x__unclassified_Nitratireductor	s__Nitratireductor_sp._SY7
370	x__root	x__cellular_organisms	k__Bacteria	p__Proteobacteria	c__Alphaproteobacteria	o__Hyphomicrobiales	f__Phyllobacteriaceae	g__Nitratireductor	x__unclassified_Nitratireductor	s__Nitratireductor_sp._OM-1
0	x__root	x__cellular_organisms	k__Bacteria	p__Proteobacteria	c__Alphaproteobacteria	o__Hyphomicrobiales	f__Phyllobacteriaceae	g__Roseitalea
661	x__root	x__cellular_organisms	k__Bacteria	p__Proteobacteria	c__Alphaproteobacteria	o__Hyphomicrobiales	f__Phyllobacteriaceae	g__Roseitalea	s__Roseitalea_porphyridii
6	x__root	x__cellular_organisms	k__Bacteria	p__Proteobacteria	c__Alphaproteobacteria	o__Hyphomicrobiales	f__Phyllobacteriaceae	g__Hoeflea
0	x__root	x__cellular_organisms	k__Bacteria	p__Proteobacteria	c__Alphaproteobacteria	o__Hyphomicrobiales	f__Phyllobacteriaceae	g__Hoeflea	s__Hoeflea_phototrophica
254	x__root	x__cellular_organisms	k__Bacteria	p__Proteobacteria	c__Alphaproteobacteria	o__Hyphomicrobiales	f__Phyllobacteriaceae	g__Hoeflea	s__Hoeflea_phototrophica	x__Hoeflea_phototrophica_DFL-43
0	x__root	x__cellular_organisms	k__Bacteria	p__Proteobacteria	c__Alphaproteobacteria	o__Hyphomicrobiales	f__Phyllobacteriaceae	g__Hoeflea	x__unclassified_Hoeflea
249	x__root	x__cellular_organisms	k__Bacteria	p__Proteobacteria	c__Alphaproteobacteria	o__Hyphomicrobiales	f__Phyllobacteriaceae	g__Hoeflea	x__unclassified_Hoeflea	s__Hoeflea_sp._IMCC20628
5	x__root	x__cellular_organisms	k__Bacteria	p__Proteobacteria	c__Alphaproteobacteria	o__Hyphomicrobiales	f__Phyllobacteriaceae	g__Phyllobacterium
257	x__root	x__cellular_organisms	k__Bacteria	p__Proteobacteria	c__Alphaproteobacteria	o__Hyphomicrobiales	f__Phyllobacteriaceae	g__Phyllobacterium	s__Phyllobacterium_zundukense
0	x__root	x__cellular_organisms	k__Bacteria	p__Proteobacteria	c__Alphaproteobacteria	o__Hyphomicrobiales	f__Phyllobacteriaceae	g__Phyllobacterium	x__unclassified_Phyllobacterium
155	x__root	x__cellular_organisms	k__Bacteria	p__Proteobacteria	c__Alphaproteobacteria	o__Hyphomicrobiales	f__Phyllobacteriaceae	g__Phyllobacterium	x__unclassified_Phyllobacterium	s__Phyllobacterium_sp._628
0	x__root	x__cellular_organisms	k__Bacteria	p__Proteobacteria	c__Alphaproteobacteria	o__Hyphomicrobiales	f__Phyllobacteriaceae	g__Oricola
381	x__root	x__cellular_organisms	k__Bacteria	p__Proteobacteria	c__Alphaproteobacteria	o__Hyphomicrobiales	f__Phyllobacteriaceae	g__Oricola	s__Oricola_thermophila
0	x__root	x__cellular_organisms	k__Bacteria	p__Proteobacteria	c__Alphaproteobacteria	o__Hyphomicrobiales	f__Phyllobacteriaceae	g__Chelativorans
0	x__root	x__cellular_organisms	k__Bacteria	p__Proteobacteria	c__Alphaproteobacteria	o__Hyphomicrobiales	f__Phyllobacteriaceae	g__Chelativorans	x__unclassified_Chelativorans
343	x__root	x__cellular_organisms	k__Bacteria	p__Proteobacteria	c__Alphaproteobacteria	o__Hyphomicrobiales	f__Phyllobacteriaceae	g__Chelativorans	x__unclassified_Chelativorans	s__Chelativorans_sp._BNC1
0	x__root	x__cellular_organisms	k__Bacteria	p__Proteobacteria	c__Alphaproteobacteria	o__Hyphomicrobiales	f__Phyllobacteriaceae	g__Salaquimonas
213	x__root	x__cellular_organisms	k__Bacteria	p__Proteobacteria	c__Alphaproteobacteria	o__Hyphomicrobiales	f__Phyllobacteriaceae	g__Salaquimonas	s__Salaquimonas_pukyongi
0	x__root	x__cellular_organisms	k__Bacteria	p__Proteobacteria	c__Alphaproteobacteria	o__Hyphomicrobiales	f__Phyllobacteriaceae	g__Lentilitoribacter
0	x__root	x__cellular_organisms	k__Bacteria	p__Proteobacteria	c__Alphaproteobacteria	o__Hyphomicrobiales	f__Phyllobacteriaceae	g__Lentilitoribacter	x__unclassified_Lentilitoribacter
52	x__root	x__cellular_organisms	k__Bacteria	p__Proteobacteria	c__Alphaproteobacteria	o__Hyphomicrobiales	f__Phyllobacteriaceae	g__Lentilitoribacter	x__unclassified_Lentilitoribacter	s__Lentilitoribacter_sp._Alg239-R112
824	x__root	x__cellular_organisms	k__Bacteria	p__Proteobacteria	c__Alphaproteobacteria	o__Hyphomicrobiales	f__Hyphomicrobiaceae
189	x__root	x__cellular_organisms	k__Bacteria	p__Proteobacteria	c__Alphaproteobacteria	o__Hyphomicrobiales	f__Hyphomicrobiaceae	g__Devosia
218	x__root	x__cellular_organisms	k__Bacteria	p__Proteobacteria	c__Alphaproteobacteria	o__Hyphomicrobiales	f__Hyphomicrobiaceae	g__Devosia	x__unclassified_Devosia
2558	x__root	x__cellular_organisms	k__Bacteria	p__Proteobacteria	c__Alphaproteobacteria	o__Hyphomicrobiales	f__Hyphomicrobiaceae	g__Devosia	x__unclassified_Devosia	s__Devosia_sp._A16
850	x__root	x__cellular_organisms	k__Bacteria	p__Proteobacteria	c__Alphaproteobacteria	o__Hyphomicrobiales	f__Hyphomicrobiaceae	g__Devosia	x__unclassified_Devosia	s__Devosia_sp._S02
651	x__root	x__cellular_organisms	k__Bacteria	p__Proteobacteria	c__Alphaproteobacteria	o__Hyphomicrobiales	f__Hyphomicrobiaceae	g__Devosia	x__unclassified_Devosia	s__Devosia_sp._I507
594	x__root	x__cellular_organisms	k__Bacteria	p__Proteobacteria	c__Alphaproteobacteria	o__Hyphomicrobiales	f__Hyphomicrobiaceae	g__Devosia	x__unclassified_Devosia	s__Devosia_sp._LEGU1
558	x__root	x__cellular_organisms	k__Bacteria	p__Proteobacteria	c__Alphaproteobacteria	o__Hyphomicrobiales	f__Hyphomicrobiaceae	g__Devosia	x__unclassified_Devosia	s__Devosia_sp._G19
411	x__root	x__cellular_organisms	k__Bacteria	p__Proteobacteria	c__Alphaproteobacteria	o__Hyphomicrobiales	f__Hyphomicrobiaceae	g__Devosia	x__unclassified_Devosia	s__Devosia_sp._1566
314	x__root	x__cellular_organisms	k__Bacteria	p__Proteobacteria	c__Alphaproteobacteria	o__Hyphomicrobiales	f__Hyphomicrobiaceae	g__Devosia	x__unclassified_Devosia	s__Devosia_sp._D6-9
131	x__root	x__cellular_organisms	k__Bacteria	p__Proteobacteria	c__Alphaproteobacteria	o__Hyphomicrobiales	f__Hyphomicrobiaceae	g__Devosia	x__unclassified_Devosia	s__Devosia_sp._MC521
842	x__root	x__cellular_organisms	k__Bacteria	p__Proteobacteria	c__Alphaproteobacteria	o__Hyphomicrobiales	f__Hyphomicrobiaceae	g__Devosia	s__Devosia_ginsengisoli
68	x__root	x__cellular_organisms	k__Bacteria	p__Proteobacteria	c__Alphaproteobacteria	o__Hyphomicrobiales	f__Hyphomicrobiaceae	g__Blastochloris
1030	x__root	x__cellular_organisms	k__Bacteria	p__Proteobacteria	c__Alphaproteobacteria	o__Hyphomicrobiales	f__Hyphomicrobiaceae	g__Blastochloris	s__Blastochloris_tepida
884	x__root	x__cellular_organisms	k__Bacteria	p__Proteobacteria	c__Alphaproteobacteria	o__Hyphomicrobiales	f__Hyphomicrobiaceae	g__Blastochloris	s__Blastochloris_viridis
103	x__root	x__cellular_organisms	k__Bacteria	p__Proteobacteria	c__Alphaproteobacteria	o__Hyphomicrobiales	f__Hyphomicrobiaceae	g__Hyphomicrobium
0	x__root	x__cellular_organisms	k__Bacteria	p__Proteobacteria	c__Alphaproteobacteria	o__Hyphomicrobiales	f__Hyphomicrobiaceae	g__Hyphomicrobium	s__Hyphomicrobium_nitrativorans
514	x__root	x__cellular_organisms	k__Bacteria	p__Proteobacteria	c__Alphaproteobacteria	o__Hyphomicrobiales	f__Hyphomicrobiaceae	g__Hyphomicrobium	s__Hyphomicrobium_nitrativorans	x__Hyphomicrobium_nitrativorans_NL23
27	x__root	x__cellular_organisms	k__Bacteria	p__Proteobacteria	c__Alphaproteobacteria	o__Hyphomicrobiales	f__Hyphomicrobiaceae	g__Hyphomicrobium	s__Hyphomicrobium_denitrificans
277	x__root	x__cellular_organisms	k__Bacteria	p__Proteobacteria	c__Alphaproteobacteria	o__Hyphomicrobiales	f__Hyphomicrobiaceae	g__Hyphomicrobium	s__Hyphomicrobium_denitrificans	x__Hyphomicrobium_denitrificans_ATCC_51888
208	x__root	x__cellular_organisms	k__Bacteria	p__Proteobacteria	c__Alphaproteobacteria	o__Hyphomicrobiales	f__Hyphomicrobiaceae	g__Hyphomicrobium	s__Hyphomicrobium_denitrificans	x__Hyphomicrobium_denitrificans_1NES1
0	x__root	x__cellular_organisms	k__Bacteria	p__Proteobacteria	c__Alphaproteobacteria	o__Hyphomicrobiales	f__Hyphomicrobiaceae	g__Hyphomicrobium	x__unclassified_Hyphomicrobium
295	x__root	x__cellular_organisms	k__Bacteria	p__Proteobacteria	c__Alphaproteobacteria	o__Hyphomicrobiales	f__Hyphomicrobiaceae	g__Hyphomicrobium	x__unclassified_Hyphomicrobium	s__Hyphomicrobium_sp._MC1
0	x__root	x__cellular_organisms	k__Bacteria	p__Proteobacteria	c__Alphaproteobacteria	o__Hyphomicrobiales	f__Hyphomicrobiaceae	g__Rhodoplanes
0	x__root	x__cellular_organisms	k__Bacteria	p__Proteobacteria	c__Alphaproteobacteria	o__Hyphomicrobiales	f__Hyphomicrobiaceae	g__Rhodoplanes	x__unclassified_Rhodoplanes
1338	x__root	x__cellular_organisms	k__Bacteria	p__Proteobacteria	c__Alphaproteobacteria	o__Hyphomicrobiales	f__Hyphomicrobiaceae	g__Rhodoplanes	x__unclassified_Rhodoplanes	s__Rhodoplanes_sp._Z2-YC6860
12	x__root	x__cellular_organisms	k__Bacteria	p__Proteobacteria	c__Alphaproteobacteria	o__Hyphomicrobiales	f__Hyphomicrobiaceae	g__Rhodoplanes	s__Rhodoplanes_piscinae
0	x__root	x__cellular_organisms	k__Bacteria	p__Proteobacteria	c__Alphaproteobacteria	o__Hyphomicrobiales	f__Hyphomicrobiaceae	g__Aquabacter
0	x__root	x__cellular_organisms	k__Bacteria	p__Proteobacteria	c__Alphaproteobacteria	o__Hyphomicrobiales	f__Hyphomicrobiaceae	g__Aquabacter	x__unclassified_Aquabacter
1041	x__root	x__cellular_organisms	k__Bacteria	p__Proteobacteria	c__Alphaproteobacteria	o__Hyphomicrobiales	f__Hyphomicrobiaceae	g__Aquabacter	x__unclassified_Aquabacter	s__Aquabacter_sp._L1I39
0	x__root	x__cellular_organisms	k__Bacteria	p__Proteobacteria	c__Alphaproteobacteria	o__Hyphomicrobiales	f__Hyphomicrobiaceae	g__Youhaiella
812	x__root	x__cellular_organisms	k__Bacteria	p__Proteobacteria	c__Alphaproteobacteria	o__Hyphomicrobiales	f__Hyphomicrobiaceae	g__Youhaiella	s__Youhaiella_tibetensis
0	x__root	x__cellular_organisms	k__Bacteria	p__Proteobacteria	c__Alphaproteobacteria	o__Hyphomicrobiales	f__Hyphomicrobiaceae	g__Caenibius
0	x__root	x__cellular_organisms	k__Bacteria	p__Proteobacteria	c__Alphaproteobacteria	o__Hyphomicrobiales	f__Hyphomicrobiaceae	g__Caenibius	s__Caenibius_tardaugens
667	x__root	x__cellular_organisms	k__Bacteria	p__Proteobacteria	c__Alphaproteobacteria	o__Hyphomicrobiales	f__Hyphomicrobiaceae	g__Caenibius	s__Caenibius_tardaugens	x__Novosphingobium_tardaugens_NBRC_16725
0	x__root	x__cellular_organisms	k__Bacteria	p__Proteobacteria	c__Alphaproteobacteria	o__Hyphomicrobiales	f__Hyphomicrobiaceae	g__Rhodomicrobium
0	x__root	x__cellular_organisms	k__Bacteria	p__Proteobacteria	c__Alphaproteobacteria	o__Hyphomicrobiales	f__Hyphomicrobiaceae	g__Rhodomicrobium	s__Rhodomicrobium_vannielii
564	x__root	x__cellular_organisms	k__Bacteria	p__Proteobacteria	c__Alphaproteobacteria	o__Hyphomicrobiales	f__Hyphomicrobiaceae	g__Rhodomicrobium	s__Rhodomicrobium_vannielii	x__Rhodomicrobium_vannielii_ATCC_17100
0	x__root	x__cellular_organisms	k__Bacteria	p__Proteobacteria	c__Alphaproteobacteria	o__Hyphomicrobiales	f__Hyphomicrobiaceae	g__Methyloligella
0	x__root	x__cellular_organisms	k__Bacteria	p__Proteobacteria	c__Alphaproteobacteria	o__Hyphomicrobiales	f__Hyphomicrobiaceae	g__Methyloligella	x__unclassified_Methyloligella
560	x__root	x__cellular_organisms	k__Bacteria	p__Proteobacteria	c__Alphaproteobacteria	o__Hyphomicrobiales	f__Hyphomicrobiaceae	g__Methyloligella	x__unclassified_Methyloligella	s__Methyloligella_sp._GL2
51	x__root	x__cellular_organisms	k__Bacteria	p__Proteobacteria	c__Alphaproteobacteria	o__Hyphomicrobiales	f__Hyphomicrobiaceae	g__Methyloceanibacter
0	x__root	x__cellular_organisms	k__Bacteria	p__Proteobacteria	c__Alphaproteobacteria	o__Hyphomicrobiales	f__Hyphomicrobiaceae	g__Methyloceanibacter	x__unclassified_Methyloceanibacter
260	x__root	x__cellular_organisms	k__Bacteria	p__Proteobacteria	c__Alphaproteobacteria	o__Hyphomicrobiales	f__Hyphomicrobiaceae	g__Methyloceanibacter	x__unclassified_Methyloceanibacter	s__Methyloceanibacter_sp._wino2
190	x__root	x__cellular_organisms	k__Bacteria	p__Proteobacteria	c__Alphaproteobacteria	o__Hyphomicrobiales	f__Hyphomicrobiaceae	g__Methyloceanibacter	s__Methyloceanibacter_caenitepidi
0	x__root	x__cellular_organisms	k__Bacteria	p__Proteobacteria	c__Alphaproteobacteria	o__Hyphomicrobiales	f__Hyphomicrobiaceae	g__Pelagibacterium
327	x__root	x__cellular_organisms	k__Bacteria	p__Proteobacteria	c__Alphaproteobacteria	o__Hyphomicrobiales	f__Hyphomicrobiaceae	g__Pelagibacterium	s__Pelagibacterium_halotolerans
0	x__root	x__cellular_organisms	k__Bacteria	p__Proteobacteria	c__Alphaproteobacteria	o__Hyphomicrobiales	f__Hyphomicrobiaceae	g__Paradevosia
279	x__root	x__cellular_organisms	k__Bacteria	p__Proteobacteria	c__Alphaproteobacteria	o__Hyphomicrobiales	f__Hyphomicrobiaceae	g__Paradevosia	s__Paradevosia_shaoguanensis
0	x__root	x__cellular_organisms	k__Bacteria	p__Proteobacteria	c__Alphaproteobacteria	o__Hyphomicrobiales	f__Hyphomicrobiaceae	g__Filomicrobium
142	x__root	x__cellular_organisms	k__Bacteria	p__Proteobacteria	c__Alphaproteobacteria	o__Hyphomicrobiales	f__Hyphomicrobiaceae	g__Filomicrobium	s__Candidatus_Filomicrobium_marinum
0	x__root	x__cellular_organisms	k__Bacteria	p__Proteobacteria	c__Alphaproteobacteria	o__Hyphomicrobiales	f__Hyphomicrobiaceae	g__Maritalea
113	x__root	x__cellular_organisms	k__Bacteria	p__Proteobacteria	c__Alphaproteobacteria	o__Hyphomicrobiales	f__Hyphomicrobiaceae	g__Maritalea	s__Maritalea_myrionectae
319	x__root	x__cellular_organisms	k__Bacteria	p__Proteobacteria	c__Alphaproteobacteria	o__Hyphomicrobiales	f__Xanthobacteraceae
25	x__root	x__cellular_organisms	k__Bacteria	p__Proteobacteria	c__Alphaproteobacteria	o__Hyphomicrobiales	f__Xanthobacteraceae	g__Starkeya
0	x__root	x__cellular_organisms	k__Bacteria	p__Proteobacteria	c__Alphaproteobacteria	o__Hyphomicrobiales	f__Xanthobacteraceae	g__Starkeya	s__Starkeya_novella
1132	x__root	x__cellular_organisms	k__Bacteria	p__Proteobacteria	c__Alphaproteobacteria	o__Hyphomicrobiales	f__Xanthobacteraceae	g__Starkeya	s__Starkeya_novella	x__Starkeya_novella_DSM_506
0	x__root	x__cellular_organisms	k__Bacteria	p__Proteobacteria	c__Alphaproteobacteria	o__Hyphomicrobiales	f__Xanthobacteraceae	g__Starkeya	x__unclassified_Starkeya
1095	x__root	x__cellular_organisms	k__Bacteria	p__Proteobacteria	c__Alphaproteobacteria	o__Hyphomicrobiales	f__Xanthobacteraceae	g__Starkeya	x__unclassified_Starkeya	s__Starkeya_sp._ORNL1
24	x__root	x__cellular_organisms	k__Bacteria	p__Proteobacteria	c__Alphaproteobacteria	o__Hyphomicrobiales	f__Xanthobacteraceae	g__Pseudolabrys
1052	x__root	x__cellular_organisms	k__Bacteria	p__Proteobacteria	c__Alphaproteobacteria	o__Hyphomicrobiales	f__Xanthobacteraceae	g__Pseudolabrys	s__Pseudolabrys_taiwanensis
0	x__root	x__cellular_organisms	k__Bacteria	p__Proteobacteria	c__Alphaproteobacteria	o__Hyphomicrobiales	f__Xanthobacteraceae	g__Pseudolabrys	x__unclassified_Pseudolabrys
710	x__root	x__cellular_organisms	k__Bacteria	p__Proteobacteria	c__Alphaproteobacteria	o__Hyphomicrobiales	f__Xanthobacteraceae	g__Pseudolabrys	x__unclassified_Pseudolabrys	s__Pseudolabrys_sp._FHR47
25	x__root	x__cellular_organisms	k__Bacteria	p__Proteobacteria	c__Alphaproteobacteria	o__Hyphomicrobiales	f__Xanthobacteraceae	g__Ancylobacter
0	x__root	x__cellular_organisms	k__Bacteria	p__Proteobacteria	c__Alphaproteobacteria	o__Hyphomicrobiales	f__Xanthobacteraceae	g__Ancylobacter	x__unclassified_Ancylobacter
987	x__root	x__cellular_organisms	k__Bacteria	p__Proteobacteria	c__Alphaproteobacteria	o__Hyphomicrobiales	f__Xanthobacteraceae	g__Ancylobacter	x__unclassified_Ancylobacter	s__Ancylobacter_sp._TS-1
634	x__root	x__cellular_organisms	k__Bacteria	p__Proteobacteria	c__Alphaproteobacteria	o__Hyphomicrobiales	f__Xanthobacteraceae	g__Ancylobacter	s__Ancylobacter_pratisalsi
0	x__root	x__cellular_organisms	k__Bacteria	p__Proteobacteria	c__Alphaproteobacteria	o__Hyphomicrobiales	f__Xanthobacteraceae	g__Xanthobacter
0	x__root	x__cellular_organisms	k__Bacteria	p__Proteobacteria	c__Alphaproteobacteria	o__Hyphomicrobiales	f__Xanthobacteraceae	g__Xanthobacter	x__unclassified_Xanthobacter
1507	x__root	x__cellular_organisms	k__Bacteria	p__Proteobacteria	c__Alphaproteobacteria	o__Hyphomicrobiales	f__Xanthobacteraceae	g__Xanthobacter	x__unclassified_Xanthobacter	s__Xanthobacter_sp._YN2
0	x__root	x__cellular_organisms	k__Bacteria	p__Proteobacteria	c__Alphaproteobacteria	o__Hyphomicrobiales	f__Xanthobacteraceae	g__Azorhizobium
0	x__root	x__cellular_organisms	k__Bacteria	p__Proteobacteria	c__Alphaproteobacteria	o__Hyphomicrobiales	f__Xanthobacteraceae	g__Azorhizobium	s__Azorhizobium_caulinodans
876	x__root	x__cellular_organisms	k__Bacteria	p__Proteobacteria	c__Alphaproteobacteria	o__Hyphomicrobiales	f__Xanthobacteraceae	g__Azorhizobium	s__Azorhizobium_caulinodans	x__Azorhizobium_caulinodans_ORS_571
0	x__root	x__cellular_organisms	k__Bacteria	p__Proteobacteria	c__Alphaproteobacteria	o__Hyphomicrobiales	f__Xanthobacteraceae	g__Labrys
0	x__root	x__cellular_organisms	k__Bacteria	p__Proteobacteria	c__Alphaproteobacteria	o__Hyphomicrobiales	f__Xanthobacteraceae	g__Labrys	x__unclassified_Labrys_(in:_Bacteria)
767	x__root	x__cellular_organisms	k__Bacteria	p__Proteobacteria	c__Alphaproteobacteria	o__Hyphomicrobiales	f__Xanthobacteraceae	g__Labrys	x__unclassified_Labrys_(in:_Bacteria)	s__Labrys_sp._KNU-23
122	x__root	x__cellular_organisms	k__Bacteria	p__Proteobacteria	c__Alphaproteobacteria	o__Hyphomicrobiales	f__Methylocystaceae
480	x__root	x__cellular_organisms	k__Bacteria	p__Proteobacteria	c__Alphaproteobacteria	o__Hyphomicrobiales	f__Methylocystaceae	g__Methylocystis
1733	x__root	x__cellular_organisms	k__Bacteria	p__Proteobacteria	c__Alphaproteobacteria	o__Hyphomicrobiales	f__Methylocystaceae	g__Methylocystis	s__Methylocystis_parvus
758	x__root	x__cellular_organisms	k__Bacteria	p__Proteobacteria	c__Alphaproteobacteria	o__Hyphomicrobiales	f__Methylocystaceae	g__Methylocystis	s__Methylocystis_rosea
614	x__root	x__cellular_organisms	k__Bacteria	p__Proteobacteria	c__Alphaproteobacteria	o__Hyphomicrobiales	f__Methylocystaceae	g__Methylocystis	s__Methylocystis_heyeri
547	x__root	x__cellular_organisms	k__Bacteria	p__Proteobacteria	c__Alphaproteobacteria	o__Hyphomicrobiales	f__Methylocystaceae	g__Methylocystis	s__Methylocystis_bryophila
0	x__root	x__cellular_organisms	k__Bacteria	p__Proteobacteria	c__Alphaproteobacteria	o__Hyphomicrobiales	f__Methylocystaceae	g__Methylocystis	x__unclassified_Methylocystis
437	x__root	x__cellular_organisms	k__Bacteria	p__Proteobacteria	c__Alphaproteobacteria	o__Hyphomicrobiales	f__Methylocystaceae	g__Methylocystis	x__unclassified_Methylocystis	s__Methylocystis_sp._SC2
60	x__root	x__cellular_organisms	k__Bacteria	p__Proteobacteria	c__Alphaproteobacteria	o__Hyphomicrobiales	f__Methylocystaceae	g__Methylosinus
0	x__root	x__cellular_organisms	k__Bacteria	p__Proteobacteria	c__Alphaproteobacteria	o__Hyphomicrobiales	f__Methylocystaceae	g__Methylosinus	s__Methylosinus_trichosporium
962	x__root	x__cellular_organisms	k__Bacteria	p__Proteobacteria	c__Alphaproteobacteria	o__Hyphomicrobiales	f__Methylocystaceae	g__Methylosinus	s__Methylosinus_trichosporium	x__Methylosinus_trichosporium_OB3b
0	x__root	x__cellular_organisms	k__Bacteria	p__Proteobacteria	c__Alphaproteobacteria	o__Hyphomicrobiales	f__Methylocystaceae	g__Methylosinus	x__unclassified_Methylosinus
913	x__root	x__cellular_organisms	k__Bacteria	p__Proteobacteria	c__Alphaproteobacteria	o__Hyphomicrobiales	f__Methylocystaceae	g__Methylosinus	x__unclassified_Methylosinus	s__Methylosinus_sp._C49
6	x__root	x__cellular_organisms	k__Bacteria	p__Proteobacteria	c__Alphaproteobacteria	o__Hyphomicrobiales	f__Aurantimonadaceae
25	x__root	x__cellular_organisms	k__Bacteria	p__Proteobacteria	c__Alphaproteobacteria	o__Hyphomicrobiales	f__Aurantimonadaceae	g__Aureimonas
9	x__root	x__cellular_organisms	k__Bacteria	p__Proteobacteria	c__Alphaproteobacteria	o__Hyphomicrobiales	f__Aurantimonadaceae	g__Aureimonas	x__unclassified_Aureimonas
820	x__root	x__cellular_organisms	k__Bacteria	p__Proteobacteria	c__Alphaproteobacteria	o__Hyphomicrobiales	f__Aurantimonadaceae	g__Aureimonas	x__unclassified_Aureimonas	s__Aureimonas_sp._AU20
437	x__root	x__cellular_organisms	k__Bacteria	p__Proteobacteria	c__Alphaproteobacteria	o__Hyphomicrobiales	f__Aurantimonadaceae	g__Aureimonas	x__unclassified_Aureimonas	s__Aureimonas_sp._LMG_31693
398	x__root	x__cellular_organisms	k__Bacteria	p__Proteobacteria	c__Alphaproteobacteria	o__Hyphomicrobiales	f__Aurantimonadaceae	g__Aureimonas	x__unclassified_Aureimonas	s__Aureimonas_sp._OT7
673	x__root	x__cellular_organisms	k__Bacteria	p__Proteobacteria	c__Alphaproteobacteria	o__Hyphomicrobiales	f__Aurantimonadaceae	g__Aureimonas	s__Aureimonas_populi
0	x__root	x__cellular_organisms	k__Bacteria	p__Proteobacteria	c__Alphaproteobacteria	o__Hyphomicrobiales	f__Aurantimonadaceae	g__Aureimonas	s__Aureimonas_ureilytica
2	x__root	x__cellular_organisms	k__Bacteria	p__Proteobacteria	c__Alphaproteobacteria	o__Hyphomicrobiales	f__Aurantimonadaceae	g__Aureimonas	s__Aureimonas_ureilytica	x__Aureimonas_ureilytica_DSM_18598_=_NBRC_106430
303	x__root	x__cellular_organisms	k__Bacteria	p__Proteobacteria	c__Alphaproteobacteria	o__Hyphomicrobiales	f__Aurantimonadaceae	g__Martelella
375	x__root	x__cellular_organisms	k__Bacteria	p__Proteobacteria	c__Alphaproteobacteria	o__Hyphomicrobiales	f__Aurantimonadaceae	g__Martelella	x__unclassified_Martelella
247	x__root	x__cellular_organisms	k__Bacteria	p__Proteobacteria	c__Alphaproteobacteria	o__Hyphomicrobiales	f__Aurantimonadaceae	g__Martelella	x__unclassified_Martelella	s__Martelella_sp._AD-3
2	x__root	x__cellular_organisms	k__Bacteria	p__Proteobacteria	c__Alphaproteobacteria	o__Hyphomicrobiales	f__Aurantimonadaceae	g__Martelella	x__unclassified_Martelella	s__Martelella_sp._NC18
0	x__root	x__cellular_organisms	k__Bacteria	p__Proteobacteria	c__Alphaproteobacteria	o__Hyphomicrobiales	f__Aurantimonadaceae	g__Martelella	s__Martelella_mediterranea
426	x__root	x__cellular_organisms	k__Bacteria	p__Proteobacteria	c__Alphaproteobacteria	o__Hyphomicrobiales	f__Aurantimonadaceae	g__Martelella	s__Martelella_mediterranea	x__Martelella_mediterranea_DSM_17316
336	x__root	x__cellular_organisms	k__Bacteria	p__Proteobacteria	c__Alphaproteobacteria	o__Hyphomicrobiales	f__Aurantimonadaceae	g__Martelella	s__Martelella_endophytica
257	x__root	x__cellular_organisms	k__Bacteria	p__Proteobacteria	c__Alphaproteobacteria	o__Hyphomicrobiales	f__Aurantimonadaceae	g__Martelella	s__Martelella_lutilitoris
4	x__root	x__cellular_organisms	k__Bacteria	p__Proteobacteria	c__Alphaproteobacteria	o__Hyphomicrobiales	x__Rhizobiales_incertae_sedis
0	x__root	x__cellular_organisms	k__Bacteria	p__Proteobacteria	c__Alphaproteobacteria	o__Hyphomicrobiales	x__Rhizobiales_incertae_sedis	g__Nordella
0	x__root	x__cellular_organisms	k__Bacteria	p__Proteobacteria	c__Alphaproteobacteria	o__Hyphomicrobiales	x__Rhizobiales_incertae_sedis	g__Nordella	x__unclassified_Nordella
2676	x__root	x__cellular_organisms	k__Bacteria	p__Proteobacteria	c__Alphaproteobacteria	o__Hyphomicrobiales	x__Rhizobiales_incertae_sedis	g__Nordella	x__unclassified_Nordella	s__Nordella_sp._HKS_07
0	x__root	x__cellular_organisms	k__Bacteria	p__Proteobacteria	c__Alphaproteobacteria	o__Hyphomicrobiales	x__Rhizobiales_incertae_sedis	g__Hartmannibacter
592	x__root	x__cellular_organisms	k__Bacteria	p__Proteobacteria	c__Alphaproteobacteria	o__Hyphomicrobiales	x__Rhizobiales_incertae_sedis	g__Hartmannibacter	s__Hartmannibacter_diazotrophicus
0	x__root	x__cellular_organisms	k__Bacteria	p__Proteobacteria	c__Alphaproteobacteria	o__Hyphomicrobiales	x__Rhizobiales_incertae_sedis	g__Pseudorhodoplanes
547	x__root	x__cellular_organisms	k__Bacteria	p__Proteobacteria	c__Alphaproteobacteria	o__Hyphomicrobiales	x__Rhizobiales_incertae_sedis	g__Pseudorhodoplanes	s__Pseudorhodoplanes_sinuspersici
0	x__root	x__cellular_organisms	k__Bacteria	p__Proteobacteria	c__Alphaproteobacteria	o__Hyphomicrobiales	x__Rhizobiales_incertae_sedis	g__Candidatus_Hodgkinia
68	x__root	x__cellular_organisms	k__Bacteria	p__Proteobacteria	c__Alphaproteobacteria	o__Hyphomicrobiales	x__Rhizobiales_incertae_sedis	g__Candidatus_Hodgkinia	s__Candidatus_Hodgkinia_cicadicola
42	x__root	x__cellular_organisms	k__Bacteria	p__Proteobacteria	c__Alphaproteobacteria	o__Hyphomicrobiales	f__Stappiaceae
7	x__root	x__cellular_organisms	k__Bacteria	p__Proteobacteria	c__Alphaproteobacteria	o__Hyphomicrobiales	f__Stappiaceae	g__Stappia
1064	x__root	x__cellular_organisms	k__Bacteria	p__Proteobacteria	c__Alphaproteobacteria	o__Hyphomicrobiales	f__Stappiaceae	g__Stappia	s__Stappia_indica
0	x__root	x__cellular_organisms	k__Bacteria	p__Proteobacteria	c__Alphaproteobacteria	o__Hyphomicrobiales	f__Stappiaceae	g__Stappia	x__unclassified_Stappia
497	x__root	x__cellular_organisms	k__Bacteria	p__Proteobacteria	c__Alphaproteobacteria	o__Hyphomicrobiales	f__Stappiaceae	g__Stappia	x__unclassified_Stappia	s__Stappia_sp._ES.058
319	x__root	x__cellular_organisms	k__Bacteria	p__Proteobacteria	c__Alphaproteobacteria	o__Hyphomicrobiales	f__Stappiaceae	g__Labrenzia
157	x__root	x__cellular_organisms	k__Bacteria	p__Proteobacteria	c__Alphaproteobacteria	o__Hyphomicrobiales	f__Stappiaceae	g__Labrenzia	x__unclassified_Labrenzia
293	x__root	x__cellular_organisms	k__Bacteria	p__Proteobacteria	c__Alphaproteobacteria	o__Hyphomicrobiales	f__Stappiaceae	g__Labrenzia	x__unclassified_Labrenzia	s__Labrenzia_sp._VG12
116	x__root	x__cellular_organisms	k__Bacteria	p__Proteobacteria	c__Alphaproteobacteria	o__Hyphomicrobiales	f__Stappiaceae	g__Labrenzia	x__unclassified_Labrenzia	s__Labrenzia_sp._PHM005
112	x__root	x__cellular_organisms	k__Bacteria	p__Proteobacteria	c__Alphaproteobacteria	o__Hyphomicrobiales	f__Stappiaceae	g__Labrenzia	x__unclassified_Labrenzia	s__Labrenzia_sp._THAF82
86	x__root	x__cellular_organisms	k__Bacteria	p__Proteobacteria	c__Alphaproteobacteria	o__Hyphomicrobiales	f__Stappiaceae	g__Labrenzia	x__unclassified_Labrenzia	s__Labrenzia_sp._THAF35
36	x__root	x__cellular_organisms	k__Bacteria	p__Proteobacteria	c__Alphaproteobacteria	o__Hyphomicrobiales	f__Stappiaceae	g__Labrenzia	x__unclassified_Labrenzia	s__Labrenzia_sp._CP4
0	x__root	x__cellular_organisms	k__Bacteria	p__Proteobacteria	c__Alphaproteobacteria	o__Hyphomicrobiales	f__Stappiaceae	g__Labrenzia	s__Labrenzia_alexandrii
153	x__root	x__cellular_organisms	k__Bacteria	p__Proteobacteria	c__Alphaproteobacteria	o__Hyphomicrobiales	f__Stappiaceae	g__Labrenzia	s__Labrenzia_alexandrii	x__Labrenzia_alexandrii_DFL-11
62	x__root	x__cellular_organisms	k__Bacteria	p__Proteobacteria	c__Alphaproteobacteria	o__Hyphomicrobiales	f__Stappiaceae	g__Labrenzia	s__Labrenzia_aggregata
0	x__root	x__cellular_organisms	k__Bacteria	p__Proteobacteria	c__Alphaproteobacteria	o__Hyphomicrobiales	f__Stappiaceae	g__Pannonibacter
656	x__root	x__cellular_organisms	k__Bacteria	p__Proteobacteria	c__Alphaproteobacteria	o__Hyphomicrobiales	f__Stappiaceae	g__Pannonibacter	s__Pannonibacter_phragmitetus
157	x__root	x__cellular_organisms	k__Bacteria	p__Proteobacteria	c__Alphaproteobacteria	o__Hyphomicrobiales	f__Stappiaceae	g__Pannonibacter	s__Pannonibacter_phragmitetus	x__Pannonibacter_phragmitetus_BB
0	x__root	x__cellular_organisms	k__Bacteria	p__Proteobacteria	c__Alphaproteobacteria	o__Hyphomicrobiales	f__Stappiaceae	g__Pseudovibrio
0	x__root	x__cellular_organisms	k__Bacteria	p__Proteobacteria	c__Alphaproteobacteria	o__Hyphomicrobiales	f__Stappiaceae	g__Pseudovibrio	x__unclassified_Pseudovibrio
91	x__root	x__cellular_organisms	k__Bacteria	p__Proteobacteria	c__Alphaproteobacteria	o__Hyphomicrobiales	f__Stappiaceae	g__Pseudovibrio	x__unclassified_Pseudovibrio	s__Pseudovibrio_sp._FO-BEG1
0	x__root	x__cellular_organisms	k__Bacteria	p__Proteobacteria	c__Alphaproteobacteria	o__Hyphomicrobiales	f__Chelatococcaceae
504	x__root	x__cellular_organisms	k__Bacteria	p__Proteobacteria	c__Alphaproteobacteria	o__Hyphomicrobiales	f__Chelatococcaceae	g__Chelatococcus
0	x__root	x__cellular_organisms	k__Bacteria	p__Proteobacteria	c__Alphaproteobacteria	o__Hyphomicrobiales	f__Chelatococcaceae	g__Chelatococcus	x__unclassified_Chelatococcus
1044	x__root	x__cellular_organisms	k__Bacteria	p__Proteobacteria	c__Alphaproteobacteria	o__Hyphomicrobiales	f__Chelatococcaceae	g__Chelatococcus	x__unclassified_Chelatococcus	s__Chelatococcus_sp._CO-6
522	x__root	x__cellular_organisms	k__Bacteria	p__Proteobacteria	c__Alphaproteobacteria	o__Hyphomicrobiales	f__Chelatococcaceae	g__Chelatococcus	s__Chelatococcus_daeguensis
0	x__root	x__cellular_organisms	k__Bacteria	p__Proteobacteria	c__Alphaproteobacteria	o__Hyphomicrobiales	f__Brucellaceae
184	x__root	x__cellular_organisms	k__Bacteria	p__Proteobacteria	c__Alphaproteobacteria	o__Hyphomicrobiales	f__Brucellaceae	x__Brucella/Ochrobactrum_group
775	x__root	x__cellular_organisms	k__Bacteria	p__Proteobacteria	c__Alphaproteobacteria	o__Hyphomicrobiales	f__Brucellaceae	x__Brucella/Ochrobactrum_group	g__Brucella
254	x__root	x__cellular_organisms	k__Bacteria	p__Proteobacteria	c__Alphaproteobacteria	o__Hyphomicrobiales	f__Brucellaceae	x__Brucella/Ochrobactrum_group	g__Brucella	s__Brucella_intermedia
49	x__root	x__cellular_organisms	k__Bacteria	p__Proteobacteria	c__Alphaproteobacteria	o__Hyphomicrobiales	f__Brucellaceae	x__Brucella/Ochrobactrum_group	g__Brucella	x__unclassified_Brucella
25	x__root	x__cellular_organisms	k__Bacteria	p__Proteobacteria	c__Alphaproteobacteria	o__Hyphomicrobiales	f__Brucellaceae	x__Brucella/Ochrobactrum_group	g__Brucella	x__unclassified_Brucella	s__Brucella_sp._10RB9215
12	x__root	x__cellular_organisms	k__Bacteria	p__Proteobacteria	c__Alphaproteobacteria	o__Hyphomicrobiales	f__Brucellaceae	x__Brucella/Ochrobactrum_group	g__Brucella	x__unclassified_Brucella	s__Brucella_sp._BO2
12	x__root	x__cellular_organisms	k__Bacteria	p__Proteobacteria	c__Alphaproteobacteria	o__Hyphomicrobiales	f__Brucellaceae	x__Brucella/Ochrobactrum_group	g__Brucella	x__unclassified_Brucella	s__Brucella_sp._09RB8910
10	x__root	x__cellular_organisms	k__Bacteria	p__Proteobacteria	c__Alphaproteobacteria	o__Hyphomicrobiales	f__Brucellaceae	x__Brucella/Ochrobactrum_group	g__Brucella	x__unclassified_Brucella	s__Brucella_sp._BO3
5	x__root	x__cellular_organisms	k__Bacteria	p__Proteobacteria	c__Alphaproteobacteria	o__Hyphomicrobiales	f__Brucellaceae	x__Brucella/Ochrobactrum_group	g__Brucella	x__unclassified_Brucella	s__Brucella_sp._09RB8471
5	x__root	x__cellular_organisms	k__Bacteria	p__Proteobacteria	c__Alphaproteobacteria	o__Hyphomicrobiales	f__Brucellaceae	x__Brucella/Ochrobactrum_group	g__Brucella	x__unclassified_Brucella	s__Brucella_sp._2280
5	x__root	x__cellular_organisms	k__Bacteria	p__Proteobacteria	c__Alphaproteobacteria	o__Hyphomicrobiales	f__Brucellaceae	x__Brucella/Ochrobactrum_group	g__Brucella	x__unclassified_Brucella	s__Brucella_sp._6810
4	x__root	x__cellular_organisms	k__Bacteria	p__Proteobacteria	c__Alphaproteobacteria	o__Hyphomicrobiales	f__Brucellaceae	x__Brucella/Ochrobactrum_group	g__Brucella	x__unclassified_Brucella	s__Brucella_sp._458
101	x__root	x__cellular_organisms	k__Bacteria	p__Proteobacteria	c__Alphaproteobacteria	o__Hyphomicrobiales	f__Brucellaceae	x__Brucella/Ochrobactrum_group	g__Brucella	s__[Ochrobactrum]_quorumnocens
97	x__root	x__cellular_organisms	k__Bacteria	p__Proteobacteria	c__Alphaproteobacteria	o__Hyphomicrobiales	f__Brucellaceae	x__Brucella/Ochrobactrum_group	g__Brucella	s__Brucella_anthropi
65	x__root	x__cellular_organisms	k__Bacteria	p__Proteobacteria	c__Alphaproteobacteria	o__Hyphomicrobiales	f__Brucellaceae	x__Brucella/Ochrobactrum_group	g__Brucella	s__Brucella_pseudogrignonensis
53	x__root	x__cellular_organisms	k__Bacteria	p__Proteobacteria	c__Alphaproteobacteria	o__Hyphomicrobiales	f__Brucellaceae	x__Brucella/Ochrobactrum_group	g__Brucella	s__Brucella_pituitosa
7	x__root	x__cellular_organisms	k__Bacteria	p__Proteobacteria	c__Alphaproteobacteria	o__Hyphomicrobiales	f__Brucellaceae	x__Brucella/Ochrobactrum_group	g__Brucella	s__Brucella_melitensis
0	x__root	x__cellular_organisms	k__Bacteria	p__Proteobacteria	c__Alphaproteobacteria	o__Hyphomicrobiales	f__Brucellaceae	x__Brucella/Ochrobactrum_group	g__Brucella	s__Brucella_melitensis	x__Brucella_melitensis_M28
1	x__root	x__cellular_organisms	k__Bacteria	p__Proteobacteria	c__Alphaproteobacteria	o__Hyphomicrobiales	f__Brucellaceae	x__Brucella/Ochrobactrum_group	g__Brucella	s__Brucella_melitensis	x__Brucella_melitensis_M28	x__Brucella_melitensis_M5-90
1	x__root	x__cellular_organisms	k__Bacteria	p__Proteobacteria	c__Alphaproteobacteria	o__Hyphomicrobiales	f__Brucellaceae	x__Brucella/Ochrobactrum_group	g__Brucella	s__Brucella_melitensis	x__Brucella_melitensis_NI
9	x__root	x__cellular_organisms	k__Bacteria	p__Proteobacteria	c__Alphaproteobacteria	o__Hyphomicrobiales	f__Brucellaceae	x__Brucella/Ochrobactrum_group	g__Brucella	s__Brucella_inopinata
4	x__root	x__cellular_organisms	k__Bacteria	p__Proteobacteria	c__Alphaproteobacteria	o__Hyphomicrobiales	f__Brucellaceae	x__Brucella/Ochrobactrum_group	g__Brucella	s__Brucella_suis
1	x__root	x__cellular_organisms	k__Bacteria	p__Proteobacteria	c__Alphaproteobacteria	o__Hyphomicrobiales	f__Brucellaceae	x__Brucella/Ochrobactrum_group	g__Brucella	s__Brucella_suis	x__Brucella_suis_bv._2
3	x__root	x__cellular_organisms	k__Bacteria	p__Proteobacteria	c__Alphaproteobacteria	o__Hyphomicrobiales	f__Brucellaceae	x__Brucella/Ochrobactrum_group	g__Brucella	s__Brucella_abortus
0	x__root	x__cellular_organisms	k__Bacteria	p__Proteobacteria	c__Alphaproteobacteria	o__Hyphomicrobiales	f__Brucellaceae	x__Brucella/Ochrobactrum_group	g__Brucella	s__Brucella_abortus	x__Brucella_abortus_bv._6
1	x__root	x__cellular_organisms	k__Bacteria	p__Proteobacteria	c__Alphaproteobacteria	o__Hyphomicrobiales	f__Brucellaceae	x__Brucella/Ochrobactrum_group	g__Brucella	s__Brucella_abortus	x__Brucella_abortus_bv._6	x__Brucella_abortus_bv._6_str._870
0	x__root	x__cellular_organisms	k__Bacteria	p__Proteobacteria	c__Alphaproteobacteria	o__Hyphomicrobiales	f__Brucellaceae	x__Brucella/Ochrobactrum_group	g__Brucella	s__Brucella_ovis
4	x__root	x__cellular_organisms	k__Bacteria	p__Proteobacteria	c__Alphaproteobacteria	o__Hyphomicrobiales	f__Brucellaceae	x__Brucella/Ochrobactrum_group	g__Brucella	s__Brucella_ovis	x__Brucella_ovis_ATCC_25840
0	x__root	x__cellular_organisms	k__Bacteria	p__Proteobacteria	c__Alphaproteobacteria	o__Hyphomicrobiales	f__Brucellaceae	x__Brucella/Ochrobactrum_group	g__Brucella	s__Brucella_microti
1	x__root	x__cellular_organisms	k__Bacteria	p__Proteobacteria	c__Alphaproteobacteria	o__Hyphomicrobiales	f__Brucellaceae	x__Brucella/Ochrobactrum_group	g__Brucella	s__Brucella_microti	x__Brucella_microti_CCM_4915
0	x__root	x__cellular_organisms	k__Bacteria	p__Proteobacteria	c__Alphaproteobacteria	o__Hyphomicrobiales	f__Brucellaceae	x__Brucella/Ochrobactrum_group	g__Ochrobactrum
1	x__root	x__cellular_organisms	k__Bacteria	p__Proteobacteria	c__Alphaproteobacteria	o__Hyphomicrobiales	f__Brucellaceae	x__Brucella/Ochrobactrum_group	g__Ochrobactrum	x__unclassified_Ochrobactrum
31	x__root	x__cellular_organisms	k__Bacteria	p__Proteobacteria	c__Alphaproteobacteria	o__Hyphomicrobiales	f__Brucellaceae	x__Brucella/Ochrobactrum_group	g__Ochrobactrum	x__unclassified_Ochrobactrum	s__Ochrobactrum_sp._MT180101
2	x__root	x__cellular_organisms	k__Bacteria	p__Proteobacteria	c__Alphaproteobacteria	o__Hyphomicrobiales	f__Brucellaceae	x__Brucella/Ochrobactrum_group	g__Ochrobactrum	x__unclassified_Ochrobactrum	s__Ochrobactrum_sp._EEELCW01
37	x__root	x__cellular_organisms	k__Bacteria	p__Proteobacteria	c__Alphaproteobacteria	o__Hyphomicrobiales	f__Beijerinckiaceae
16	x__root	x__cellular_organisms	k__Bacteria	p__Proteobacteria	c__Alphaproteobacteria	o__Hyphomicrobiales	f__Beijerinckiaceae	g__Methylocella
450	x__root	x__cellular_organisms	k__Bacteria	p__Proteobacteria	c__Alphaproteobacteria	o__Hyphomicrobiales	f__Beijerinckiaceae	g__Methylocella	s__Methylocella_tundrae
0	x__root	x__cellular_organisms	k__Bacteria	p__Proteobacteria	c__Alphaproteobacteria	o__Hyphomicrobiales	f__Beijerinckiaceae	g__Methylocella	s__Methylocella_silvestris
445	x__root	x__cellular_organisms	k__Bacteria	p__Proteobacteria	c__Alphaproteobacteria	o__Hyphomicrobiales	f__Beijerinckiaceae	g__Methylocella	s__Methylocella_silvestris	x__Methylocella_silvestris_BL2
0	x__root	x__cellular_organisms	k__Bacteria	p__Proteobacteria	c__Alphaproteobacteria	o__Hyphomicrobiales	f__Beijerinckiaceae	g__Methylovirgula
402	x__root	x__cellular_organisms	k__Bacteria	p__Proteobacteria	c__Alphaproteobacteria	o__Hyphomicrobiales	f__Beijerinckiaceae	g__Methylovirgula	s__Methylovirgula_ligni
0	x__root	x__cellular_organisms	k__Bacteria	p__Proteobacteria	c__Alphaproteobacteria	o__Hyphomicrobiales	f__Beijerinckiaceae	g__Beijerinckia
0	x__root	x__cellular_organisms	k__Bacteria	p__Proteobacteria	c__Alphaproteobacteria	o__Hyphomicrobiales	f__Beijerinckiaceae	g__Beijerinckia	s__Beijerinckia_indica
0	x__root	x__cellular_organisms	k__Bacteria	p__Proteobacteria	c__Alphaproteobacteria	o__Hyphomicrobiales	f__Beijerinckiaceae	g__Beijerinckia	s__Beijerinckia_indica	x__Beijerinckia_indica_subsp._indica
224	x__root	x__cellular_organisms	k__Bacteria	p__Proteobacteria	c__Alphaproteobacteria	o__Hyphomicrobiales	f__Beijerinckiaceae	g__Beijerinckia	s__Beijerinckia_indica	x__Beijerinckia_indica_subsp._indica	x__Beijerinckia_indica_subsp._indica_ATCC_9039
35	x__root	x__cellular_organisms	k__Bacteria	p__Proteobacteria	c__Alphaproteobacteria	o__Hyphomicrobiales	f__Parvibaculaceae
0	x__root	x__cellular_organisms	k__Bacteria	p__Proteobacteria	c__Alphaproteobacteria	o__Hyphomicrobiales	f__Parvibaculaceae	g__Parvibaculum
0	x__root	x__cellular_organisms	k__Bacteria	p__Proteobacteria	c__Alphaproteobacteria	o__Hyphomicrobiales	f__Parvibaculaceae	g__Parvibaculum	s__Parvibaculum_lavamentivorans
573	x__root	x__cellular_organisms	k__Bacteria	p__Proteobacteria	c__Alphaproteobacteria	o__Hyphomicrobiales	f__Parvibaculaceae	g__Parvibaculum	s__Parvibaculum_lavamentivorans	x__Parvibaculum_lavamentivorans_DS-1
0	x__root	x__cellular_organisms	k__Bacteria	p__Proteobacteria	c__Alphaproteobacteria	o__Hyphomicrobiales	f__Parvibaculaceae	g__Pyruvatibacter
400	x__root	x__cellular_organisms	k__Bacteria	p__Proteobacteria	c__Alphaproteobacteria	o__Hyphomicrobiales	f__Parvibaculaceae	g__Pyruvatibacter	s__Pyruvatibacter_mobilis
0	x__root	x__cellular_organisms	k__Bacteria	p__Proteobacteria	c__Alphaproteobacteria	o__Hyphomicrobiales	f__Parvibaculaceae	g__Candidatus_Phaeomarinobacter
170	x__root	x__cellular_organisms	k__Bacteria	p__Proteobacteria	c__Alphaproteobacteria	o__Hyphomicrobiales	f__Parvibaculaceae	g__Candidatus_Phaeomarinobacter	s__Candidatus_Phaeomarinobacter_ectocarpi
0	x__root	x__cellular_organisms	k__Bacteria	p__Proteobacteria	c__Alphaproteobacteria	o__Hyphomicrobiales	f__Cohaesibacteraceae
0	x__root	x__cellular_organisms	k__Bacteria	p__Proteobacteria	c__Alphaproteobacteria	o__Hyphomicrobiales	f__Cohaesibacteraceae	g__Breoghania
0	x__root	x__cellular_organisms	k__Bacteria	p__Proteobacteria	c__Alphaproteobacteria	o__Hyphomicrobiales	f__Cohaesibacteraceae	g__Breoghania	x__unclassified_Breoghania
725	x__root	x__cellular_organisms	k__Bacteria	p__Proteobacteria	c__Alphaproteobacteria	o__Hyphomicrobiales	f__Cohaesibacteraceae	g__Breoghania	x__unclassified_Breoghania	s__Breoghania_sp._L-A4
0	x__root	x__cellular_organisms	k__Bacteria	p__Proteobacteria	c__Alphaproteobacteria	o__Hyphomicrobiales	f__Cohaesibacteraceae	g__Cohaesibacter
0	x__root	x__cellular_organisms	k__Bacteria	p__Proteobacteria	c__Alphaproteobacteria	o__Hyphomicrobiales	f__Cohaesibacteraceae	g__Cohaesibacter	x__unclassified_Cohaesibacter
149	x__root	x__cellular_organisms	k__Bacteria	p__Proteobacteria	c__Alphaproteobacteria	o__Hyphomicrobiales	f__Cohaesibacteraceae	g__Cohaesibacter	x__unclassified_Cohaesibacter	s__Cohaesibacter_sp._ES.047
0	x__root	x__cellular_organisms	k__Bacteria	p__Proteobacteria	c__Alphaproteobacteria	o__Hyphomicrobiales	f__Bartonellaceae
137	x__root	x__cellular_organisms	k__Bacteria	p__Proteobacteria	c__Alphaproteobacteria	o__Hyphomicrobiales	f__Bartonellaceae	g__Bartonella
21	x__root	x__cellular_organisms	k__Bacteria	p__Proteobacteria	c__Alphaproteobacteria	o__Hyphomicrobiales	f__Bartonellaceae	g__Bartonella	x__unclassified_Bartonella
60	x__root	x__cellular_organisms	k__Bacteria	p__Proteobacteria	c__Alphaproteobacteria	o__Hyphomicrobiales	f__Bartonellaceae	g__Bartonella	x__unclassified_Bartonella	s__Bartonella_sp._HY038
9	x__root	x__cellular_organisms	k__Bacteria	p__Proteobacteria	c__Alphaproteobacteria	o__Hyphomicrobiales	f__Bartonellaceae	g__Bartonella	x__unclassified_Bartonella	s__Bartonella_sp._WD16.2
7	x__root	x__cellular_organisms	k__Bacteria	p__Proteobacteria	c__Alphaproteobacteria	o__Hyphomicrobiales	f__Bartonellaceae	g__Bartonella	x__unclassified_Bartonella	s__Bartonella_sp._1-1C
1	x__root	x__cellular_organisms	k__Bacteria	p__Proteobacteria	c__Alphaproteobacteria	o__Hyphomicrobiales	f__Bartonellaceae	g__Bartonella	x__unclassified_Bartonella	s__Bartonella_sp._TT0105
88	x__root	x__cellular_organisms	k__Bacteria	p__Proteobacteria	c__Alphaproteobacteria	o__Hyphomicrobiales	f__Bartonellaceae	g__Bartonella	s__Bartonella_apis
80	x__root	x__cellular_organisms	k__Bacteria	p__Proteobacteria	c__Alphaproteobacteria	o__Hyphomicrobiales	f__Bartonellaceae	g__Bartonella	s__Bartonella_ancashensis
50	x__root	x__cellular_organisms	k__Bacteria	p__Proteobacteria	c__Alphaproteobacteria	o__Hyphomicrobiales	f__Bartonellaceae	g__Bartonella	s__Bartonella_kosoyi
0	x__root	x__cellular_organisms	k__Bacteria	p__Proteobacteria	c__Alphaproteobacteria	o__Hyphomicrobiales	f__Bartonellaceae	g__Bartonella	s__Bartonella_clarridgeiae
41	x__root	x__cellular_organisms	k__Bacteria	p__Proteobacteria	c__Alphaproteobacteria	o__Hyphomicrobiales	f__Bartonellaceae	g__Bartonella	s__Bartonella_clarridgeiae	x__Bartonella_clarridgeiae_73
35	x__root	x__cellular_organisms	k__Bacteria	p__Proteobacteria	c__Alphaproteobacteria	o__Hyphomicrobiales	f__Bartonellaceae	g__Bartonella	s__Bartonella_bacilliformis
29	x__root	x__cellular_organisms	k__Bacteria	p__Proteobacteria	c__Alphaproteobacteria	o__Hyphomicrobiales	f__Bartonellaceae	g__Bartonella	s__Bartonella_henselae
15	x__root	x__cellular_organisms	k__Bacteria	p__Proteobacteria	c__Alphaproteobacteria	o__Hyphomicrobiales	f__Bartonellaceae	g__Bartonella	s__Bartonella_vinsonii
0	x__root	x__cellular_organisms	k__Bacteria	p__Proteobacteria	c__Alphaproteobacteria	o__Hyphomicrobiales	f__Bartonellaceae	g__Bartonella	s__Bartonella_vinsonii	x__Bartonella_vinsonii_subsp._berkhoffii
9	x__root	x__cellular_organisms	k__Bacteria	p__Proteobacteria	c__Alphaproteobacteria	o__Hyphomicrobiales	f__Bartonellaceae	g__Bartonella	s__Bartonella_vinsonii	x__Bartonella_vinsonii_subsp._berkhoffii	x__Bartonella_vinsonii_subsp._berkhoffii_str._Winnie
0	x__root	x__cellular_organisms	k__Bacteria	p__Proteobacteria	c__Alphaproteobacteria	o__Hyphomicrobiales	f__Bartonellaceae	g__Bartonella	s__Bartonella_grahamii
20	x__root	x__cellular_organisms	k__Bacteria	p__Proteobacteria	c__Alphaproteobacteria	o__Hyphomicrobiales	f__Bartonellaceae	g__Bartonella	s__Bartonella_grahamii	x__Bartonella_grahamii_as4aup
18	x__root	x__cellular_organisms	k__Bacteria	p__Proteobacteria	c__Alphaproteobacteria	o__Hyphomicrobiales	f__Bartonellaceae	g__Bartonella	s__Bartonella_krasnovii
18	x__root	x__cellular_organisms	k__Bacteria	p__Proteobacteria	c__Alphaproteobacteria	o__Hyphomicrobiales	f__Bartonellaceae	g__Bartonella	s__Bartonella_tribocorum
17	x__root	x__cellular_organisms	k__Bacteria	p__Proteobacteria	c__Alphaproteobacteria	o__Hyphomicrobiales	f__Bartonellaceae	g__Bartonella	s__Bartonella_quintana
0	x__root	x__cellular_organisms	k__Bacteria	p__Proteobacteria	c__Alphaproteobacteria	o__Hyphomicrobiales	f__Bartonellaceae	g__Bartonella	s__Bartonella_australis
11	x__root	x__cellular_organisms	k__Bacteria	p__Proteobacteria	c__Alphaproteobacteria	o__Hyphomicrobiales	f__Bartonellaceae	g__Bartonella	s__Bartonella_australis	x__Bartonella_australis_Aust/NH1
0	x__root	x__cellular_organisms	k__Bacteria	p__Proteobacteria	c__Alphaproteobacteria	o__Hyphomicrobiales	f__Bartonellaceae	g__Bartonella	s__Bartonella_schoenbuchensis
10	x__root	x__cellular_organisms	k__Bacteria	p__Proteobacteria	c__Alphaproteobacteria	o__Hyphomicrobiales	f__Bartonellaceae	g__Bartonella	s__Bartonella_schoenbuchensis	x__Bartonella_schoenbuchensis_R1
0	x__root	x__cellular_organisms	k__Bacteria	p__Proteobacteria	c__Alphaproteobacteria	o__Hyphomicrobiales	f__Bartonellaceae	g__Bartonella	s__Bartonella_bovis
10	x__root	x__cellular_organisms	k__Bacteria	p__Proteobacteria	c__Alphaproteobacteria	o__Hyphomicrobiales	f__Bartonellaceae	g__Bartonella	s__Bartonella_bovis	x__Bartonella_bovis_91-4
0	x__root	x__cellular_organisms	k__Bacteria	p__Proteobacteria	c__Alphaproteobacteria	o__Hyphomicrobiales	f__Bartonellaceae	g__Bartonella	s__Bartonella_birtlesii
8	x__root	x__cellular_organisms	k__Bacteria	p__Proteobacteria	c__Alphaproteobacteria	o__Hyphomicrobiales	f__Bartonellaceae	g__Bartonella	s__Bartonella_birtlesii	x__Bartonella_birtlesii_IBS_325
7	x__root	x__cellular_organisms	k__Bacteria	p__Proteobacteria	c__Alphaproteobacteria	o__Hyphomicrobiales	f__Bartonellaceae	g__Bartonella	s__Bartonella_alsatica
3	x__root	x__cellular_organisms	k__Bacteria	p__Proteobacteria	c__Alphaproteobacteria	o__Hyphomicrobiales	f__Bartonellaceae	g__Bartonella	s__Bartonella_elizabethae
0	x__root	x__cellular_organisms	k__Bacteria	p__Proteobacteria	c__Alphaproteobacteria	o__Hyphomicrobiales	f__Lichenihabitantaceae
0	x__root	x__cellular_organisms	k__Bacteria	p__Proteobacteria	c__Alphaproteobacteria	o__Hyphomicrobiales	f__Lichenihabitantaceae	g__Lichenihabitans
489	x__root	x__cellular_organisms	k__Bacteria	p__Proteobacteria	c__Alphaproteobacteria	o__Hyphomicrobiales	f__Lichenihabitantaceae	g__Lichenihabitans	s__Lichenihabitans_psoromatis
4185	x__root	x__cellular_organisms	k__Bacteria	p__Proteobacteria	c__Alphaproteobacteria	o__Sphingomonadales
5946	x__root	x__cellular_organisms	k__Bacteria	p__Proteobacteria	c__Alphaproteobacteria	o__Sphingomonadales	f__Sphingomonadaceae
1870	x__root	x__cellular_organisms	k__Bacteria	p__Proteobacteria	c__Alphaproteobacteria	o__Sphingomonadales	f__Sphingomonadaceae	g__Sphingomonas
594	x__root	x__cellular_organisms	k__Bacteria	p__Proteobacteria	c__Alphaproteobacteria	o__Sphingomonadales	f__Sphingomonadaceae	g__Sphingomonas	x__unclassified_Sphingomonas
1091	x__root	x__cellular_organisms	k__Bacteria	p__Proteobacteria	c__Alphaproteobacteria	o__Sphingomonadales	f__Sphingomonadaceae	g__Sphingomonas	x__unclassified_Sphingomonas	s__Sphingomonas_sp._LMO-1
863	x__root	x__cellular_organisms	k__Bacteria	p__Proteobacteria	c__Alphaproteobacteria	o__Sphingomonadales	f__Sphingomonadaceae	g__Sphingomonas	x__unclassified_Sphingomonas	s__Sphingomonas_sp._C8-2
861	x__root	x__cellular_organisms	k__Bacteria	p__Proteobacteria	c__Alphaproteobacteria	o__Sphingomonadales	f__Sphingomonadaceae	g__Sphingomonas	x__unclassified_Sphingomonas	s__Sphingomonas_sp._CL5.1
826	x__root	x__cellular_organisms	k__Bacteria	p__Proteobacteria	c__Alphaproteobacteria	o__Sphingomonadales	f__Sphingomonadaceae	g__Sphingomonas	x__unclassified_Sphingomonas	s__Sphingomonas_sp._MM-1
769	x__root	x__cellular_organisms	k__Bacteria	p__Proteobacteria	c__Alphaproteobacteria	o__Sphingomonadales	f__Sphingomonadaceae	g__Sphingomonas	x__unclassified_Sphingomonas	s__Sphingomonas_sp._MK52
720	x__root	x__cellular_organisms	k__Bacteria	p__Proteobacteria	c__Alphaproteobacteria	o__Sphingomonadales	f__Sphingomonadaceae	g__Sphingomonas	x__unclassified_Sphingomonas	s__Sphingomonas_sp._AP4-R1
717	x__root	x__cellular_organisms	k__Bacteria	p__Proteobacteria	c__Alphaproteobacteria	o__Sphingomonadales	f__Sphingomonadaceae	g__Sphingomonas	x__unclassified_Sphingomonas	s__Sphingomonas_sp._NBWT7
703	x__root	x__cellular_organisms	k__Bacteria	p__Proteobacteria	c__Alphaproteobacteria	o__Sphingomonadales	f__Sphingomonadaceae	g__Sphingomonas	x__unclassified_Sphingomonas	s__Sphingomonas_sp._XS-10
698	x__root	x__cellular_organisms	k__Bacteria	p__Proteobacteria	c__Alphaproteobacteria	o__Sphingomonadales	f__Sphingomonadaceae	g__Sphingomonas	x__unclassified_Sphingomonas	s__Sphingomonas_sp._AAP5
680	x__root	x__cellular_organisms	k__Bacteria	p__Proteobacteria	c__Alphaproteobacteria	o__Sphingomonadales	f__Sphingomonadaceae	g__Sphingomonas	x__unclassified_Sphingomonas	s__Sphingomonas_sp._FARSPH
629	x__root	x__cellular_organisms	k__Bacteria	p__Proteobacteria	c__Alphaproteobacteria	o__Sphingomonadales	f__Sphingomonadaceae	g__Sphingomonas	x__unclassified_Sphingomonas	s__Sphingomonas_sp._C33
629	x__root	x__cellular_organisms	k__Bacteria	p__Proteobacteria	c__Alphaproteobacteria	o__Sphingomonadales	f__Sphingomonadaceae	g__Sphingomonas	x__unclassified_Sphingomonas	s__Sphingomonas_sp._LM7
593	x__root	x__cellular_organisms	k__Bacteria	p__Proteobacteria	c__Alphaproteobacteria	o__Sphingomonadales	f__Sphingomonadaceae	g__Sphingomonas	x__unclassified_Sphingomonas	s__Sphingomonas_sp._Cra20
516	x__root	x__cellular_organisms	k__Bacteria	p__Proteobacteria	c__Alphaproteobacteria	o__Sphingomonadales	f__Sphingomonadaceae	g__Sphingomonas	x__unclassified_Sphingomonas	s__Sphingomonas_sp._LK11
500	x__root	x__cellular_organisms	k__Bacteria	p__Proteobacteria	c__Alphaproteobacteria	o__Sphingomonadales	f__Sphingomonadaceae	g__Sphingomonas	x__unclassified_Sphingomonas	s__Sphingomonas_sp._KC8
485	x__root	x__cellular_organisms	k__Bacteria	p__Proteobacteria	c__Alphaproteobacteria	o__Sphingomonadales	f__Sphingomonadaceae	g__Sphingomonas	x__unclassified_Sphingomonas	s__Sphingomonas_sp._DH-S5
451	x__root	x__cellular_organisms	k__Bacteria	p__Proteobacteria	c__Alphaproteobacteria	o__Sphingomonadales	f__Sphingomonadaceae	g__Sphingomonas	x__unclassified_Sphingomonas	s__Sphingomonas_sp._PAMC26645
412	x__root	x__cellular_organisms	k__Bacteria	p__Proteobacteria	c__Alphaproteobacteria	o__Sphingomonadales	f__Sphingomonadaceae	g__Sphingomonas	x__unclassified_Sphingomonas	s__Sphingomonas_sp._sand1-3
394	x__root	x__cellular_organisms	k__Bacteria	p__Proteobacteria	c__Alphaproteobacteria	o__Sphingomonadales	f__Sphingomonadaceae	g__Sphingomonas	x__unclassified_Sphingomonas	s__Sphingomonas_sp._HMP6
379	x__root	x__cellular_organisms	k__Bacteria	p__Proteobacteria	c__Alphaproteobacteria	o__Sphingomonadales	f__Sphingomonadaceae	g__Sphingomonas	x__unclassified_Sphingomonas	s__Sphingomonas_sp._HMP9
303	x__root	x__cellular_organisms	k__Bacteria	p__Proteobacteria	c__Alphaproteobacteria	o__Sphingomonadales	f__Sphingomonadaceae	g__Sphingomonas	x__unclassified_Sphingomonas	s__Sphingomonas_sp._YZ-8
293	x__root	x__cellular_organisms	k__Bacteria	p__Proteobacteria	c__Alphaproteobacteria	o__Sphingomonadales	f__Sphingomonadaceae	g__Sphingomonas	x__unclassified_Sphingomonas	s__Sphingomonas_sp._IC081
277	x__root	x__cellular_organisms	k__Bacteria	p__Proteobacteria	c__Alphaproteobacteria	o__Sphingomonadales	f__Sphingomonadaceae	g__Sphingomonas	x__unclassified_Sphingomonas	s__Sphingomonas_sp._NIC1
258	x__root	x__cellular_organisms	k__Bacteria	p__Proteobacteria	c__Alphaproteobacteria	o__Sphingomonadales	f__Sphingomonadaceae	g__Sphingomonas	x__unclassified_Sphingomonas	s__Sphingomonas_sp._HDW15B
257	x__root	x__cellular_organisms	k__Bacteria	p__Proteobacteria	c__Alphaproteobacteria	o__Sphingomonadales	f__Sphingomonadaceae	g__Sphingomonas	x__unclassified_Sphingomonas	s__Sphingomonas_sp._HDW15C
201	x__root	x__cellular_organisms	k__Bacteria	p__Proteobacteria	c__Alphaproteobacteria	o__Sphingomonadales	f__Sphingomonadaceae	g__Sphingomonas	x__unclassified_Sphingomonas	s__Sphingomonas_sp._HDW15A
37	x__root	x__cellular_organisms	k__Bacteria	p__Proteobacteria	c__Alphaproteobacteria	o__Sphingomonadales	f__Sphingomonadaceae	g__Sphingomonas	x__unclassified_Sphingomonas	s__Sphingomonas_sp._ERG5
4	x__root	x__cellular_organisms	k__Bacteria	p__Proteobacteria	c__Alphaproteobacteria	o__Sphingomonadales	f__Sphingomonadaceae	g__Sphingomonas	x__unclassified_Sphingomonas	s__Sphingomonas_sp._JE1
1	x__root	x__cellular_organisms	k__Bacteria	p__Proteobacteria	c__Alphaproteobacteria	o__Sphingomonadales	f__Sphingomonadaceae	g__Sphingomonas	x__unclassified_Sphingomonas	s__Sphingomonas_sp._SH
1	x__root	x__cellular_organisms	k__Bacteria	p__Proteobacteria	c__Alphaproteobacteria	o__Sphingomonadales	f__Sphingomonadaceae	g__Sphingomonas	x__unclassified_Sphingomonas	s__Sphingomonas_sp.
2372	x__root	x__cellular_organisms	k__Bacteria	p__Proteobacteria	c__Alphaproteobacteria	o__Sphingomonadales	f__Sphingomonadaceae	g__Sphingomonas	s__Sphingomonas_lacunae
1028	x__root	x__cellular_organisms	k__Bacteria	p__Proteobacteria	c__Alphaproteobacteria	o__Sphingomonadales	f__Sphingomonadaceae	g__Sphingomonas	s__Sphingomonas_wittichii
336	x__root	x__cellular_organisms	k__Bacteria	p__Proteobacteria	c__Alphaproteobacteria	o__Sphingomonadales	f__Sphingomonadaceae	g__Sphingomonas	s__Sphingomonas_wittichii	x__Sphingomonas_wittichii_RW1
0	x__root	x__cellular_organisms	k__Bacteria	p__Proteobacteria	c__Alphaproteobacteria	o__Sphingomonadales	f__Sphingomonadaceae	g__Sphingomonas	s__Sphingomonas_sanxanigenens
1090	x__root	x__cellular_organisms	k__Bacteria	p__Proteobacteria	c__Alphaproteobacteria	o__Sphingomonadales	f__Sphingomonadaceae	g__Sphingomonas	s__Sphingomonas_sanxanigenens	x__Sphingomonas_sanxanigenens_DSM_19645_=_NX02
985	x__root	x__cellular_organisms	k__Bacteria	p__Proteobacteria	c__Alphaproteobacteria	o__Sphingomonadales	f__Sphingomonadaceae	g__Sphingomonas	s__Sphingomonas_koreensis
946	x__root	x__cellular_organisms	k__Bacteria	p__Proteobacteria	c__Alphaproteobacteria	o__Sphingomonadales	f__Sphingomonadaceae	g__Sphingomonas	s__Sphingomonas_ginsengisoli_An_et_al._2013
945	x__root	x__cellular_organisms	k__Bacteria	p__Proteobacteria	c__Alphaproteobacteria	o__Sphingomonadales	f__Sphingomonadaceae	g__Sphingomonas	s__Sphingomonas_alpina
847	x__root	x__cellular_organisms	k__Bacteria	p__Proteobacteria	c__Alphaproteobacteria	o__Sphingomonadales	f__Sphingomonadaceae	g__Sphingomonas	s__Sphingomonas_hengshuiensis
801	x__root	x__cellular_organisms	k__Bacteria	p__Proteobacteria	c__Alphaproteobacteria	o__Sphingomonadales	f__Sphingomonadaceae	g__Sphingomonas	s__Sphingomonas_panacis
741	x__root	x__cellular_organisms	k__Bacteria	p__Proteobacteria	c__Alphaproteobacteria	o__Sphingomonadales	f__Sphingomonadaceae	g__Sphingomonas	s__Sphingomonas_taxi
586	x__root	x__cellular_organisms	k__Bacteria	p__Proteobacteria	c__Alphaproteobacteria	o__Sphingomonadales	f__Sphingomonadaceae	g__Sphingomonas	s__Sphingomonas_paucimobilis
517	x__root	x__cellular_organisms	k__Bacteria	p__Proteobacteria	c__Alphaproteobacteria	o__Sphingomonadales	f__Sphingomonadaceae	g__Sphingomonas	s__Sphingomonas_panacisoli
452	x__root	x__cellular_organisms	k__Bacteria	p__Proteobacteria	c__Alphaproteobacteria	o__Sphingomonadales	f__Sphingomonadaceae	g__Sphingomonas	s__Sphingomonas_insulae
395	x__root	x__cellular_organisms	k__Bacteria	p__Proteobacteria	c__Alphaproteobacteria	o__Sphingomonadales	f__Sphingomonadaceae	g__Sphingomonas	s__Sphingomonas_daechungensis
349	x__root	x__cellular_organisms	k__Bacteria	p__Proteobacteria	c__Alphaproteobacteria	o__Sphingomonadales	f__Sphingomonadaceae	g__Sphingomonas	s__Sphingomonas_melonis
44	x__root	x__cellular_organisms	k__Bacteria	p__Proteobacteria	c__Alphaproteobacteria	o__Sphingomonadales	f__Sphingomonadaceae	g__Sphingomonas	s__Sphingomonas_melonis	x__Sphingomonas_melonis_TY
358	x__root	x__cellular_organisms	k__Bacteria	p__Proteobacteria	c__Alphaproteobacteria	o__Sphingomonadales	f__Sphingomonadaceae	g__Sphingomonas	s__Sphingomonas_lutea
304	x__root	x__cellular_organisms	k__Bacteria	p__Proteobacteria	c__Alphaproteobacteria	o__Sphingomonadales	f__Sphingomonadaceae	g__Sphingomonas	s__Sphingomonas_rhizophila
232	x__root	x__cellular_organisms	k__Bacteria	p__Proteobacteria	c__Alphaproteobacteria	o__Sphingomonadales	f__Sphingomonadaceae	g__Sphingomonas	s__Sphingomonas_xanthus
228	x__root	x__cellular_organisms	k__Bacteria	p__Proteobacteria	c__Alphaproteobacteria	o__Sphingomonadales	f__Sphingomonadaceae	g__Sphingomonas	s__Sphingomonas_sediminicola
1658	x__root	x__cellular_organisms	k__Bacteria	p__Proteobacteria	c__Alphaproteobacteria	o__Sphingomonadales	f__Sphingomonadaceae	g__Novosphingobium
715	x__root	x__cellular_organisms	k__Bacteria	p__Proteobacteria	c__Alphaproteobacteria	o__Sphingomonadales	f__Sphingomonadaceae	g__Novosphingobium	x__unclassified_Novosphingobium
2446	x__root	x__cellular_organisms	k__Bacteria	p__Proteobacteria	c__Alphaproteobacteria	o__Sphingomonadales	f__Sphingomonadaceae	g__Novosphingobium	x__unclassified_Novosphingobium	s__Novosphingobium_sp._THN1
1825	x__root	x__cellular_organisms	k__Bacteria	p__Proteobacteria	c__Alphaproteobacteria	o__Sphingomonadales	f__Sphingomonadaceae	g__Novosphingobium	x__unclassified_Novosphingobium	s__Novosphingobium_sp._ES2-1
1802	x__root	x__cellular_organisms	k__Bacteria	p__Proteobacteria	c__Alphaproteobacteria	o__Sphingomonadales	f__Sphingomonadaceae	g__Novosphingobium	x__unclassified_Novosphingobium	s__Novosphingobium_sp._ABRDHK2
1569	x__root	x__cellular_organisms	k__Bacteria	p__Proteobacteria	c__Alphaproteobacteria	o__Sphingomonadales	f__Sphingomonadaceae	g__Novosphingobium	x__unclassified_Novosphingobium	s__Novosphingobium_sp._P6W
1000	x__root	x__cellular_organisms	k__Bacteria	p__Proteobacteria	c__Alphaproteobacteria	o__Sphingomonadales	f__Sphingomonadaceae	g__Novosphingobium	x__unclassified_Novosphingobium	s__Novosphingobium_sp._Gsoil_351
461	x__root	x__cellular_organisms	k__Bacteria	p__Proteobacteria	c__Alphaproteobacteria	o__Sphingomonadales	f__Sphingomonadaceae	g__Novosphingobium	x__unclassified_Novosphingobium	s__Novosphingobium_sp._PP1Y
324	x__root	x__cellular_organisms	k__Bacteria	p__Proteobacteria	c__Alphaproteobacteria	o__Sphingomonadales	f__Sphingomonadaceae	g__Novosphingobium	x__unclassified_Novosphingobium	s__Novosphingobium_sp._KA1
4007	x__root	x__cellular_organisms	k__Bacteria	p__Proteobacteria	c__Alphaproteobacteria	o__Sphingomonadales	f__Sphingomonadaceae	g__Novosphingobium	s__Novosphingobium_ginsenosidimutans
1681	x__root	x__cellular_organisms	k__Bacteria	p__Proteobacteria	c__Alphaproteobacteria	o__Sphingomonadales	f__Sphingomonadaceae	g__Novosphingobium	s__Novosphingobium_resinovorum
9	x__root	x__cellular_organisms	k__Bacteria	p__Proteobacteria	c__Alphaproteobacteria	o__Sphingomonadales	f__Sphingomonadaceae	g__Novosphingobium	s__Novosphingobium_aromaticivorans
1665	x__root	x__cellular_organisms	k__Bacteria	p__Proteobacteria	c__Alphaproteobacteria	o__Sphingomonadales	f__Sphingomonadaceae	g__Novosphingobium	s__Novosphingobium_aromaticivorans	x__Novosphingobium_aromaticivorans_DSM_12444
0	x__root	x__cellular_organisms	k__Bacteria	p__Proteobacteria	c__Alphaproteobacteria	o__Sphingomonadales	f__Sphingomonadaceae	g__Novosphingobium	s__Novosphingobium_pentaromativorans
490	x__root	x__cellular_organisms	k__Bacteria	p__Proteobacteria	c__Alphaproteobacteria	o__Sphingomonadales	f__Sphingomonadaceae	g__Novosphingobium	s__Novosphingobium_pentaromativorans	x__Novosphingobium_pentaromativorans_US6-1
2518	x__root	x__cellular_organisms	k__Bacteria	p__Proteobacteria	c__Alphaproteobacteria	o__Sphingomonadales	f__Sphingomonadaceae	g__Sphingobium
244	x__root	x__cellular_organisms	k__Bacteria	p__Proteobacteria	c__Alphaproteobacteria	o__Sphingomonadales	f__Sphingomonadaceae	g__Sphingobium	x__unclassified_Sphingobium
534	x__root	x__cellular_organisms	k__Bacteria	p__Proteobacteria	c__Alphaproteobacteria	o__Sphingomonadales	f__Sphingomonadaceae	g__Sphingobium	x__unclassified_Sphingobium	s__Sphingobium_sp._TKS
522	x__root	x__cellular_organisms	k__Bacteria	p__Proteobacteria	c__Alphaproteobacteria	o__Sphingomonadales	f__Sphingomonadaceae	g__Sphingobium	x__unclassified_Sphingobium	s__Sphingobium_sp._YG1
509	x__root	x__cellular_organisms	k__Bacteria	p__Proteobacteria	c__Alphaproteobacteria	o__Sphingomonadales	f__Sphingomonadaceae	g__Sphingobium	x__unclassified_Sphingobium	s__Sphingobium_sp._SYK-6
509	x__root	x__cellular_organisms	k__Bacteria	p__Proteobacteria	c__Alphaproteobacteria	o__Sphingomonadales	f__Sphingomonadaceae	g__Sphingobium	x__unclassified_Sphingobium	s__Sphingobium_sp._CAP-1
453	x__root	x__cellular_organisms	k__Bacteria	p__Proteobacteria	c__Alphaproteobacteria	o__Sphingomonadales	f__Sphingomonadaceae	g__Sphingobium	x__unclassified_Sphingobium	s__Sphingobium_sp._RAC03
447	x__root	x__cellular_organisms	k__Bacteria	p__Proteobacteria	c__Alphaproteobacteria	o__Sphingomonadales	f__Sphingomonadaceae	g__Sphingobium	x__unclassified_Sphingobium	s__Sphingobium_sp._KCTC_72723
336	x__root	x__cellular_organisms	k__Bacteria	p__Proteobacteria	c__Alphaproteobacteria	o__Sphingomonadales	f__Sphingomonadaceae	g__Sphingobium	x__unclassified_Sphingobium	s__Sphingobium_sp._Cam5-1
317	x__root	x__cellular_organisms	k__Bacteria	p__Proteobacteria	c__Alphaproteobacteria	o__Sphingomonadales	f__Sphingomonadaceae	g__Sphingobium	x__unclassified_Sphingobium	s__Sphingobium_sp._SCG-1
269	x__root	x__cellular_organisms	k__Bacteria	p__Proteobacteria	c__Alphaproteobacteria	o__Sphingomonadales	f__Sphingomonadaceae	g__Sphingobium	x__unclassified_Sphingobium	s__Sphingobium_sp._EP60837
221	x__root	x__cellular_organisms	k__Bacteria	p__Proteobacteria	c__Alphaproteobacteria	o__Sphingomonadales	f__Sphingomonadaceae	g__Sphingobium	x__unclassified_Sphingobium	s__Sphingobium_sp._MI1205
169	x__root	x__cellular_organisms	k__Bacteria	p__Proteobacteria	c__Alphaproteobacteria	o__Sphingomonadales	f__Sphingomonadaceae	g__Sphingobium	x__unclassified_Sphingobium	s__Sphingobium_sp._PAMC28499
92	x__root	x__cellular_organisms	k__Bacteria	p__Proteobacteria	c__Alphaproteobacteria	o__Sphingomonadales	f__Sphingomonadaceae	g__Sphingobium	x__unclassified_Sphingobium	s__Sphingobium_sp._YBL2
68	x__root	x__cellular_organisms	k__Bacteria	p__Proteobacteria	c__Alphaproteobacteria	o__Sphingomonadales	f__Sphingomonadaceae	g__Sphingobium	x__unclassified_Sphingobium	s__Sphingobium_sp._RSMS
13	x__root	x__cellular_organisms	k__Bacteria	p__Proteobacteria	c__Alphaproteobacteria	o__Sphingomonadales	f__Sphingomonadaceae	g__Sphingobium	x__unclassified_Sphingobium	s__Sphingobium_sp._LF-16
1414	x__root	x__cellular_organisms	k__Bacteria	p__Proteobacteria	c__Alphaproteobacteria	o__Sphingomonadales	f__Sphingomonadaceae	g__Sphingobium	s__Sphingobium_yanoikuyae
558	x__root	x__cellular_organisms	k__Bacteria	p__Proteobacteria	c__Alphaproteobacteria	o__Sphingomonadales	f__Sphingomonadaceae	g__Sphingobium	s__Sphingobium_amiense
558	x__root	x__cellular_organisms	k__Bacteria	p__Proteobacteria	c__Alphaproteobacteria	o__Sphingomonadales	f__Sphingomonadaceae	g__Sphingobium	s__Sphingobium_hydrophobicum
463	x__root	x__cellular_organisms	k__Bacteria	p__Proteobacteria	c__Alphaproteobacteria	o__Sphingomonadales	f__Sphingomonadaceae	g__Sphingobium	s__Sphingobium_cloacae
0	x__root	x__cellular_organisms	k__Bacteria	p__Proteobacteria	c__Alphaproteobacteria	o__Sphingomonadales	f__Sphingomonadaceae	g__Sphingobium	s__Sphingobium_japonicum
439	x__root	x__cellular_organisms	k__Bacteria	p__Proteobacteria	c__Alphaproteobacteria	o__Sphingomonadales	f__Sphingomonadaceae	g__Sphingobium	s__Sphingobium_japonicum	x__Sphingobium_japonicum_UT26S
0	x__root	x__cellular_organisms	k__Bacteria	p__Proteobacteria	c__Alphaproteobacteria	o__Sphingomonadales	f__Sphingomonadaceae	g__Sphingobium	s__Sphingobium_chlorophenolicum
435	x__root	x__cellular_organisms	k__Bacteria	p__Proteobacteria	c__Alphaproteobacteria	o__Sphingomonadales	f__Sphingomonadaceae	g__Sphingobium	s__Sphingobium_chlorophenolicum	x__Sphingobium_chlorophenolicum_L-1
294	x__root	x__cellular_organisms	k__Bacteria	p__Proteobacteria	c__Alphaproteobacteria	o__Sphingomonadales	f__Sphingomonadaceae	g__Sphingobium	s__Sphingobium_herbicidovorans
280	x__root	x__cellular_organisms	k__Bacteria	p__Proteobacteria	c__Alphaproteobacteria	o__Sphingomonadales	f__Sphingomonadaceae	g__Sphingobium	s__Sphingobium_baderi
0	x__root	x__cellular_organisms	k__Bacteria	p__Proteobacteria	c__Alphaproteobacteria	o__Sphingomonadales	f__Sphingomonadaceae	g__Sphingobium	s__Sphingobium_fuliginis
101	x__root	x__cellular_organisms	k__Bacteria	p__Proteobacteria	c__Alphaproteobacteria	o__Sphingomonadales	f__Sphingomonadaceae	g__Sphingobium	s__Sphingobium_fuliginis	x__Sphingobium_fuliginis_ATCC_27551
68	x__root	x__cellular_organisms	k__Bacteria	p__Proteobacteria	c__Alphaproteobacteria	o__Sphingomonadales	f__Sphingomonadaceae	g__Sphingobium	s__Sphingobium_barthaii
0	x__root	x__cellular_organisms	k__Bacteria	p__Proteobacteria	c__Alphaproteobacteria	o__Sphingomonadales	f__Sphingomonadaceae	g__Sphingobium	s__Sphingobium_indicum
6	x__root	x__cellular_organisms	k__Bacteria	p__Proteobacteria	c__Alphaproteobacteria	o__Sphingomonadales	f__Sphingomonadaceae	g__Sphingobium	s__Sphingobium_indicum	x__Sphingobium_indicum_B90A
1	x__root	x__cellular_organisms	k__Bacteria	p__Proteobacteria	c__Alphaproteobacteria	o__Sphingomonadales	f__Sphingomonadaceae	g__Sphingobium	s__Sphingobium_chungbukense
1606	x__root	x__cellular_organisms	k__Bacteria	p__Proteobacteria	c__Alphaproteobacteria	o__Sphingomonadales	f__Sphingomonadaceae	g__Sphingopyxis
201	x__root	x__cellular_organisms	k__Bacteria	p__Proteobacteria	c__Alphaproteobacteria	o__Sphingomonadales	f__Sphingomonadaceae	g__Sphingopyxis	x__unclassified_Sphingopyxis
824	x__root	x__cellular_organisms	k__Bacteria	p__Proteobacteria	c__Alphaproteobacteria	o__Sphingomonadales	f__Sphingomonadaceae	g__Sphingopyxis	x__unclassified_Sphingopyxis	s__Sphingopyxis_sp._QXT-31
762	x__root	x__cellular_organisms	k__Bacteria	p__Proteobacteria	c__Alphaproteobacteria	o__Sphingomonadales	f__Sphingomonadaceae	g__Sphingopyxis	x__unclassified_Sphingopyxis	s__Sphingopyxis_sp._OPL5
733	x__root	x__cellular_organisms	k__Bacteria	p__Proteobacteria	c__Alphaproteobacteria	o__Sphingomonadales	f__Sphingomonadaceae	g__Sphingopyxis	x__unclassified_Sphingopyxis	s__Sphingopyxis_sp._FD7
658	x__root	x__cellular_organisms	k__Bacteria	p__Proteobacteria	c__Alphaproteobacteria	o__Sphingomonadales	f__Sphingomonadaceae	g__Sphingopyxis	x__unclassified_Sphingopyxis	s__Sphingopyxis_sp._PAMC25046
622	x__root	x__cellular_organisms	k__Bacteria	p__Proteobacteria	c__Alphaproteobacteria	o__Sphingomonadales	f__Sphingomonadaceae	g__Sphingopyxis	x__unclassified_Sphingopyxis	s__Sphingopyxis_sp._EG6
560	x__root	x__cellular_organisms	k__Bacteria	p__Proteobacteria	c__Alphaproteobacteria	o__Sphingomonadales	f__Sphingomonadaceae	g__Sphingopyxis	x__unclassified_Sphingopyxis	s__Sphingopyxis_sp._113P3
106	x__root	x__cellular_organisms	k__Bacteria	p__Proteobacteria	c__Alphaproteobacteria	o__Sphingomonadales	f__Sphingomonadaceae	g__Sphingopyxis	x__unclassified_Sphingopyxis	s__Sphingopyxis_sp._MG
76	x__root	x__cellular_organisms	k__Bacteria	p__Proteobacteria	c__Alphaproteobacteria	o__Sphingomonadales	f__Sphingomonadaceae	g__Sphingopyxis	x__unclassified_Sphingopyxis	s__Sphingopyxis_sp._LPB0140
1198	x__root	x__cellular_organisms	k__Bacteria	p__Proteobacteria	c__Alphaproteobacteria	o__Sphingomonadales	f__Sphingomonadaceae	g__Sphingopyxis	s__Sphingopyxis_macrogoltabida
560	x__root	x__cellular_organisms	k__Bacteria	p__Proteobacteria	c__Alphaproteobacteria	o__Sphingomonadales	f__Sphingomonadaceae	g__Sphingopyxis	s__Sphingopyxis_fribergensis
0	x__root	x__cellular_organisms	k__Bacteria	p__Proteobacteria	c__Alphaproteobacteria	o__Sphingomonadales	f__Sphingomonadaceae	g__Sphingopyxis	s__Sphingopyxis_terrae
0	x__root	x__cellular_organisms	k__Bacteria	p__Proteobacteria	c__Alphaproteobacteria	o__Sphingomonadales	f__Sphingomonadaceae	g__Sphingopyxis	s__Sphingopyxis_terrae	x__Sphingopyxis_terrae_subsp._terrae
558	x__root	x__cellular_organisms	k__Bacteria	p__Proteobacteria	c__Alphaproteobacteria	o__Sphingomonadales	f__Sphingomonadaceae	g__Sphingopyxis	s__Sphingopyxis_terrae	x__Sphingopyxis_terrae_subsp._terrae	x__Sphingopyxis_terrae_subsp._terrae_NBRC_15098
554	x__root	x__cellular_organisms	k__Bacteria	p__Proteobacteria	c__Alphaproteobacteria	o__Sphingomonadales	f__Sphingomonadaceae	g__Sphingopyxis	s__Sphingopyxis_lindanitolerans
0	x__root	x__cellular_organisms	k__Bacteria	p__Proteobacteria	c__Alphaproteobacteria	o__Sphingomonadales	f__Sphingomonadaceae	g__Sphingopyxis	s__Sphingopyxis_alaskensis
439	x__root	x__cellular_organisms	k__Bacteria	p__Proteobacteria	c__Alphaproteobacteria	o__Sphingomonadales	f__Sphingomonadaceae	g__Sphingopyxis	s__Sphingopyxis_alaskensis	x__Sphingopyxis_alaskensis_RB2256
293	x__root	x__cellular_organisms	k__Bacteria	p__Proteobacteria	c__Alphaproteobacteria	o__Sphingomonadales	f__Sphingomonadaceae	g__Sphingopyxis	s__Sphingopyxis_granuli
0	x__root	x__cellular_organisms	k__Bacteria	p__Proteobacteria	c__Alphaproteobacteria	o__Sphingomonadales	f__Sphingomonadaceae	g__Sphingorhabdus
103	x__root	x__cellular_organisms	k__Bacteria	p__Proteobacteria	c__Alphaproteobacteria	o__Sphingomonadales	f__Sphingomonadaceae	g__Sphingorhabdus	x__unclassified_Sphingorhabdus
311	x__root	x__cellular_organisms	k__Bacteria	p__Proteobacteria	c__Alphaproteobacteria	o__Sphingomonadales	f__Sphingomonadaceae	g__Sphingorhabdus	x__unclassified_Sphingorhabdus	s__Sphingorhabdus_sp._M41
219	x__root	x__cellular_organisms	k__Bacteria	p__Proteobacteria	c__Alphaproteobacteria	o__Sphingomonadales	f__Sphingomonadaceae	g__Sphingorhabdus	x__unclassified_Sphingorhabdus	s__Sphingorhabdus_sp._YGSMI21
148	x__root	x__cellular_organisms	k__Bacteria	p__Proteobacteria	c__Alphaproteobacteria	o__Sphingomonadales	f__Sphingomonadaceae	g__Sphingorhabdus	x__unclassified_Sphingorhabdus	s__Sphingorhabdus_sp._SMR4y
65	x__root	x__cellular_organisms	k__Bacteria	p__Proteobacteria	c__Alphaproteobacteria	o__Sphingomonadales	f__Sphingomonadaceae	g__Sphingorhabdus	x__unclassified_Sphingorhabdus	s__Sphingorhabdus_sp._JK6
449	x__root	x__cellular_organisms	k__Bacteria	p__Proteobacteria	c__Alphaproteobacteria	o__Sphingomonadales	f__Sphingomonadaceae	g__Sphingorhabdus	s__Sphingorhabdus_lacus
0	x__root	x__cellular_organisms	k__Bacteria	p__Proteobacteria	c__Alphaproteobacteria	o__Sphingomonadales	f__Sphingomonadaceae	g__Sphingosinithalassobacter
13	x__root	x__cellular_organisms	k__Bacteria	p__Proteobacteria	c__Alphaproteobacteria	o__Sphingomonadales	f__Sphingomonadaceae	g__Sphingosinithalassobacter	x__unclassified_Sphingosinithalassobacter
540	x__root	x__cellular_organisms	k__Bacteria	p__Proteobacteria	c__Alphaproteobacteria	o__Sphingomonadales	f__Sphingomonadaceae	g__Sphingosinithalassobacter	x__unclassified_Sphingosinithalassobacter	s__Sphingosinithalassobacter_sp._CS137
519	x__root	x__cellular_organisms	k__Bacteria	p__Proteobacteria	c__Alphaproteobacteria	o__Sphingomonadales	f__Sphingomonadaceae	g__Sphingosinithalassobacter	x__unclassified_Sphingosinithalassobacter	s__Sphingosinithalassobacter_sp._zrk23
458	x__root	x__cellular_organisms	k__Bacteria	p__Proteobacteria	c__Alphaproteobacteria	o__Sphingomonadales	f__Sphingomonadaceae	g__Blastomonas
0	x__root	x__cellular_organisms	k__Bacteria	p__Proteobacteria	c__Alphaproteobacteria	o__Sphingomonadales	f__Sphingomonadaceae	g__Blastomonas	x__unclassified_Blastomonas
254	x__root	x__cellular_organisms	k__Bacteria	p__Proteobacteria	c__Alphaproteobacteria	o__Sphingomonadales	f__Sphingomonadaceae	g__Blastomonas	x__unclassified_Blastomonas	s__Blastomonas_sp._RAC04
163	x__root	x__cellular_organisms	k__Bacteria	p__Proteobacteria	c__Alphaproteobacteria	o__Sphingomonadales	f__Sphingomonadaceae	g__Blastomonas	s__Blastomonas_fulva
0	x__root	x__cellular_organisms	k__Bacteria	p__Proteobacteria	c__Alphaproteobacteria	o__Sphingomonadales	f__Sphingomonadaceae	g__Rhizorhabdus
775	x__root	x__cellular_organisms	k__Bacteria	p__Proteobacteria	c__Alphaproteobacteria	o__Sphingomonadales	f__Sphingomonadaceae	g__Rhizorhabdus	s__Rhizorhabdus_dicambivorans
0	x__root	x__cellular_organisms	k__Bacteria	p__Proteobacteria	c__Alphaproteobacteria	o__Sphingomonadales	f__Sphingomonadaceae	g__Allosphingosinicella
741	x__root	x__cellular_organisms	k__Bacteria	p__Proteobacteria	c__Alphaproteobacteria	o__Sphingomonadales	f__Sphingomonadaceae	g__Allosphingosinicella	s__Allosphingosinicella_indica
23	x__root	x__cellular_organisms	k__Bacteria	p__Proteobacteria	c__Alphaproteobacteria	o__Sphingomonadales	f__Sphingomonadaceae	g__Parasphingopyxis
488	x__root	x__cellular_organisms	k__Bacteria	p__Proteobacteria	c__Alphaproteobacteria	o__Sphingomonadales	f__Sphingomonadaceae	g__Parasphingopyxis	s__Parasphingopyxis_algicola
0	x__root	x__cellular_organisms	k__Bacteria	p__Proteobacteria	c__Alphaproteobacteria	o__Sphingomonadales	f__Sphingomonadaceae	g__Parasphingopyxis	x__unclassified_Parasphingopyxis
119	x__root	x__cellular_organisms	k__Bacteria	p__Proteobacteria	c__Alphaproteobacteria	o__Sphingomonadales	f__Sphingomonadaceae	g__Parasphingopyxis	x__unclassified_Parasphingopyxis	s__Parasphingopyxis_sp._CP4
0	x__root	x__cellular_organisms	k__Bacteria	p__Proteobacteria	c__Alphaproteobacteria	o__Sphingomonadales	f__Sphingomonadaceae	g__Citromicrobium
0	x__root	x__cellular_organisms	k__Bacteria	p__Proteobacteria	c__Alphaproteobacteria	o__Sphingomonadales	f__Sphingomonadaceae	g__Citromicrobium	x__unclassified_Citromicrobium
559	x__root	x__cellular_organisms	k__Bacteria	p__Proteobacteria	c__Alphaproteobacteria	o__Sphingomonadales	f__Sphingomonadaceae	g__Citromicrobium	x__unclassified_Citromicrobium	s__Citromicrobium_sp._JL477
0	x__root	x__cellular_organisms	k__Bacteria	p__Proteobacteria	c__Alphaproteobacteria	o__Sphingomonadales	f__Sphingomonadaceae	g__Novosphingopyxis
0	x__root	x__cellular_organisms	k__Bacteria	p__Proteobacteria	c__Alphaproteobacteria	o__Sphingomonadales	f__Sphingomonadaceae	g__Novosphingopyxis	x__unclassified_Novosphingopyxis
464	x__root	x__cellular_organisms	k__Bacteria	p__Proteobacteria	c__Alphaproteobacteria	o__Sphingomonadales	f__Sphingomonadaceae	g__Novosphingopyxis	x__unclassified_Novosphingopyxis	s__Novosphingopyxis_sp._PB63
0	x__root	x__cellular_organisms	k__Bacteria	p__Proteobacteria	c__Alphaproteobacteria	o__Sphingomonadales	f__Sphingomonadaceae	g__Tardibacter
370	x__root	x__cellular_organisms	k__Bacteria	p__Proteobacteria	c__Alphaproteobacteria	o__Sphingomonadales	f__Sphingomonadaceae	g__Tardibacter	s__Tardibacter_chloracetimidivorans
0	x__root	x__cellular_organisms	k__Bacteria	p__Proteobacteria	c__Alphaproteobacteria	o__Sphingomonadales	f__Sphingomonadaceae	g__Parasphingorhabdus
0	x__root	x__cellular_organisms	k__Bacteria	p__Proteobacteria	c__Alphaproteobacteria	o__Sphingomonadales	f__Sphingomonadaceae	g__Parasphingorhabdus	x__unclassified_Parasphingorhabdus
140	x__root	x__cellular_organisms	k__Bacteria	p__Proteobacteria	c__Alphaproteobacteria	o__Sphingomonadales	f__Sphingomonadaceae	g__Parasphingorhabdus	x__unclassified_Parasphingorhabdus	s__Parasphingorhabdus_sp._JHSY0214
0	x__root	x__cellular_organisms	k__Bacteria	p__Proteobacteria	c__Alphaproteobacteria	o__Sphingomonadales	f__Sphingomonadaceae	g__Zymomonas
26	x__root	x__cellular_organisms	k__Bacteria	p__Proteobacteria	c__Alphaproteobacteria	o__Sphingomonadales	f__Sphingomonadaceae	g__Zymomonas	s__Zymomonas_mobilis
0	x__root	x__cellular_organisms	k__Bacteria	p__Proteobacteria	c__Alphaproteobacteria	o__Sphingomonadales	f__Sphingomonadaceae	g__Zymomonas	s__Zymomonas_mobilis	x__Zymomonas_mobilis_subsp._pomaceae
67	x__root	x__cellular_organisms	k__Bacteria	p__Proteobacteria	c__Alphaproteobacteria	o__Sphingomonadales	f__Sphingomonadaceae	g__Zymomonas	s__Zymomonas_mobilis	x__Zymomonas_mobilis_subsp._pomaceae	x__Zymomonas_mobilis_subsp._pomaceae_ATCC_29192
5	x__root	x__cellular_organisms	k__Bacteria	p__Proteobacteria	c__Alphaproteobacteria	o__Sphingomonadales	f__Sphingomonadaceae	g__Zymomonas	s__Zymomonas_mobilis	x__Zymomonas_mobilis_subsp._mobilis
6	x__root	x__cellular_organisms	k__Bacteria	p__Proteobacteria	c__Alphaproteobacteria	o__Sphingomonadales	f__Sphingomonadaceae	g__Zymomonas	s__Zymomonas_mobilis	x__Zymomonas_mobilis_subsp._mobilis	x__Zymomonas_mobilis_subsp._mobilis_NCIMB_11163
6	x__root	x__cellular_organisms	k__Bacteria	p__Proteobacteria	c__Alphaproteobacteria	o__Sphingomonadales	f__Sphingomonadaceae	g__Zymomonas	s__Zymomonas_mobilis	x__Zymomonas_mobilis_subsp._mobilis	x__Zymomonas_mobilis_subsp._mobilis_ATCC_29191
1	x__root	x__cellular_organisms	k__Bacteria	p__Proteobacteria	c__Alphaproteobacteria	o__Sphingomonadales	f__Sphingomonadaceae	g__Zymomonas	s__Zymomonas_mobilis	x__Zymomonas_mobilis_subsp._mobilis	x__Zymomonas_mobilis_subsp._mobilis_ATCC_10988
1114	x__root	x__cellular_organisms	k__Bacteria	p__Proteobacteria	c__Alphaproteobacteria	o__Sphingomonadales	f__Erythrobacteraceae
204	x__root	x__cellular_organisms	k__Bacteria	p__Proteobacteria	c__Alphaproteobacteria	o__Sphingomonadales	f__Erythrobacteraceae	x__Erythrobacter/Porphyrobacter_group
143	x__root	x__cellular_organisms	k__Bacteria	p__Proteobacteria	c__Alphaproteobacteria	o__Sphingomonadales	f__Erythrobacteraceae	x__Erythrobacter/Porphyrobacter_group	g__Erythrobacter
29	x__root	x__cellular_organisms	k__Bacteria	p__Proteobacteria	c__Alphaproteobacteria	o__Sphingomonadales	f__Erythrobacteraceae	x__Erythrobacter/Porphyrobacter_group	g__Erythrobacter	x__unclassified_Erythrobacter
610	x__root	x__cellular_organisms	k__Bacteria	p__Proteobacteria	c__Alphaproteobacteria	o__Sphingomonadales	f__Erythrobacteraceae	x__Erythrobacter/Porphyrobacter_group	g__Erythrobacter	x__unclassified_Erythrobacter	s__Erythrobacter_sp._HL-111
479	x__root	x__cellular_organisms	k__Bacteria	p__Proteobacteria	c__Alphaproteobacteria	o__Sphingomonadales	f__Erythrobacteraceae	x__Erythrobacter/Porphyrobacter_group	g__Erythrobacter	x__unclassified_Erythrobacter	s__Erythrobacter_sp._HKB08
372	x__root	x__cellular_organisms	k__Bacteria	p__Proteobacteria	c__Alphaproteobacteria	o__Sphingomonadales	f__Erythrobacteraceae	x__Erythrobacter/Porphyrobacter_group	g__Erythrobacter	x__unclassified_Erythrobacter	s__Erythrobacter_sp._6D36
290	x__root	x__cellular_organisms	k__Bacteria	p__Proteobacteria	c__Alphaproteobacteria	o__Sphingomonadales	f__Erythrobacteraceae	x__Erythrobacter/Porphyrobacter_group	g__Erythrobacter	x__unclassified_Erythrobacter	s__Erythrobacter_sp._A30-3
246	x__root	x__cellular_organisms	k__Bacteria	p__Proteobacteria	c__Alphaproteobacteria	o__Sphingomonadales	f__Erythrobacteraceae	x__Erythrobacter/Porphyrobacter_group	g__Erythrobacter	x__unclassified_Erythrobacter	s__Erythrobacter_sp._KY5
171	x__root	x__cellular_organisms	k__Bacteria	p__Proteobacteria	c__Alphaproteobacteria	o__Sphingomonadales	f__Erythrobacteraceae	x__Erythrobacter/Porphyrobacter_group	g__Erythrobacter	x__unclassified_Erythrobacter	s__Erythrobacter_sp._THAF29
557	x__root	x__cellular_organisms	k__Bacteria	p__Proteobacteria	c__Alphaproteobacteria	o__Sphingomonadales	f__Erythrobacteraceae	x__Erythrobacter/Porphyrobacter_group	g__Erythrobacter	s__Erythrobacter_litoralis
387	x__root	x__cellular_organisms	k__Bacteria	p__Proteobacteria	c__Alphaproteobacteria	o__Sphingomonadales	f__Erythrobacteraceae	x__Erythrobacter/Porphyrobacter_group	g__Erythrobacter	s__Erythrobacter_litoralis	x__Erythrobacter_litoralis_HTCC2594
613	x__root	x__cellular_organisms	k__Bacteria	p__Proteobacteria	c__Alphaproteobacteria	o__Sphingomonadales	f__Erythrobacteraceae	x__Erythrobacter/Porphyrobacter_group	g__Erythrobacter	s__Erythrobacter_neustonensis
455	x__root	x__cellular_organisms	k__Bacteria	p__Proteobacteria	c__Alphaproteobacteria	o__Sphingomonadales	f__Erythrobacteraceae	x__Erythrobacter/Porphyrobacter_group	g__Erythrobacter	s__Erythrobacter_mangrovi
344	x__root	x__cellular_organisms	k__Bacteria	p__Proteobacteria	c__Alphaproteobacteria	o__Sphingomonadales	f__Erythrobacteraceae	x__Erythrobacter/Porphyrobacter_group	g__Erythrobacter	s__Erythrobacter_aureus
0	x__root	x__cellular_organisms	k__Bacteria	p__Proteobacteria	c__Alphaproteobacteria	o__Sphingomonadales	f__Erythrobacteraceae	x__Erythrobacter/Porphyrobacter_group	g__Porphyrobacter
161	x__root	x__cellular_organisms	k__Bacteria	p__Proteobacteria	c__Alphaproteobacteria	o__Sphingomonadales	f__Erythrobacteraceae	x__Erythrobacter/Porphyrobacter_group	g__Porphyrobacter	x__unclassified_Porphyrobacter
1279	x__root	x__cellular_organisms	k__Bacteria	p__Proteobacteria	c__Alphaproteobacteria	o__Sphingomonadales	f__Erythrobacteraceae	x__Erythrobacter/Porphyrobacter_group	g__Porphyrobacter	x__unclassified_Porphyrobacter	s__Porphyrobacter_sp._LM_6
824	x__root	x__cellular_organisms	k__Bacteria	p__Proteobacteria	c__Alphaproteobacteria	o__Sphingomonadales	f__Erythrobacteraceae	x__Erythrobacter/Porphyrobacter_group	g__Porphyrobacter	x__unclassified_Porphyrobacter	s__Porphyrobacter_sp._YT40
744	x__root	x__cellular_organisms	k__Bacteria	p__Proteobacteria	c__Alphaproteobacteria	o__Sphingomonadales	f__Erythrobacteraceae	x__Erythrobacter/Porphyrobacter_group	g__Porphyrobacter	x__unclassified_Porphyrobacter	s__Porphyrobacter_sp._CACIAM_03H1
508	x__root	x__cellular_organisms	k__Bacteria	p__Proteobacteria	c__Alphaproteobacteria	o__Sphingomonadales	f__Erythrobacteraceae	x__Erythrobacter/Porphyrobacter_group	g__Porphyrobacter	x__unclassified_Porphyrobacter	s__Porphyrobacter_sp._HT-58-2
76	x__root	x__cellular_organisms	k__Bacteria	p__Proteobacteria	c__Alphaproteobacteria	o__Sphingomonadales	f__Erythrobacteraceae	g__Altererythrobacter
9	x__root	x__cellular_organisms	k__Bacteria	p__Proteobacteria	c__Alphaproteobacteria	o__Sphingomonadales	f__Erythrobacteraceae	g__Altererythrobacter	x__unclassified_Altererythrobacter
890	x__root	x__cellular_organisms	k__Bacteria	p__Proteobacteria	c__Alphaproteobacteria	o__Sphingomonadales	f__Erythrobacteraceae	g__Altererythrobacter	x__unclassified_Altererythrobacter	s__Altererythrobacter_sp._B11
468	x__root	x__cellular_organisms	k__Bacteria	p__Proteobacteria	c__Alphaproteobacteria	o__Sphingomonadales	f__Erythrobacteraceae	g__Altererythrobacter	x__unclassified_Altererythrobacter	s__Altererythrobacter_sp._TH136
456	x__root	x__cellular_organisms	k__Bacteria	p__Proteobacteria	c__Alphaproteobacteria	o__Sphingomonadales	f__Erythrobacteraceae	g__Altererythrobacter	x__unclassified_Altererythrobacter	s__Altererythrobacter_sp._BO-6
151	x__root	x__cellular_organisms	k__Bacteria	p__Proteobacteria	c__Alphaproteobacteria	o__Sphingomonadales	f__Erythrobacteraceae	g__Altererythrobacter	x__unclassified_Altererythrobacter	s__Altererythrobacter_sp._ZODW24
663	x__root	x__cellular_organisms	k__Bacteria	p__Proteobacteria	c__Alphaproteobacteria	o__Sphingomonadales	f__Erythrobacteraceae	g__Altererythrobacter	s__Altererythrobacter_atlanticus
516	x__root	x__cellular_organisms	k__Bacteria	p__Proteobacteria	c__Alphaproteobacteria	o__Sphingomonadales	f__Erythrobacteraceae	g__Altererythrobacter	s__Altererythrobacter_ishigakiensis
327	x__root	x__cellular_organisms	k__Bacteria	p__Proteobacteria	c__Alphaproteobacteria	o__Sphingomonadales	f__Erythrobacteraceae	g__Altererythrobacter	s__Altererythrobacter_epoxidivorans
54	x__root	x__cellular_organisms	k__Bacteria	p__Proteobacteria	c__Alphaproteobacteria	o__Sphingomonadales	f__Erythrobacteraceae	g__Croceicoccus
1061	x__root	x__cellular_organisms	k__Bacteria	p__Proteobacteria	c__Alphaproteobacteria	o__Sphingomonadales	f__Erythrobacteraceae	g__Croceicoccus	s__Croceicoccus_marinus
598	x__root	x__cellular_organisms	k__Bacteria	p__Proteobacteria	c__Alphaproteobacteria	o__Sphingomonadales	f__Erythrobacteraceae	g__Croceicoccus	s__Croceicoccus_naphthovorans
0	x__root	x__cellular_organisms	k__Bacteria	p__Proteobacteria	c__Alphaproteobacteria	o__Sphingomonadales	f__Erythrobacteraceae	g__Croceicoccus	x__unclassified_Croceicoccus
422	x__root	x__cellular_organisms	k__Bacteria	p__Proteobacteria	c__Alphaproteobacteria	o__Sphingomonadales	f__Erythrobacteraceae	g__Croceicoccus	x__unclassified_Croceicoccus	s__Croceicoccus_sp._YJ47
57	x__root	x__cellular_organisms	k__Bacteria	p__Proteobacteria	c__Alphaproteobacteria	o__Sphingomonadales	f__Erythrobacteraceae	g__Tsuneonella
726	x__root	x__cellular_organisms	k__Bacteria	p__Proteobacteria	c__Alphaproteobacteria	o__Sphingomonadales	f__Erythrobacteraceae	g__Tsuneonella	s__Tsuneonella_amylolytica
483	x__root	x__cellular_organisms	k__Bacteria	p__Proteobacteria	c__Alphaproteobacteria	o__Sphingomonadales	f__Erythrobacteraceae	g__Tsuneonella	s__Tsuneonella_dongtanensis
392	x__root	x__cellular_organisms	k__Bacteria	p__Proteobacteria	c__Alphaproteobacteria	o__Sphingomonadales	f__Erythrobacteraceae	g__Tsuneonella	s__Tsuneonella_mangrovi
377	x__root	x__cellular_organisms	k__Bacteria	p__Proteobacteria	c__Alphaproteobacteria	o__Sphingomonadales	f__Erythrobacteraceae	g__Tsuneonella	s__Tsuneonella_flava
26	x__root	x__cellular_organisms	k__Bacteria	p__Proteobacteria	c__Alphaproteobacteria	o__Sphingomonadales	f__Erythrobacteraceae	g__Qipengyuania
620	x__root	x__cellular_organisms	k__Bacteria	p__Proteobacteria	c__Alphaproteobacteria	o__Sphingomonadales	f__Erythrobacteraceae	g__Qipengyuania	s__Qipengyuania_flava
615	x__root	x__cellular_organisms	k__Bacteria	p__Proteobacteria	c__Alphaproteobacteria	o__Sphingomonadales	f__Erythrobacteraceae	g__Qipengyuania	s__Qipengyuania_sediminis
297	x__root	x__cellular_organisms	k__Bacteria	p__Proteobacteria	c__Alphaproteobacteria	o__Sphingomonadales	f__Erythrobacteraceae	g__Qipengyuania	s__Qipengyuania_seohaensis
0	x__root	x__cellular_organisms	k__Bacteria	p__Proteobacteria	c__Alphaproteobacteria	o__Sphingomonadales	f__Erythrobacteraceae	g__Paraurantiacibacter
616	x__root	x__cellular_organisms	k__Bacteria	p__Proteobacteria	c__Alphaproteobacteria	o__Sphingomonadales	f__Erythrobacteraceae	g__Paraurantiacibacter	s__Paraurantiacibacter_namhicola
2	x__root	x__cellular_organisms	k__Bacteria	p__Proteobacteria	c__Alphaproteobacteria	o__Sphingomonadales	f__Erythrobacteraceae	g__Aurantiacibacter
396	x__root	x__cellular_organisms	k__Bacteria	p__Proteobacteria	c__Alphaproteobacteria	o__Sphingomonadales	f__Erythrobacteraceae	g__Aurantiacibacter	s__Aurantiacibacter_gangjinensis
155	x__root	x__cellular_organisms	k__Bacteria	p__Proteobacteria	c__Alphaproteobacteria	o__Sphingomonadales	f__Erythrobacteraceae	g__Aurantiacibacter	s__Aurantiacibacter_atlanticus
0	x__root	x__cellular_organisms	k__Bacteria	p__Proteobacteria	c__Alphaproteobacteria	o__Sphingomonadales	f__Erythrobacteraceae	g__Pelagerythrobacter
538	x__root	x__cellular_organisms	k__Bacteria	p__Proteobacteria	c__Alphaproteobacteria	o__Sphingomonadales	f__Erythrobacteraceae	g__Pelagerythrobacter	s__Pelagerythrobacter_marensis
1	x__root	x__cellular_organisms	k__Bacteria	p__Proteobacteria	c__Alphaproteobacteria	o__Sphingomonadales	f__Sphingosinicellaceae
2	x__root	x__cellular_organisms	k__Bacteria	p__Proteobacteria	c__Alphaproteobacteria	o__Sphingomonadales	f__Sphingosinicellaceae	g__Sphingosinicella
0	x__root	x__cellular_organisms	k__Bacteria	p__Proteobacteria	c__Alphaproteobacteria	o__Sphingomonadales	f__Sphingosinicellaceae	g__Sphingosinicella	x__unclassified_Sphingosinicella
856	x__root	x__cellular_organisms	k__Bacteria	p__Proteobacteria	c__Alphaproteobacteria	o__Sphingomonadales	f__Sphingosinicellaceae	g__Sphingosinicella	x__unclassified_Sphingosinicella	s__Sphingosinicella_sp._BN140058
269	x__root	x__cellular_organisms	k__Bacteria	p__Proteobacteria	c__Alphaproteobacteria	o__Sphingomonadales	f__Sphingosinicellaceae	g__Sphingosinicella	x__unclassified_Sphingosinicella	s__Sphingosinicella_sp._UDD2
533	x__root	x__cellular_organisms	k__Bacteria	p__Proteobacteria	c__Alphaproteobacteria	o__Sphingomonadales	f__Sphingosinicellaceae	g__Sphingosinicella	s__Sphingosinicella_microcystinivorans
0	x__root	x__cellular_organisms	k__Bacteria	p__Proteobacteria	c__Alphaproteobacteria	o__Sphingomonadales	f__Sphingosinicellaceae	g__Sandaracinobacter
0	x__root	x__cellular_organisms	k__Bacteria	p__Proteobacteria	c__Alphaproteobacteria	o__Sphingomonadales	f__Sphingosinicellaceae	g__Sandaracinobacter	x__unclassified_Sandaracinobacter
698	x__root	x__cellular_organisms	k__Bacteria	p__Proteobacteria	c__Alphaproteobacteria	o__Sphingomonadales	f__Sphingosinicellaceae	g__Sandaracinobacter	x__unclassified_Sandaracinobacter	s__Sandaracinobacter_sp._M6
0	x__root	x__cellular_organisms	k__Bacteria	p__Proteobacteria	c__Alphaproteobacteria	o__Rhodobacterales
4843	x__root	x__cellular_organisms	k__Bacteria	p__Proteobacteria	c__Alphaproteobacteria	o__Rhodobacterales	f__Rhodobacteraceae
1394	x__root	x__cellular_organisms	k__Bacteria	p__Proteobacteria	c__Alphaproteobacteria	o__Rhodobacterales	f__Rhodobacteraceae	g__Paracoccus
14	x__root	x__cellular_organisms	k__Bacteria	p__Proteobacteria	c__Alphaproteobacteria	o__Rhodobacterales	f__Rhodobacteraceae	g__Paracoccus	x__unclassified_Paracoccus
623	x__root	x__cellular_organisms	k__Bacteria	p__Proteobacteria	c__Alphaproteobacteria	o__Rhodobacterales	f__Rhodobacteraceae	g__Paracoccus	x__unclassified_Paracoccus	s__Paracoccus_sp._MC1862
616	x__root	x__cellular_organisms	k__Bacteria	p__Proteobacteria	c__Alphaproteobacteria	o__Rhodobacterales	f__Rhodobacteraceae	g__Paracoccus	x__unclassified_Paracoccus	s__Paracoccus_sp._AK26
582	x__root	x__cellular_organisms	k__Bacteria	p__Proteobacteria	c__Alphaproteobacteria	o__Rhodobacterales	f__Rhodobacteraceae	g__Paracoccus	x__unclassified_Paracoccus	s__Paracoccus_sp._Arc7-R13
496	x__root	x__cellular_organisms	k__Bacteria	p__Proteobacteria	c__Alphaproteobacteria	o__Rhodobacterales	f__Rhodobacteraceae	g__Paracoccus	x__unclassified_Paracoccus	s__Paracoccus_sp._H4-D09
291	x__root	x__cellular_organisms	k__Bacteria	p__Proteobacteria	c__Alphaproteobacteria	o__Rhodobacterales	f__Rhodobacteraceae	g__Paracoccus	x__unclassified_Paracoccus	s__Paracoccus_sp._BM15
851	x__root	x__cellular_organisms	k__Bacteria	p__Proteobacteria	c__Alphaproteobacteria	o__Rhodobacterales	f__Rhodobacteraceae	g__Paracoccus	s__Paracoccus_sanguinis
847	x__root	x__cellular_organisms	k__Bacteria	p__Proteobacteria	c__Alphaproteobacteria	o__Rhodobacterales	f__Rhodobacteraceae	g__Paracoccus	s__Paracoccus_yeei
796	x__root	x__cellular_organisms	k__Bacteria	p__Proteobacteria	c__Alphaproteobacteria	o__Rhodobacterales	f__Rhodobacteraceae	g__Paracoccus	s__Paracoccus_pantotrophus
714	x__root	x__cellular_organisms	k__Bacteria	p__Proteobacteria	c__Alphaproteobacteria	o__Rhodobacterales	f__Rhodobacteraceae	g__Paracoccus	s__Paracoccus_liaowanqingii
667	x__root	x__cellular_organisms	k__Bacteria	p__Proteobacteria	c__Alphaproteobacteria	o__Rhodobacterales	f__Rhodobacteraceae	g__Paracoccus	s__Paracoccus_aminovorans
655	x__root	x__cellular_organisms	k__Bacteria	p__Proteobacteria	c__Alphaproteobacteria	o__Rhodobacterales	f__Rhodobacteraceae	g__Paracoccus	s__Paracoccus_zhejiangensis
609	x__root	x__cellular_organisms	k__Bacteria	p__Proteobacteria	c__Alphaproteobacteria	o__Rhodobacterales	f__Rhodobacteraceae	g__Paracoccus	s__Paracoccus_denitrificans
1	x__root	x__cellular_organisms	k__Bacteria	p__Proteobacteria	c__Alphaproteobacteria	o__Rhodobacterales	f__Rhodobacteraceae	g__Paracoccus	s__Paracoccus_denitrificans	x__Paracoccus_denitrificans_PD1222
0	x__root	x__cellular_organisms	k__Bacteria	p__Proteobacteria	c__Alphaproteobacteria	o__Rhodobacterales	f__Rhodobacteraceae	g__Paracoccus	s__Paracoccus_aminophilus
519	x__root	x__cellular_organisms	k__Bacteria	p__Proteobacteria	c__Alphaproteobacteria	o__Rhodobacterales	f__Rhodobacteraceae	g__Paracoccus	s__Paracoccus_aminophilus	x__Paracoccus_aminophilus_JCM_7686
517	x__root	x__cellular_organisms	k__Bacteria	p__Proteobacteria	c__Alphaproteobacteria	o__Rhodobacterales	f__Rhodobacteraceae	g__Paracoccus	s__Paracoccus_contaminans
424	x__root	x__cellular_organisms	k__Bacteria	p__Proteobacteria	c__Alphaproteobacteria	o__Rhodobacterales	f__Rhodobacteraceae	g__Paracoccus	s__Paracoccus_jeotgali
359	x__root	x__cellular_organisms	k__Bacteria	p__Proteobacteria	c__Alphaproteobacteria	o__Rhodobacterales	f__Rhodobacteraceae	g__Paracoccus	s__Paracoccus_suum
316	x__root	x__cellular_organisms	k__Bacteria	p__Proteobacteria	c__Alphaproteobacteria	o__Rhodobacterales	f__Rhodobacteraceae	g__Paracoccus	s__Paracoccus_kondratievae
119	x__root	x__cellular_organisms	k__Bacteria	p__Proteobacteria	c__Alphaproteobacteria	o__Rhodobacterales	f__Rhodobacteraceae	g__Paracoccus	s__Paracoccus_mutanolyticus
5	x__root	x__cellular_organisms	k__Bacteria	p__Proteobacteria	c__Alphaproteobacteria	o__Rhodobacterales	f__Rhodobacteraceae	g__Paracoccus	s__Paracoccus_marcusii
1	x__root	x__cellular_organisms	k__Bacteria	p__Proteobacteria	c__Alphaproteobacteria	o__Rhodobacterales	f__Rhodobacteraceae	g__Paracoccus	s__Paracoccus_methylutens
44	x__root	x__cellular_organisms	k__Bacteria	p__Proteobacteria	c__Alphaproteobacteria	o__Rhodobacterales	f__Rhodobacteraceae	g__Rhodobacter
2	x__root	x__cellular_organisms	k__Bacteria	p__Proteobacteria	c__Alphaproteobacteria	o__Rhodobacterales	f__Rhodobacteraceae	g__Rhodobacter	x__unclassified_Rhodobacter
827	x__root	x__cellular_organisms	k__Bacteria	p__Proteobacteria	c__Alphaproteobacteria	o__Rhodobacterales	f__Rhodobacteraceae	g__Rhodobacter	x__unclassified_Rhodobacter	s__Rhodobacter_sp._CZR27
608	x__root	x__cellular_organisms	k__Bacteria	p__Proteobacteria	c__Alphaproteobacteria	o__Rhodobacterales	f__Rhodobacteraceae	g__Rhodobacter	x__unclassified_Rhodobacter	s__Rhodobacter_sp._LPB0142
777	x__root	x__cellular_organisms	k__Bacteria	p__Proteobacteria	c__Alphaproteobacteria	o__Rhodobacterales	f__Rhodobacteraceae	g__Rhodobacter	s__Rhodobacter_capsulatus
522	x__root	x__cellular_organisms	k__Bacteria	p__Proteobacteria	c__Alphaproteobacteria	o__Rhodobacterales	f__Rhodobacteraceae	g__Rhodobacter	s__Rhodobacter_capsulatus	x__Rhodobacter_capsulatus_SB_1003
1180	x__root	x__cellular_organisms	k__Bacteria	p__Proteobacteria	c__Alphaproteobacteria	o__Rhodobacterales	f__Rhodobacteraceae	g__Rhodobacter	s__Rhodobacter_blasticus
0	x__root	x__cellular_organisms	k__Bacteria	p__Proteobacteria	c__Alphaproteobacteria	o__Rhodobacterales	f__Rhodobacteraceae	g__Cereibacter
2742	x__root	x__cellular_organisms	k__Bacteria	p__Proteobacteria	c__Alphaproteobacteria	o__Rhodobacterales	f__Rhodobacteraceae	g__Cereibacter	s__Cereibacter_sphaeroides
120	x__root	x__cellular_organisms	k__Bacteria	p__Proteobacteria	c__Alphaproteobacteria	o__Rhodobacterales	f__Rhodobacteraceae	g__Cereibacter	s__Cereibacter_sphaeroides	x__Rhodobacter_sphaeroides_KD131
60	x__root	x__cellular_organisms	k__Bacteria	p__Proteobacteria	c__Alphaproteobacteria	o__Rhodobacterales	f__Rhodobacteraceae	g__Cereibacter	s__Cereibacter_sphaeroides	x__Rhodobacter_sphaeroides_ATCC_17029
39	x__root	x__cellular_organisms	k__Bacteria	p__Proteobacteria	c__Alphaproteobacteria	o__Rhodobacterales	f__Rhodobacteraceae	g__Cereibacter	s__Cereibacter_sphaeroides	x__Rhodobacter_sphaeroides_WS8N
1	x__root	x__cellular_organisms	k__Bacteria	p__Proteobacteria	c__Alphaproteobacteria	o__Rhodobacterales	f__Rhodobacteraceae	g__Cereibacter	s__Cereibacter_sphaeroides	x__Rhodobacter_sphaeroides_2.4.1
136	x__root	x__cellular_organisms	k__Bacteria	p__Proteobacteria	c__Alphaproteobacteria	o__Rhodobacterales	f__Rhodobacteraceae	g__Sulfitobacter
41	x__root	x__cellular_organisms	k__Bacteria	p__Proteobacteria	c__Alphaproteobacteria	o__Rhodobacterales	f__Rhodobacteraceae	g__Sulfitobacter	x__unclassified_Sulfitobacter
419	x__root	x__cellular_organisms	k__Bacteria	p__Proteobacteria	c__Alphaproteobacteria	o__Rhodobacterales	f__Rhodobacteraceae	g__Sulfitobacter	x__unclassified_Sulfitobacter	s__Sulfitobacter_sp._AM1-D1
302	x__root	x__cellular_organisms	k__Bacteria	p__Proteobacteria	c__Alphaproteobacteria	o__Rhodobacterales	f__Rhodobacteraceae	g__Sulfitobacter	x__unclassified_Sulfitobacter	s__Sulfitobacter_sp._THAF37
221	x__root	x__cellular_organisms	k__Bacteria	p__Proteobacteria	c__Alphaproteobacteria	o__Rhodobacterales	f__Rhodobacteraceae	g__Sulfitobacter	x__unclassified_Sulfitobacter	s__Sulfitobacter_sp._D7
118	x__root	x__cellular_organisms	k__Bacteria	p__Proteobacteria	c__Alphaproteobacteria	o__Rhodobacterales	f__Rhodobacteraceae	g__Sulfitobacter	x__unclassified_Sulfitobacter	s__Sulfitobacter_sp._JL08
91	x__root	x__cellular_organisms	k__Bacteria	p__Proteobacteria	c__Alphaproteobacteria	o__Rhodobacterales	f__Rhodobacteraceae	g__Sulfitobacter	x__unclassified_Sulfitobacter	s__Sulfitobacter_sp._BSw21498
91	x__root	x__cellular_organisms	k__Bacteria	p__Proteobacteria	c__Alphaproteobacteria	o__Rhodobacterales	f__Rhodobacteraceae	g__Sulfitobacter	x__unclassified_Sulfitobacter	s__Sulfitobacter_sp._SK011
77	x__root	x__cellular_organisms	k__Bacteria	p__Proteobacteria	c__Alphaproteobacteria	o__Rhodobacterales	f__Rhodobacteraceae	g__Sulfitobacter	x__unclassified_Sulfitobacter	s__Sulfitobacter_sp._SK012
56	x__root	x__cellular_organisms	k__Bacteria	p__Proteobacteria	c__Alphaproteobacteria	o__Rhodobacterales	f__Rhodobacteraceae	g__Sulfitobacter	x__unclassified_Sulfitobacter	s__Sulfitobacter_sp._SK025
30	x__root	x__cellular_organisms	k__Bacteria	p__Proteobacteria	c__Alphaproteobacteria	o__Rhodobacterales	f__Rhodobacteraceae	g__Sulfitobacter	x__unclassified_Sulfitobacter	s__Sulfitobacter_sp._B30-2
541	x__root	x__cellular_organisms	k__Bacteria	p__Proteobacteria	c__Alphaproteobacteria	o__Rhodobacterales	f__Rhodobacteraceae	g__Sulfitobacter	s__Sulfitobacter_pseudonitzschiae
243	x__root	x__cellular_organisms	k__Bacteria	p__Proteobacteria	c__Alphaproteobacteria	o__Rhodobacterales	f__Rhodobacteraceae	g__Sulfitobacter	s__Sulfitobacter_mediterraneus
101	x__root	x__cellular_organisms	k__Bacteria	p__Proteobacteria	c__Alphaproteobacteria	o__Rhodobacterales	f__Rhodobacteraceae	g__Sulfitobacter	s__Sulfitobacter_pontiacus
2	x__root	x__cellular_organisms	k__Bacteria	p__Proteobacteria	c__Alphaproteobacteria	o__Rhodobacterales	f__Rhodobacteraceae	g__Sulfitobacter	s__Sulfitobacter_guttiformis
40	x__root	x__cellular_organisms	k__Bacteria	p__Proteobacteria	c__Alphaproteobacteria	o__Rhodobacterales	f__Rhodobacteraceae	g__Salipiger
899	x__root	x__cellular_organisms	k__Bacteria	p__Proteobacteria	c__Alphaproteobacteria	o__Rhodobacterales	f__Rhodobacteraceae	g__Salipiger	s__Salipiger_profundus
691	x__root	x__cellular_organisms	k__Bacteria	p__Proteobacteria	c__Alphaproteobacteria	o__Rhodobacterales	f__Rhodobacteraceae	g__Salipiger	s__Salipiger_pacificus
0	x__root	x__cellular_organisms	k__Bacteria	p__Proteobacteria	c__Alphaproteobacteria	o__Rhodobacterales	f__Rhodobacteraceae	g__Salipiger	x__unclassified_Salipiger
604	x__root	x__cellular_organisms	k__Bacteria	p__Proteobacteria	c__Alphaproteobacteria	o__Rhodobacterales	f__Rhodobacteraceae	g__Salipiger	x__unclassified_Salipiger	s__Yangia_sp._CCB-MM3
0	x__root	x__cellular_organisms	k__Bacteria	p__Proteobacteria	c__Alphaproteobacteria	o__Rhodobacterales	f__Rhodobacteraceae	g__Gemmobacter
0	x__root	x__cellular_organisms	k__Bacteria	p__Proteobacteria	c__Alphaproteobacteria	o__Rhodobacterales	f__Rhodobacteraceae	g__Gemmobacter	x__unclassified_Gemmobacter
2228	x__root	x__cellular_organisms	k__Bacteria	p__Proteobacteria	c__Alphaproteobacteria	o__Rhodobacterales	f__Rhodobacteraceae	g__Gemmobacter	x__unclassified_Gemmobacter	s__Gemmobacter_sp._HYN0069
214	x__root	x__cellular_organisms	k__Bacteria	p__Proteobacteria	c__Alphaproteobacteria	o__Rhodobacterales	f__Rhodobacteraceae	g__Roseovarius
382	x__root	x__cellular_organisms	k__Bacteria	p__Proteobacteria	c__Alphaproteobacteria	o__Rhodobacterales	f__Rhodobacteraceae	g__Roseovarius	x__unclassified_Roseovarius
319	x__root	x__cellular_organisms	k__Bacteria	p__Proteobacteria	c__Alphaproteobacteria	o__Rhodobacterales	f__Rhodobacteraceae	g__Roseovarius	x__unclassified_Roseovarius	s__Roseovarius_sp._THAF9
114	x__root	x__cellular_organisms	k__Bacteria	p__Proteobacteria	c__Alphaproteobacteria	o__Rhodobacterales	f__Rhodobacteraceae	g__Roseovarius	x__unclassified_Roseovarius	s__Roseovarius_sp._THAF27
112	x__root	x__cellular_organisms	k__Bacteria	p__Proteobacteria	c__Alphaproteobacteria	o__Rhodobacterales	f__Rhodobacteraceae	g__Roseovarius	x__unclassified_Roseovarius	s__Roseovarius_sp._THAF8
0	x__root	x__cellular_organisms	k__Bacteria	p__Proteobacteria	c__Alphaproteobacteria	o__Rhodobacterales	f__Rhodobacteraceae	g__Roseovarius	x__unclassified_Roseovarius	s__Roseovarius_sp._TM1035
41	x__root	x__cellular_organisms	k__Bacteria	p__Proteobacteria	c__Alphaproteobacteria	o__Rhodobacterales	f__Rhodobacteraceae	g__Roseovarius	x__unclassified_Roseovarius	s__Roseovarius_sp._TM1035	x__Roseovarius_sp._AK1035
632	x__root	x__cellular_organisms	k__Bacteria	p__Proteobacteria	c__Alphaproteobacteria	o__Rhodobacterales	f__Rhodobacteraceae	g__Roseovarius	s__Roseovarius_indicus
303	x__root	x__cellular_organisms	k__Bacteria	p__Proteobacteria	c__Alphaproteobacteria	o__Rhodobacterales	f__Rhodobacteraceae	g__Roseovarius	s__Roseovarius_faecimaris
99	x__root	x__cellular_organisms	k__Bacteria	p__Proteobacteria	c__Alphaproteobacteria	o__Rhodobacterales	f__Rhodobacteraceae	g__Roseovarius	s__Roseovarius_mucosus
193	x__root	x__cellular_organisms	k__Bacteria	p__Proteobacteria	c__Alphaproteobacteria	o__Rhodobacterales	f__Rhodobacteraceae	g__Rhodovulum
0	x__root	x__cellular_organisms	k__Bacteria	p__Proteobacteria	c__Alphaproteobacteria	o__Rhodobacterales	f__Rhodobacteraceae	g__Rhodovulum	x__unclassified_Rhodovulum
504	x__root	x__cellular_organisms	k__Bacteria	p__Proteobacteria	c__Alphaproteobacteria	o__Rhodobacterales	f__Rhodobacteraceae	g__Rhodovulum	x__unclassified_Rhodovulum	s__Rhodovulum_sp._P5
423	x__root	x__cellular_organisms	k__Bacteria	p__Proteobacteria	c__Alphaproteobacteria	o__Rhodobacterales	f__Rhodobacteraceae	g__Rhodovulum	x__unclassified_Rhodovulum	s__Rhodovulum_sp._MB263
638	x__root	x__cellular_organisms	k__Bacteria	p__Proteobacteria	c__Alphaproteobacteria	o__Rhodobacterales	f__Rhodobacteraceae	g__Rhodovulum	s__Rhodovulum_sulfidophilum
5	x__root	x__cellular_organisms	k__Bacteria	p__Proteobacteria	c__Alphaproteobacteria	o__Rhodobacterales	f__Rhodobacteraceae	g__Rhodovulum	s__Rhodovulum_sulfidophilum	x__Rhodovulum_sulfidophilum_DSM_1374
14	x__root	x__cellular_organisms	k__Bacteria	p__Proteobacteria	c__Alphaproteobacteria	o__Rhodobacterales	f__Rhodobacteraceae	g__Celeribacter
533	x__root	x__cellular_organisms	k__Bacteria	p__Proteobacteria	c__Alphaproteobacteria	o__Rhodobacterales	f__Rhodobacteraceae	g__Celeribacter	s__Celeribacter_indicus
416	x__root	x__cellular_organisms	k__Bacteria	p__Proteobacteria	c__Alphaproteobacteria	o__Rhodobacterales	f__Rhodobacteraceae	g__Celeribacter	s__Celeribacter_manganoxidans
283	x__root	x__cellular_organisms	k__Bacteria	p__Proteobacteria	c__Alphaproteobacteria	o__Rhodobacterales	f__Rhodobacteraceae	g__Celeribacter	s__Celeribacter_ethanolicus
151	x__root	x__cellular_organisms	k__Bacteria	p__Proteobacteria	c__Alphaproteobacteria	o__Rhodobacterales	f__Rhodobacteraceae	g__Celeribacter	s__Celeribacter_baekdonensis
119	x__root	x__cellular_organisms	k__Bacteria	p__Proteobacteria	c__Alphaproteobacteria	o__Rhodobacterales	f__Rhodobacteraceae	g__Celeribacter	s__Celeribacter_marinus
241	x__root	x__cellular_organisms	k__Bacteria	p__Proteobacteria	c__Alphaproteobacteria	o__Rhodobacterales	f__Rhodobacteraceae	g__Phaeobacter
467	x__root	x__cellular_organisms	k__Bacteria	p__Proteobacteria	c__Alphaproteobacteria	o__Rhodobacterales	f__Rhodobacteraceae	g__Phaeobacter	s__Phaeobacter_inhibens
299	x__root	x__cellular_organisms	k__Bacteria	p__Proteobacteria	c__Alphaproteobacteria	o__Rhodobacterales	f__Rhodobacteraceae	g__Phaeobacter	s__Phaeobacter_gallaeciensis
168	x__root	x__cellular_organisms	k__Bacteria	p__Proteobacteria	c__Alphaproteobacteria	o__Rhodobacterales	f__Rhodobacteraceae	g__Phaeobacter	s__Phaeobacter_piscinae
103	x__root	x__cellular_organisms	k__Bacteria	p__Proteobacteria	c__Alphaproteobacteria	o__Rhodobacterales	f__Rhodobacteraceae	g__Phaeobacter	s__Phaeobacter_porticola
0	x__root	x__cellular_organisms	k__Bacteria	p__Proteobacteria	c__Alphaproteobacteria	o__Rhodobacterales	f__Rhodobacteraceae	g__Phaeobacter	x__unclassified_Phaeobacter
23	x__root	x__cellular_organisms	k__Bacteria	p__Proteobacteria	c__Alphaproteobacteria	o__Rhodobacterales	f__Rhodobacteraceae	g__Phaeobacter	x__unclassified_Phaeobacter	s__Phaeobacter_sp._LSS9
0	x__root	x__cellular_organisms	k__Bacteria	p__Proteobacteria	c__Alphaproteobacteria	o__Rhodobacterales	f__Rhodobacteraceae	g__Paraoceanicella
1283	x__root	x__cellular_organisms	k__Bacteria	p__Proteobacteria	c__Alphaproteobacteria	o__Rhodobacterales	f__Rhodobacteraceae	g__Paraoceanicella	s__Paraoceanicella_profunda
83	x__root	x__cellular_organisms	k__Bacteria	p__Proteobacteria	c__Alphaproteobacteria	o__Rhodobacterales	f__Rhodobacteraceae	g__Leisingera
454	x__root	x__cellular_organisms	k__Bacteria	p__Proteobacteria	c__Alphaproteobacteria	o__Rhodobacterales	f__Rhodobacteraceae	g__Leisingera	s__Leisingera_aquaemixtae
171	x__root	x__cellular_organisms	k__Bacteria	p__Proteobacteria	c__Alphaproteobacteria	o__Rhodobacterales	f__Rhodobacteraceae	g__Leisingera	x__unclassified_Leisingera
77	x__root	x__cellular_organisms	k__Bacteria	p__Proteobacteria	c__Alphaproteobacteria	o__Rhodobacterales	f__Rhodobacteraceae	g__Leisingera	x__unclassified_Leisingera	s__Leisingera_sp._NJS204
67	x__root	x__cellular_organisms	k__Bacteria	p__Proteobacteria	c__Alphaproteobacteria	o__Rhodobacterales	f__Rhodobacteraceae	g__Leisingera	x__unclassified_Leisingera	s__Leisingera_sp._NJS201
0	x__root	x__cellular_organisms	k__Bacteria	p__Proteobacteria	c__Alphaproteobacteria	o__Rhodobacterales	f__Rhodobacteraceae	g__Leisingera	s__Leisingera_methylohalidivorans
306	x__root	x__cellular_organisms	k__Bacteria	p__Proteobacteria	c__Alphaproteobacteria	o__Rhodobacterales	f__Rhodobacteraceae	g__Leisingera	s__Leisingera_methylohalidivorans	x__Leisingera_methylohalidivorans_DSM_14336
0	x__root	x__cellular_organisms	k__Bacteria	p__Proteobacteria	c__Alphaproteobacteria	o__Rhodobacterales	f__Rhodobacteraceae	g__Defluviimonas
1034	x__root	x__cellular_organisms	k__Bacteria	p__Proteobacteria	c__Alphaproteobacteria	o__Rhodobacterales	f__Rhodobacteraceae	g__Defluviimonas	s__Defluviimonas_alba
0	x__root	x__cellular_organisms	k__Bacteria	p__Proteobacteria	c__Alphaproteobacteria	o__Rhodobacterales	f__Rhodobacteraceae	g__Tabrizicola
1013	x__root	x__cellular_organisms	k__Bacteria	p__Proteobacteria	c__Alphaproteobacteria	o__Rhodobacterales	f__Rhodobacteraceae	g__Tabrizicola	s__Tabrizicola_piscis
0	x__root	x__cellular_organisms	k__Bacteria	p__Proteobacteria	c__Alphaproteobacteria	o__Rhodobacterales	f__Rhodobacteraceae	g__Polymorphum
0	x__root	x__cellular_organisms	k__Bacteria	p__Proteobacteria	c__Alphaproteobacteria	o__Rhodobacterales	f__Rhodobacteraceae	g__Polymorphum	s__Polymorphum_gilvum
984	x__root	x__cellular_organisms	k__Bacteria	p__Proteobacteria	c__Alphaproteobacteria	o__Rhodobacterales	f__Rhodobacteraceae	g__Polymorphum	s__Polymorphum_gilvum	x__Polymorphum_gilvum_SL003B-26A1
4	x__root	x__cellular_organisms	k__Bacteria	p__Proteobacteria	c__Alphaproteobacteria	o__Rhodobacterales	f__Rhodobacteraceae	g__Ruegeria
0	x__root	x__cellular_organisms	k__Bacteria	p__Proteobacteria	c__Alphaproteobacteria	o__Rhodobacterales	f__Rhodobacteraceae	g__Ruegeria	s__Ruegeria_pomeroyi
427	x__root	x__cellular_organisms	k__Bacteria	p__Proteobacteria	c__Alphaproteobacteria	o__Rhodobacterales	f__Rhodobacteraceae	g__Ruegeria	s__Ruegeria_pomeroyi	x__Ruegeria_pomeroyi_DSS-3
23	x__root	x__cellular_organisms	k__Bacteria	p__Proteobacteria	c__Alphaproteobacteria	o__Rhodobacterales	f__Rhodobacteraceae	g__Ruegeria	x__unclassified_Ruegeria
174	x__root	x__cellular_organisms	k__Bacteria	p__Proteobacteria	c__Alphaproteobacteria	o__Rhodobacterales	f__Rhodobacteraceae	g__Ruegeria	x__unclassified_Ruegeria	s__Ruegeria_sp._TM1040
146	x__root	x__cellular_organisms	k__Bacteria	p__Proteobacteria	c__Alphaproteobacteria	o__Rhodobacterales	f__Rhodobacteraceae	g__Ruegeria	x__unclassified_Ruegeria	s__Ruegeria_sp._THAF33
70	x__root	x__cellular_organisms	k__Bacteria	p__Proteobacteria	c__Alphaproteobacteria	o__Rhodobacterales	f__Rhodobacteraceae	g__Ruegeria	x__unclassified_Ruegeria	s__Ruegeria_sp._AD91A
11	x__root	x__cellular_organisms	k__Bacteria	p__Proteobacteria	c__Alphaproteobacteria	o__Rhodobacterales	f__Rhodobacteraceae	g__Ruegeria	x__unclassified_Ruegeria	s__Ruegeria_sp._PR1b
0	x__root	x__cellular_organisms	k__Bacteria	p__Proteobacteria	c__Alphaproteobacteria	o__Rhodobacterales	f__Rhodobacteraceae	g__Roseivivax
398	x__root	x__cellular_organisms	k__Bacteria	p__Proteobacteria	c__Alphaproteobacteria	o__Rhodobacterales	f__Rhodobacteraceae	g__Roseivivax	x__unclassified_Roseivivax
371	x__root	x__cellular_organisms	k__Bacteria	p__Proteobacteria	c__Alphaproteobacteria	o__Rhodobacterales	f__Rhodobacteraceae	g__Roseivivax	x__unclassified_Roseivivax	s__Roseivivax_sp._THAF30
27	x__root	x__cellular_organisms	k__Bacteria	p__Proteobacteria	c__Alphaproteobacteria	o__Rhodobacterales	f__Rhodobacteraceae	g__Roseivivax	x__unclassified_Roseivivax	s__Roseivivax_sp._THAF197b
5	x__root	x__cellular_organisms	k__Bacteria	p__Proteobacteria	c__Alphaproteobacteria	o__Rhodobacterales	f__Rhodobacteraceae	g__Roseivivax	x__unclassified_Roseivivax	s__Roseivivax_sp._THAF40
100	x__root	x__cellular_organisms	k__Bacteria	p__Proteobacteria	c__Alphaproteobacteria	o__Rhodobacterales	f__Rhodobacteraceae	g__Thioclava
355	x__root	x__cellular_organisms	k__Bacteria	p__Proteobacteria	c__Alphaproteobacteria	o__Rhodobacterales	f__Rhodobacteraceae	g__Thioclava	s__Thioclava_electrotropha
306	x__root	x__cellular_organisms	k__Bacteria	p__Proteobacteria	c__Alphaproteobacteria	o__Rhodobacterales	f__Rhodobacteraceae	g__Thioclava	s__Thioclava_nitratireducens
0	x__root	x__cellular_organisms	k__Bacteria	p__Proteobacteria	c__Alphaproteobacteria	o__Rhodobacterales	f__Rhodobacteraceae	g__Sagittula
0	x__root	x__cellular_organisms	k__Bacteria	p__Proteobacteria	c__Alphaproteobacteria	o__Rhodobacterales	f__Rhodobacteraceae	g__Sagittula	x__unclassified_Sagittula
759	x__root	x__cellular_organisms	k__Bacteria	p__Proteobacteria	c__Alphaproteobacteria	o__Rhodobacterales	f__Rhodobacteraceae	g__Sagittula	x__unclassified_Sagittula	s__Sagittula_sp._P11
0	x__root	x__cellular_organisms	k__Bacteria	p__Proteobacteria	c__Alphaproteobacteria	o__Rhodobacterales	f__Rhodobacteraceae	g__Pelagibaca
710	x__root	x__cellular_organisms	k__Bacteria	p__Proteobacteria	c__Alphaproteobacteria	o__Rhodobacterales	f__Rhodobacteraceae	g__Pelagibaca	s__Pelagibaca_abyssi
0	x__root	x__cellular_organisms	k__Bacteria	p__Proteobacteria	c__Alphaproteobacteria	o__Rhodobacterales	f__Rhodobacteraceae	g__Pontivivens
0	x__root	x__cellular_organisms	k__Bacteria	p__Proteobacteria	c__Alphaproteobacteria	o__Rhodobacterales	f__Rhodobacteraceae	g__Pontivivens	x__unclassified_Pontivivens
704	x__root	x__cellular_organisms	k__Bacteria	p__Proteobacteria	c__Alphaproteobacteria	o__Rhodobacterales	f__Rhodobacteraceae	g__Pontivivens	x__unclassified_Pontivivens	s__Pontivivens_sp._MT2928
0	x__root	x__cellular_organisms	k__Bacteria	p__Proteobacteria	c__Alphaproteobacteria	o__Rhodobacterales	f__Rhodobacteraceae	g__Marinovum
0	x__root	x__cellular_organisms	k__Bacteria	p__Proteobacteria	c__Alphaproteobacteria	o__Rhodobacterales	f__Rhodobacteraceae	g__Marinovum	s__Marinovum_algicola
698	x__root	x__cellular_organisms	k__Bacteria	p__Proteobacteria	c__Alphaproteobacteria	o__Rhodobacterales	f__Rhodobacteraceae	g__Marinovum	s__Marinovum_algicola	x__Marinovum_algicola_DG_898
0	x__root	x__cellular_organisms	k__Bacteria	p__Proteobacteria	c__Alphaproteobacteria	o__Rhodobacterales	f__Rhodobacteraceae	g__Mameliella
663	x__root	x__cellular_organisms	k__Bacteria	p__Proteobacteria	c__Alphaproteobacteria	o__Rhodobacterales	f__Rhodobacteraceae	g__Mameliella	s__Mameliella_alba
0	x__root	x__cellular_organisms	k__Bacteria	p__Proteobacteria	c__Alphaproteobacteria	o__Rhodobacterales	f__Rhodobacteraceae	g__Pelagovum
592	x__root	x__cellular_organisms	k__Bacteria	p__Proteobacteria	c__Alphaproteobacteria	o__Rhodobacterales	f__Rhodobacteraceae	g__Pelagovum	s__Pelagovum_pacificum
0	x__root	x__cellular_organisms	k__Bacteria	p__Proteobacteria	c__Alphaproteobacteria	o__Rhodobacterales	f__Rhodobacteraceae	g__Silicimonas
528	x__root	x__cellular_organisms	k__Bacteria	p__Proteobacteria	c__Alphaproteobacteria	o__Rhodobacterales	f__Rhodobacteraceae	g__Silicimonas	s__Silicimonas_algicola
0	x__root	x__cellular_organisms	k__Bacteria	p__Proteobacteria	c__Alphaproteobacteria	o__Rhodobacterales	f__Rhodobacteraceae	g__Pseudooceanicola
505	x__root	x__cellular_organisms	k__Bacteria	p__Proteobacteria	c__Alphaproteobacteria	o__Rhodobacterales	f__Rhodobacteraceae	g__Pseudooceanicola	s__Pseudooceanicola_algae
0	x__root	x__cellular_organisms	k__Bacteria	p__Proteobacteria	c__Alphaproteobacteria	o__Rhodobacterales	f__Rhodobacteraceae	g__Actibacterium
0	x__root	x__cellular_organisms	k__Bacteria	p__Proteobacteria	c__Alphaproteobacteria	o__Rhodobacterales	f__Rhodobacteraceae	g__Actibacterium	x__unclassified_Actibacterium
485	x__root	x__cellular_organisms	k__Bacteria	p__Proteobacteria	c__Alphaproteobacteria	o__Rhodobacterales	f__Rhodobacteraceae	g__Actibacterium	x__unclassified_Actibacterium	s__Confluentimicrobium_sp._EMB200-NS6
0	x__root	x__cellular_organisms	k__Bacteria	p__Proteobacteria	c__Alphaproteobacteria	o__Rhodobacterales	f__Rhodobacteraceae	g__Roseibacterium
0	x__root	x__cellular_organisms	k__Bacteria	p__Proteobacteria	c__Alphaproteobacteria	o__Rhodobacterales	f__Rhodobacteraceae	g__Roseibacterium	s__Roseibacterium_elongatum
467	x__root	x__cellular_organisms	k__Bacteria	p__Proteobacteria	c__Alphaproteobacteria	o__Rhodobacterales	f__Rhodobacteraceae	g__Roseibacterium	s__Roseibacterium_elongatum	x__Roseibacterium_elongatum_DSM_19469
0	x__root	x__cellular_organisms	k__Bacteria	p__Proteobacteria	c__Alphaproteobacteria	o__Rhodobacterales	f__Rhodobacteraceae	g__Haematobacter
451	x__root	x__cellular_organisms	k__Bacteria	p__Proteobacteria	c__Alphaproteobacteria	o__Rhodobacterales	f__Rhodobacteraceae	g__Haematobacter	s__Haematobacter_massiliensis
0	x__root	x__cellular_organisms	k__Bacteria	p__Proteobacteria	c__Alphaproteobacteria	o__Rhodobacterales	f__Rhodobacteraceae	g__Pseudopuniceibacterium
434	x__root	x__cellular_organisms	k__Bacteria	p__Proteobacteria	c__Alphaproteobacteria	o__Rhodobacterales	f__Rhodobacteraceae	g__Pseudopuniceibacterium	s__Pseudopuniceibacterium_antarcticum
0	x__root	x__cellular_organisms	k__Bacteria	p__Proteobacteria	c__Alphaproteobacteria	o__Rhodobacterales	f__Rhodobacteraceae	g__Dinoroseobacter
0	x__root	x__cellular_organisms	k__Bacteria	p__Proteobacteria	c__Alphaproteobacteria	o__Rhodobacterales	f__Rhodobacteraceae	g__Dinoroseobacter	s__Dinoroseobacter_shibae
419	x__root	x__cellular_organisms	k__Bacteria	p__Proteobacteria	c__Alphaproteobacteria	o__Rhodobacterales	f__Rhodobacteraceae	g__Dinoroseobacter	s__Dinoroseobacter_shibae	x__Dinoroseobacter_shibae_DFL_12_=_DSM_16493
30	x__root	x__cellular_organisms	k__Bacteria	p__Proteobacteria	c__Alphaproteobacteria	o__Rhodobacterales	f__Rhodobacteraceae	g__Ketogulonicigenium
204	x__root	x__cellular_organisms	k__Bacteria	p__Proteobacteria	c__Alphaproteobacteria	o__Rhodobacterales	f__Rhodobacteraceae	g__Ketogulonicigenium	s__Ketogulonicigenium_vulgare
2	x__root	x__cellular_organisms	k__Bacteria	p__Proteobacteria	c__Alphaproteobacteria	o__Rhodobacterales	f__Rhodobacteraceae	g__Ketogulonicigenium	s__Ketogulonicigenium_vulgare	x__Ketogulonicigenium_vulgare_WSH-001
2	x__root	x__cellular_organisms	k__Bacteria	p__Proteobacteria	c__Alphaproteobacteria	o__Rhodobacterales	f__Rhodobacteraceae	g__Ketogulonicigenium	s__Ketogulonicigenium_vulgare	x__Ketogulonicigenium_vulgare_Y25
178	x__root	x__cellular_organisms	k__Bacteria	p__Proteobacteria	c__Alphaproteobacteria	o__Rhodobacterales	f__Rhodobacteraceae	g__Ketogulonicigenium	s__Ketogulonicigenium_robustum
0	x__root	x__cellular_organisms	k__Bacteria	p__Proteobacteria	c__Alphaproteobacteria	o__Rhodobacterales	f__Rhodobacteraceae	g__Brevirhabdus
386	x__root	x__cellular_organisms	k__Bacteria	p__Proteobacteria	c__Alphaproteobacteria	o__Rhodobacterales	f__Rhodobacteraceae	g__Brevirhabdus	s__Brevirhabdus_pacifica
6	x__root	x__cellular_organisms	k__Bacteria	p__Proteobacteria	c__Alphaproteobacteria	o__Rhodobacterales	f__Rhodobacteraceae	g__Octadecabacter
0	x__root	x__cellular_organisms	k__Bacteria	p__Proteobacteria	c__Alphaproteobacteria	o__Rhodobacterales	f__Rhodobacteraceae	g__Octadecabacter	x__unclassified_Octadecabacter
144	x__root	x__cellular_organisms	k__Bacteria	p__Proteobacteria	c__Alphaproteobacteria	o__Rhodobacterales	f__Rhodobacteraceae	g__Octadecabacter	x__unclassified_Octadecabacter	s__Octadecabacter_sp._SW4
0	x__root	x__cellular_organisms	k__Bacteria	p__Proteobacteria	c__Alphaproteobacteria	o__Rhodobacterales	f__Rhodobacteraceae	g__Octadecabacter	s__Octadecabacter_antarcticus
103	x__root	x__cellular_organisms	k__Bacteria	p__Proteobacteria	c__Alphaproteobacteria	o__Rhodobacterales	f__Rhodobacteraceae	g__Octadecabacter	s__Octadecabacter_antarcticus	x__Octadecabacter_antarcticus_307
0	x__root	x__cellular_organisms	k__Bacteria	p__Proteobacteria	c__Alphaproteobacteria	o__Rhodobacterales	f__Rhodobacteraceae	g__Octadecabacter	s__Octadecabacter_arcticus
86	x__root	x__cellular_organisms	k__Bacteria	p__Proteobacteria	c__Alphaproteobacteria	o__Rhodobacterales	f__Rhodobacteraceae	g__Octadecabacter	s__Octadecabacter_arcticus	x__Octadecabacter_arcticus_238
43	x__root	x__cellular_organisms	k__Bacteria	p__Proteobacteria	c__Alphaproteobacteria	o__Rhodobacterales	f__Rhodobacteraceae	g__Octadecabacter	s__Octadecabacter_temperatus
17	x__root	x__cellular_organisms	k__Bacteria	p__Proteobacteria	c__Alphaproteobacteria	o__Rhodobacterales	f__Rhodobacteraceae	g__Roseobacter
168	x__root	x__cellular_organisms	k__Bacteria	p__Proteobacteria	c__Alphaproteobacteria	o__Rhodobacterales	f__Rhodobacteraceae	g__Roseobacter	s__Roseobacter_ponti
100	x__root	x__cellular_organisms	k__Bacteria	p__Proteobacteria	c__Alphaproteobacteria	o__Rhodobacterales	f__Rhodobacteraceae	g__Roseobacter	s__Roseobacter_denitrificans
0	x__root	x__cellular_organisms	k__Bacteria	p__Proteobacteria	c__Alphaproteobacteria	o__Rhodobacterales	f__Rhodobacteraceae	g__Roseobacter	s__Roseobacter_litoralis
96	x__root	x__cellular_organisms	k__Bacteria	p__Proteobacteria	c__Alphaproteobacteria	o__Rhodobacterales	f__Rhodobacteraceae	g__Roseobacter	s__Roseobacter_litoralis	x__Roseobacter_litoralis_Och_149
0	x__root	x__cellular_organisms	k__Bacteria	p__Proteobacteria	c__Alphaproteobacteria	o__Rhodobacterales	f__Rhodobacteraceae	g__Oceanicola
0	x__root	x__cellular_organisms	k__Bacteria	p__Proteobacteria	c__Alphaproteobacteria	o__Rhodobacterales	f__Rhodobacteraceae	g__Oceanicola	x__unclassified_Oceanicola
353	x__root	x__cellular_organisms	k__Bacteria	p__Proteobacteria	c__Alphaproteobacteria	o__Rhodobacterales	f__Rhodobacteraceae	g__Oceanicola	x__unclassified_Oceanicola	s__Oceanicola_sp._D3
0	x__root	x__cellular_organisms	k__Bacteria	p__Proteobacteria	c__Alphaproteobacteria	o__Rhodobacterales	f__Rhodobacteraceae	g__Roseicitreum
308	x__root	x__cellular_organisms	k__Bacteria	p__Proteobacteria	c__Alphaproteobacteria	o__Rhodobacterales	f__Rhodobacteraceae	g__Roseicitreum	s__Roseicitreum_antarcticum
0	x__root	x__cellular_organisms	k__Bacteria	p__Proteobacteria	c__Alphaproteobacteria	o__Rhodobacterales	f__Rhodobacteraceae	g__Boseongicola
0	x__root	x__cellular_organisms	k__Bacteria	p__Proteobacteria	c__Alphaproteobacteria	o__Rhodobacterales	f__Rhodobacteraceae	g__Boseongicola	x__unclassified_Boseongicola
291	x__root	x__cellular_organisms	k__Bacteria	p__Proteobacteria	c__Alphaproteobacteria	o__Rhodobacterales	f__Rhodobacteraceae	g__Boseongicola	x__unclassified_Boseongicola	s__Boseongicola_sp._CCM32
0	x__root	x__cellular_organisms	k__Bacteria	p__Proteobacteria	c__Alphaproteobacteria	o__Rhodobacterales	f__Rhodobacteraceae	g__Epibacterium
208	x__root	x__cellular_organisms	k__Bacteria	p__Proteobacteria	c__Alphaproteobacteria	o__Rhodobacterales	f__Rhodobacteraceae	g__Epibacterium	s__Epibacterium_mobile
82	x__root	x__cellular_organisms	k__Bacteria	p__Proteobacteria	c__Alphaproteobacteria	o__Rhodobacterales	f__Rhodobacteraceae	g__Epibacterium	s__Epibacterium_mobile	x__Epibacterium_mobile_F1926
0	x__root	x__cellular_organisms	k__Bacteria	p__Proteobacteria	c__Alphaproteobacteria	o__Rhodobacterales	f__Rhodobacteraceae	g__Yoonia
287	x__root	x__cellular_organisms	k__Bacteria	p__Proteobacteria	c__Alphaproteobacteria	o__Rhodobacterales	f__Rhodobacteraceae	g__Yoonia	s__Yoonia_vestfoldensis
0	x__root	x__cellular_organisms	k__Bacteria	p__Proteobacteria	c__Alphaproteobacteria	o__Rhodobacterales	f__Rhodobacteraceae	g__Tateyamaria
282	x__root	x__cellular_organisms	k__Bacteria	p__Proteobacteria	c__Alphaproteobacteria	o__Rhodobacterales	f__Rhodobacteraceae	g__Tateyamaria	s__Tateyamaria_omphalii
0	x__root	x__cellular_organisms	k__Bacteria	p__Proteobacteria	c__Alphaproteobacteria	o__Rhodobacterales	f__Rhodobacteraceae	g__Jannaschia
0	x__root	x__cellular_organisms	k__Bacteria	p__Proteobacteria	c__Alphaproteobacteria	o__Rhodobacterales	f__Rhodobacteraceae	g__Jannaschia	x__unclassified_Jannaschia
273	x__root	x__cellular_organisms	k__Bacteria	p__Proteobacteria	c__Alphaproteobacteria	o__Rhodobacterales	f__Rhodobacteraceae	g__Jannaschia	x__unclassified_Jannaschia	s__Jannaschia_sp._CCS1
0	x__root	x__cellular_organisms	k__Bacteria	p__Proteobacteria	c__Alphaproteobacteria	o__Rhodobacterales	f__Rhodobacteraceae	g__Maribius
0	x__root	x__cellular_organisms	k__Bacteria	p__Proteobacteria	c__Alphaproteobacteria	o__Rhodobacterales	f__Rhodobacteraceae	g__Maribius	x__unclassified_Maribius
215	x__root	x__cellular_organisms	k__Bacteria	p__Proteobacteria	c__Alphaproteobacteria	o__Rhodobacterales	f__Rhodobacteraceae	g__Maribius	x__unclassified_Maribius	s__Maribius_sp._THAF1
0	x__root	x__cellular_organisms	k__Bacteria	p__Proteobacteria	c__Alphaproteobacteria	o__Rhodobacterales	f__Rhodobacteraceae	g__Antarctobacter
214	x__root	x__cellular_organisms	k__Bacteria	p__Proteobacteria	c__Alphaproteobacteria	o__Rhodobacterales	f__Rhodobacteraceae	g__Antarctobacter	s__Antarctobacter_heliothermus
0	x__root	x__cellular_organisms	k__Bacteria	p__Proteobacteria	c__Alphaproteobacteria	o__Rhodobacterales	f__Rhodobacteraceae	g__Thalassococcus
0	x__root	x__cellular_organisms	k__Bacteria	p__Proteobacteria	c__Alphaproteobacteria	o__Rhodobacterales	f__Rhodobacteraceae	g__Thalassococcus	x__unclassified_Thalassococcus
199	x__root	x__cellular_organisms	k__Bacteria	p__Proteobacteria	c__Alphaproteobacteria	o__Rhodobacterales	f__Rhodobacteraceae	g__Thalassococcus	x__unclassified_Thalassococcus	s__Thalassococcus_sp._S3
0	x__root	x__cellular_organisms	k__Bacteria	p__Proteobacteria	c__Alphaproteobacteria	o__Rhodobacterales	f__Rhodobacteraceae	g__Monaibacterium
0	x__root	x__cellular_organisms	k__Bacteria	p__Proteobacteria	c__Alphaproteobacteria	o__Rhodobacterales	f__Rhodobacteraceae	g__Monaibacterium	x__unclassified_Monaibacterium
186	x__root	x__cellular_organisms	k__Bacteria	p__Proteobacteria	c__Alphaproteobacteria	o__Rhodobacterales	f__Rhodobacteraceae	g__Monaibacterium	x__unclassified_Monaibacterium	s__Monaibacterium_sp._ALG8
0	x__root	x__cellular_organisms	k__Bacteria	p__Proteobacteria	c__Alphaproteobacteria	o__Rhodobacterales	f__Rhodobacteraceae	g__Qingshengfaniella
184	x__root	x__cellular_organisms	k__Bacteria	p__Proteobacteria	c__Alphaproteobacteria	o__Rhodobacterales	f__Rhodobacteraceae	g__Qingshengfaniella	s__Qingshengfaniella_alkalisoli
0	x__root	x__cellular_organisms	k__Bacteria	p__Proteobacteria	c__Alphaproteobacteria	o__Rhodobacterales	f__Rhodobacteraceae	g__Thalassobius
173	x__root	x__cellular_organisms	k__Bacteria	p__Proteobacteria	c__Alphaproteobacteria	o__Rhodobacterales	f__Rhodobacteraceae	g__Thalassobius	s__Thalassobius_gelatinovorus
0	x__root	x__cellular_organisms	k__Bacteria	p__Proteobacteria	c__Alphaproteobacteria	o__Rhodobacterales	f__Rhodobacteraceae	g__Profundibacter
173	x__root	x__cellular_organisms	k__Bacteria	p__Proteobacteria	c__Alphaproteobacteria	o__Rhodobacterales	f__Rhodobacteraceae	g__Profundibacter	s__Profundibacter_amoris
0	x__root	x__cellular_organisms	k__Bacteria	p__Proteobacteria	c__Alphaproteobacteria	o__Rhodobacterales	f__Rhodobacteraceae	g__Pseudorhodobacter
154	x__root	x__cellular_organisms	k__Bacteria	p__Proteobacteria	c__Alphaproteobacteria	o__Rhodobacterales	f__Rhodobacteraceae	g__Pseudorhodobacter	s__Pseudorhodobacter_turbinis
0	x__root	x__cellular_organisms	k__Bacteria	p__Proteobacteria	c__Alphaproteobacteria	o__Rhodobacterales	f__Rhodobacteraceae	g__Rhodobaca
154	x__root	x__cellular_organisms	k__Bacteria	p__Proteobacteria	c__Alphaproteobacteria	o__Rhodobacterales	f__Rhodobacteraceae	g__Rhodobaca	s__Rhodobaca_barguzinensis
0	x__root	x__cellular_organisms	k__Bacteria	p__Proteobacteria	c__Alphaproteobacteria	o__Rhodobacterales	f__Rhodobacteraceae	g__Pseudohalocynthiibacter
125	x__root	x__cellular_organisms	k__Bacteria	p__Proteobacteria	c__Alphaproteobacteria	o__Rhodobacterales	f__Rhodobacteraceae	g__Pseudohalocynthiibacter	s__Pseudohalocynthiibacter_aestuariivivens
0	x__root	x__cellular_organisms	k__Bacteria	p__Proteobacteria	c__Alphaproteobacteria	o__Rhodobacterales	f__Rhodobacteraceae	g__Parasedimentitalea
107	x__root	x__cellular_organisms	k__Bacteria	p__Proteobacteria	c__Alphaproteobacteria	o__Rhodobacterales	f__Rhodobacteraceae	g__Parasedimentitalea	s__Parasedimentitalea_marina
0	x__root	x__cellular_organisms	k__Bacteria	p__Proteobacteria	c__Alphaproteobacteria	o__Rhodobacterales	f__Rhodobacteraceae	g__Cognatishimia
73	x__root	x__cellular_organisms	k__Bacteria	p__Proteobacteria	c__Alphaproteobacteria	o__Rhodobacterales	f__Rhodobacteraceae	g__Cognatishimia	s__Cognatishimia_activa
0	x__root	x__cellular_organisms	k__Bacteria	p__Proteobacteria	c__Alphaproteobacteria	o__Rhodobacterales	f__Rhodobacteraceae	g__Halocynthiibacter
64	x__root	x__cellular_organisms	k__Bacteria	p__Proteobacteria	c__Alphaproteobacteria	o__Rhodobacterales	f__Rhodobacteraceae	g__Halocynthiibacter	s__Halocynthiibacter_arcticus
0	x__root	x__cellular_organisms	k__Bacteria	p__Proteobacteria	c__Alphaproteobacteria	o__Rhodobacterales	f__Rhodobacteraceae	g__Planktomarina
0	x__root	x__cellular_organisms	k__Bacteria	p__Proteobacteria	c__Alphaproteobacteria	o__Rhodobacterales	f__Rhodobacteraceae	g__Planktomarina	s__Planktomarina_temperata
58	x__root	x__cellular_organisms	k__Bacteria	p__Proteobacteria	c__Alphaproteobacteria	o__Rhodobacterales	f__Rhodobacteraceae	g__Planktomarina	s__Planktomarina_temperata	x__Planktomarina_temperata_RCA23
0	x__root	x__cellular_organisms	k__Bacteria	p__Proteobacteria	c__Alphaproteobacteria	o__Rhodobacterales	f__Rhodobacteraceae	g__Marivivens
0	x__root	x__cellular_organisms	k__Bacteria	p__Proteobacteria	c__Alphaproteobacteria	o__Rhodobacterales	f__Rhodobacteraceae	g__Marivivens	x__unclassified_Marivivens
49	x__root	x__cellular_organisms	k__Bacteria	p__Proteobacteria	c__Alphaproteobacteria	o__Rhodobacterales	f__Rhodobacteraceae	g__Marivivens	x__unclassified_Marivivens	s__Marivivens_sp._JLT3646
466	x__root	x__cellular_organisms	k__Bacteria	p__Proteobacteria	c__Alphaproteobacteria	o__Rhodospirillales
902	x__root	x__cellular_organisms	k__Bacteria	p__Proteobacteria	c__Alphaproteobacteria	o__Rhodospirillales	f__Rhodospirillaceae
3907	x__root	x__cellular_organisms	k__Bacteria	p__Proteobacteria	c__Alphaproteobacteria	o__Rhodospirillales	f__Rhodospirillaceae	g__Azospirillum
2269	x__root	x__cellular_organisms	k__Bacteria	p__Proteobacteria	c__Alphaproteobacteria	o__Rhodospirillales	f__Rhodospirillaceae	g__Azospirillum	s__Azospirillum_brasilense
58	x__root	x__cellular_organisms	k__Bacteria	p__Proteobacteria	c__Alphaproteobacteria	o__Rhodospirillales	f__Rhodospirillaceae	g__Azospirillum	x__unclassified_Azospirillum
807	x__root	x__cellular_organisms	k__Bacteria	p__Proteobacteria	c__Alphaproteobacteria	o__Rhodospirillales	f__Rhodospirillaceae	g__Azospirillum	x__unclassified_Azospirillum	s__Azospirillum_sp._TSH100
685	x__root	x__cellular_organisms	k__Bacteria	p__Proteobacteria	c__Alphaproteobacteria	o__Rhodospirillales	f__Rhodospirillaceae	g__Azospirillum	x__unclassified_Azospirillum	s__Azospirillum_sp._TSA2s
500	x__root	x__cellular_organisms	k__Bacteria	p__Proteobacteria	c__Alphaproteobacteria	o__Rhodospirillales	f__Rhodospirillaceae	g__Azospirillum	x__unclassified_Azospirillum	s__Azospirillum_sp._TSH58
13	x__root	x__cellular_organisms	k__Bacteria	p__Proteobacteria	c__Alphaproteobacteria	o__Rhodospirillales	f__Rhodospirillaceae	g__Azospirillum	s__Azospirillum_lipoferum
1047	x__root	x__cellular_organisms	k__Bacteria	p__Proteobacteria	c__Alphaproteobacteria	o__Rhodospirillales	f__Rhodospirillaceae	g__Azospirillum	s__Azospirillum_lipoferum	x__Azospirillum_sp._B510
625	x__root	x__cellular_organisms	k__Bacteria	p__Proteobacteria	c__Alphaproteobacteria	o__Rhodospirillales	f__Rhodospirillaceae	g__Azospirillum	s__Azospirillum_lipoferum	x__Azospirillum_lipoferum_4B
1631	x__root	x__cellular_organisms	k__Bacteria	p__Proteobacteria	c__Alphaproteobacteria	o__Rhodospirillales	f__Rhodospirillaceae	g__Azospirillum	s__Azospirillum_thermophilum
1046	x__root	x__cellular_organisms	k__Bacteria	p__Proteobacteria	c__Alphaproteobacteria	o__Rhodospirillales	f__Rhodospirillaceae	g__Azospirillum	s__Azospirillum_thiophilum
752	x__root	x__cellular_organisms	k__Bacteria	p__Proteobacteria	c__Alphaproteobacteria	o__Rhodospirillales	f__Rhodospirillaceae	g__Azospirillum	s__Azospirillum_ramasamyi
699	x__root	x__cellular_organisms	k__Bacteria	p__Proteobacteria	c__Alphaproteobacteria	o__Rhodospirillales	f__Rhodospirillaceae	g__Azospirillum	s__Azospirillum_humicireducens
581	x__root	x__cellular_organisms	k__Bacteria	p__Proteobacteria	c__Alphaproteobacteria	o__Rhodospirillales	f__Rhodospirillaceae	g__Azospirillum	s__Azospirillum_oryzae
453	x__root	x__cellular_organisms	k__Bacteria	p__Proteobacteria	c__Alphaproteobacteria	o__Rhodospirillales	f__Rhodospirillaceae	g__Azospirillum	s__Azospirillum_baldaniorum
372	x__root	x__cellular_organisms	k__Bacteria	p__Proteobacteria	c__Alphaproteobacteria	o__Rhodospirillales	f__Rhodospirillaceae	g__Magnetospirillum
275	x__root	x__cellular_organisms	k__Bacteria	p__Proteobacteria	c__Alphaproteobacteria	o__Rhodospirillales	f__Rhodospirillaceae	g__Magnetospirillum	x__unclassified_Magnetospirillum
899	x__root	x__cellular_organisms	k__Bacteria	p__Proteobacteria	c__Alphaproteobacteria	o__Rhodospirillales	f__Rhodospirillaceae	g__Magnetospirillum	x__unclassified_Magnetospirillum	s__Magnetospirillum_sp._XM-1
605	x__root	x__cellular_organisms	k__Bacteria	p__Proteobacteria	c__Alphaproteobacteria	o__Rhodospirillales	f__Rhodospirillaceae	g__Magnetospirillum	x__unclassified_Magnetospirillum	s__Magnetospirillum_sp._ME-1
620	x__root	x__cellular_organisms	k__Bacteria	p__Proteobacteria	c__Alphaproteobacteria	o__Rhodospirillales	f__Rhodospirillaceae	g__Magnetospirillum	s__Magnetospirillum_gryphiswaldense
2	x__root	x__cellular_organisms	k__Bacteria	p__Proteobacteria	c__Alphaproteobacteria	o__Rhodospirillales	f__Rhodospirillaceae	g__Magnetospirillum	s__Magnetospirillum_gryphiswaldense	x__Magnetospirillum_gryphiswaldense_MSR-1
234	x__root	x__cellular_organisms	k__Bacteria	p__Proteobacteria	c__Alphaproteobacteria	o__Rhodospirillales	f__Rhodospirillaceae	g__Magnetospirillum	s__Magnetospirillum_gryphiswaldense	x__Magnetospirillum_gryphiswaldense_MSR-1	x__Magnetospirillum_gryphiswaldense_MSR-1_v2
0	x__root	x__cellular_organisms	k__Bacteria	p__Proteobacteria	c__Alphaproteobacteria	o__Rhodospirillales	f__Rhodospirillaceae	g__Magnetospirillum	s__Magnetospirillum_magneticum
853	x__root	x__cellular_organisms	k__Bacteria	p__Proteobacteria	c__Alphaproteobacteria	o__Rhodospirillales	f__Rhodospirillaceae	g__Magnetospirillum	s__Magnetospirillum_magneticum	x__Magnetospirillum_magneticum_AMB-1
153	x__root	x__cellular_organisms	k__Bacteria	p__Proteobacteria	c__Alphaproteobacteria	o__Rhodospirillales	f__Rhodospirillaceae	g__Hypericibacter
1542	x__root	x__cellular_organisms	k__Bacteria	p__Proteobacteria	c__Alphaproteobacteria	o__Rhodospirillales	f__Rhodospirillaceae	g__Hypericibacter	s__Hypericibacter_adhaerens
964	x__root	x__cellular_organisms	k__Bacteria	p__Proteobacteria	c__Alphaproteobacteria	o__Rhodospirillales	f__Rhodospirillaceae	g__Hypericibacter	s__Hypericibacter_terrae
352	x__root	x__cellular_organisms	k__Bacteria	p__Proteobacteria	c__Alphaproteobacteria	o__Rhodospirillales	f__Rhodospirillaceae	g__Skermanella
0	x__root	x__cellular_organisms	k__Bacteria	p__Proteobacteria	c__Alphaproteobacteria	o__Rhodospirillales	f__Rhodospirillaceae	g__Skermanella	x__unclassified_Skermanella
1277	x__root	x__cellular_organisms	k__Bacteria	p__Proteobacteria	c__Alphaproteobacteria	o__Rhodospirillales	f__Rhodospirillaceae	g__Skermanella	x__unclassified_Skermanella	s__Skermanella_sp._TT6
841	x__root	x__cellular_organisms	k__Bacteria	p__Proteobacteria	c__Alphaproteobacteria	o__Rhodospirillales	f__Rhodospirillaceae	g__Skermanella	s__Skermanella_pratensis
0	x__root	x__cellular_organisms	k__Bacteria	p__Proteobacteria	c__Alphaproteobacteria	o__Rhodospirillales	f__Rhodospirillaceae	g__Rhodospirillum
0	x__root	x__cellular_organisms	k__Bacteria	p__Proteobacteria	c__Alphaproteobacteria	o__Rhodospirillales	f__Rhodospirillaceae	g__Rhodospirillum	s__Rhodospirillum_centenum
1130	x__root	x__cellular_organisms	k__Bacteria	p__Proteobacteria	c__Alphaproteobacteria	o__Rhodospirillales	f__Rhodospirillaceae	g__Rhodospirillum	s__Rhodospirillum_centenum	x__Rhodospirillum_centenum_SW
617	x__root	x__cellular_organisms	k__Bacteria	p__Proteobacteria	c__Alphaproteobacteria	o__Rhodospirillales	f__Rhodospirillaceae	g__Rhodospirillum	s__Rhodospirillum_rubrum
4	x__root	x__cellular_organisms	k__Bacteria	p__Proteobacteria	c__Alphaproteobacteria	o__Rhodospirillales	f__Rhodospirillaceae	g__Rhodospirillum	s__Rhodospirillum_rubrum	x__Rhodospirillum_rubrum_ATCC_11170
0	x__root	x__cellular_organisms	k__Bacteria	p__Proteobacteria	c__Alphaproteobacteria	o__Rhodospirillales	f__Rhodospirillaceae	g__Tistrella
0	x__root	x__cellular_organisms	k__Bacteria	p__Proteobacteria	c__Alphaproteobacteria	o__Rhodospirillales	f__Rhodospirillaceae	g__Tistrella	s__Tistrella_mobilis
1313	x__root	x__cellular_organisms	k__Bacteria	p__Proteobacteria	c__Alphaproteobacteria	o__Rhodospirillales	f__Rhodospirillaceae	g__Tistrella	s__Tistrella_mobilis	x__Tistrella_mobilis_KA081020-065
0	x__root	x__cellular_organisms	k__Bacteria	p__Proteobacteria	c__Alphaproteobacteria	o__Rhodospirillales	f__Rhodospirillaceae	g__Nitrospirillum
0	x__root	x__cellular_organisms	k__Bacteria	p__Proteobacteria	c__Alphaproteobacteria	o__Rhodospirillales	f__Rhodospirillaceae	g__Nitrospirillum	s__Nitrospirillum_amazonense
1276	x__root	x__cellular_organisms	k__Bacteria	p__Proteobacteria	c__Alphaproteobacteria	o__Rhodospirillales	f__Rhodospirillaceae	g__Nitrospirillum	s__Nitrospirillum_amazonense	x__Nitrospirillum_amazonense_CBAmc
0	x__root	x__cellular_organisms	k__Bacteria	p__Proteobacteria	c__Alphaproteobacteria	o__Rhodospirillales	f__Rhodospirillaceae	g__Ferrovibrio
939	x__root	x__cellular_organisms	k__Bacteria	p__Proteobacteria	c__Alphaproteobacteria	o__Rhodospirillales	f__Rhodospirillaceae	g__Ferrovibrio	s__Ferrovibrio_terrae
0	x__root	x__cellular_organisms	k__Bacteria	p__Proteobacteria	c__Alphaproteobacteria	o__Rhodospirillales	f__Rhodospirillaceae	g__Niveispirillum
640	x__root	x__cellular_organisms	k__Bacteria	p__Proteobacteria	c__Alphaproteobacteria	o__Rhodospirillales	f__Rhodospirillaceae	g__Niveispirillum	s__Niveispirillum_cyanobacteriorum
0	x__root	x__cellular_organisms	k__Bacteria	p__Proteobacteria	c__Alphaproteobacteria	o__Rhodospirillales	f__Rhodospirillaceae	g__Indioceanicola
636	x__root	x__cellular_organisms	k__Bacteria	p__Proteobacteria	c__Alphaproteobacteria	o__Rhodospirillales	f__Rhodospirillaceae	g__Indioceanicola	s__Indioceanicola_profundi
0	x__root	x__cellular_organisms	k__Bacteria	p__Proteobacteria	c__Alphaproteobacteria	o__Rhodospirillales	f__Rhodospirillaceae	g__Pararhodospirillum
0	x__root	x__cellular_organisms	k__Bacteria	p__Proteobacteria	c__Alphaproteobacteria	o__Rhodospirillales	f__Rhodospirillaceae	g__Pararhodospirillum	s__Pararhodospirillum_photometricum
512	x__root	x__cellular_organisms	k__Bacteria	p__Proteobacteria	c__Alphaproteobacteria	o__Rhodospirillales	f__Rhodospirillaceae	g__Pararhodospirillum	s__Pararhodospirillum_photometricum	x__Pararhodospirillum_photometricum_DSM_122
183	x__root	x__cellular_organisms	k__Bacteria	p__Proteobacteria	c__Alphaproteobacteria	o__Rhodospirillales	f__Rhodospirillaceae	g__Thalassospira
124	x__root	x__cellular_organisms	k__Bacteria	p__Proteobacteria	c__Alphaproteobacteria	o__Rhodospirillales	f__Rhodospirillaceae	g__Thalassospira	s__Thalassospira_marina
0	x__root	x__cellular_organisms	k__Bacteria	p__Proteobacteria	c__Alphaproteobacteria	o__Rhodospirillales	f__Rhodospirillaceae	g__Thalassospira	x__unclassified_Thalassospira
58	x__root	x__cellular_organisms	k__Bacteria	p__Proteobacteria	c__Alphaproteobacteria	o__Rhodospirillales	f__Rhodospirillaceae	g__Thalassospira	x__unclassified_Thalassospira	s__Thalassospira_sp._A40-3
48	x__root	x__cellular_organisms	k__Bacteria	p__Proteobacteria	c__Alphaproteobacteria	o__Rhodospirillales	f__Rhodospirillaceae	g__Thalassospira	x__unclassified_Thalassospira	s__Thalassospira_sp._B30-1
59	x__root	x__cellular_organisms	k__Bacteria	p__Proteobacteria	c__Alphaproteobacteria	o__Rhodospirillales	f__Rhodospirillaceae	g__Thalassospira	s__Thalassospira_indica
0	x__root	x__cellular_organisms	k__Bacteria	p__Proteobacteria	c__Alphaproteobacteria	o__Rhodospirillales	f__Rhodospirillaceae	g__Thalassospira	s__Thalassospira_xiamenensis
39	x__root	x__cellular_organisms	k__Bacteria	p__Proteobacteria	c__Alphaproteobacteria	o__Rhodospirillales	f__Rhodospirillaceae	g__Thalassospira	s__Thalassospira_xiamenensis	x__Thalassospira_xiamenensis_M-5_=_DSM_17429
0	x__root	x__cellular_organisms	k__Bacteria	p__Proteobacteria	c__Alphaproteobacteria	o__Rhodospirillales	f__Rhodospirillaceae	g__Defluviicoccus
350	x__root	x__cellular_organisms	k__Bacteria	p__Proteobacteria	c__Alphaproteobacteria	o__Rhodospirillales	f__Rhodospirillaceae	g__Defluviicoccus	s__Defluviicoccus_vanus
0	x__root	x__cellular_organisms	k__Bacteria	p__Proteobacteria	c__Alphaproteobacteria	o__Rhodospirillales	f__Rhodospirillaceae	g__Magnetospira
0	x__root	x__cellular_organisms	k__Bacteria	p__Proteobacteria	c__Alphaproteobacteria	o__Rhodospirillales	f__Rhodospirillaceae	g__Magnetospira	x__unclassified_Magnetospira
252	x__root	x__cellular_organisms	k__Bacteria	p__Proteobacteria	c__Alphaproteobacteria	o__Rhodospirillales	f__Rhodospirillaceae	g__Magnetospira	x__unclassified_Magnetospira	s__Magnetospira_sp._QH-2
0	x__root	x__cellular_organisms	k__Bacteria	p__Proteobacteria	c__Alphaproteobacteria	o__Rhodospirillales	f__Rhodospirillaceae	g__Haematospirillum
90	x__root	x__cellular_organisms	k__Bacteria	p__Proteobacteria	c__Alphaproteobacteria	o__Rhodospirillales	f__Rhodospirillaceae	g__Haematospirillum	s__Haematospirillum_jordaniae
0	x__root	x__cellular_organisms	k__Bacteria	p__Proteobacteria	c__Alphaproteobacteria	o__Rhodospirillales	f__Rhodospirillaceae	g__Candidatus_Endolissoclinum
13	x__root	x__cellular_organisms	k__Bacteria	p__Proteobacteria	c__Alphaproteobacteria	o__Rhodospirillales	f__Rhodospirillaceae	g__Candidatus_Endolissoclinum	s__Candidatus_Endolissoclinum_faulkneri
38	x__root	x__cellular_organisms	k__Bacteria	p__Proteobacteria	c__Alphaproteobacteria	o__Rhodospirillales	f__Rhodospirillaceae	g__Candidatus_Endolissoclinum	s__Candidatus_Endolissoclinum_faulkneri	x__Candidatus_Endolissoclinum_faulkneri_L5
17	x__root	x__cellular_organisms	k__Bacteria	p__Proteobacteria	c__Alphaproteobacteria	o__Rhodospirillales	f__Rhodospirillaceae	g__Candidatus_Endolissoclinum	s__Candidatus_Endolissoclinum_faulkneri	x__Candidatus_Endolissoclinum_faulkneri_L2
517	x__root	x__cellular_organisms	k__Bacteria	p__Proteobacteria	c__Alphaproteobacteria	o__Rhodospirillales	f__Acetobacteraceae
1270	x__root	x__cellular_organisms	k__Bacteria	p__Proteobacteria	c__Alphaproteobacteria	o__Rhodospirillales	f__Acetobacteraceae	g__Roseomonas
106	x__root	x__cellular_organisms	k__Bacteria	p__Proteobacteria	c__Alphaproteobacteria	o__Rhodospirillales	f__Acetobacteraceae	g__Roseomonas	x__unclassified_Roseomonas
1441	x__root	x__cellular_organisms	k__Bacteria	p__Proteobacteria	c__Alphaproteobacteria	o__Rhodospirillales	f__Acetobacteraceae	g__Roseomonas	x__unclassified_Roseomonas	s__Roseomonas_sp._546
1198	x__root	x__cellular_organisms	k__Bacteria	p__Proteobacteria	c__Alphaproteobacteria	o__Rhodospirillales	f__Acetobacteraceae	g__Roseomonas	x__unclassified_Roseomonas	s__Roseomonas_sp._1318
215	x__root	x__cellular_organisms	k__Bacteria	p__Proteobacteria	c__Alphaproteobacteria	o__Rhodospirillales	f__Acetobacteraceae	g__Roseomonas	x__unclassified_Roseomonas	s__Roseomonas_sp._FDAARGOS_362
894	x__root	x__cellular_organisms	k__Bacteria	p__Proteobacteria	c__Alphaproteobacteria	o__Rhodospirillales	f__Acetobacteraceae	g__Roseomonas	s__Roseomonas_gilardii
[truncated: 13,364 more rows]
[truncated: 20 more columns]
