# Supplementary material for: Metagenomic data from gutter water in the city of Pointe-Noire, Republic of Congo
Source: Data Brief. 2024 Jun 27;55:110655. doi: 10.1016/j.dib.2024.110655 (PMC11263743; doi:10.1016/j.dib.2024.110655)
Supplement: Supplementary file 6 [file mmc6.xlsx]

## Sheet: Table S5
Genomic_bins	Genome_copies_per_million_reads
mtspades_bin.9	27.8592995495
mghit_bin.1	60.3384345362
mghit_bin.49	41.2458359377
mtspades_bin.33	10.6731085338
mtspades_bin.13	21.6116427299
mghit_bin.22	57.0304984507
mghit_bin.44	20.9949491435
mtspades_bin.16	69.4398619371
mghit_bin.41	39.1687053044
mghit_bin.20	7.13821775662
mtspades_bin.28	6.13904417178
mtspades_bin.2	15.1770949795
mtspades_bin.25	32.131592688
mghit_bin.40	14.3484375654
mtspades_bin.24	6.30468642273
mtspades_bin.29	49.1435197365
mghit_bin.25	27.5221425728
mghit_bin.57	19.186569132
mghit_bin.52	23.9801805625
mtspades_bin.14	73.4308528294
mtspades_bin.32	7.59944190762
mghit_bin.43	12.7881698
mtspades_bin.11	7.27504130061
mtspades_bin.22	14.2881634769
mghit_bin.55	14.5147712635
mghit_bin.19	6.39112392782
mtspades_bin.23	30.1609613987
mtspades_bin.19	32.0457691315
mghit_bin.48	39.6543973523
mghit_bin.16	14.553174744
mghit_bin.58	31.3341038351
mghit_bin.53	11.0415853782
mghit_bin.35	16.0005707689
mghit_bin.29	46.4847128729
mtspades_bin.27	25.4847807378
mghit_bin.56	13.7590083811
mghit_bin.51	21.5096450828
mghit_bin.6	62.4959801117
mghit_bin.37	12.3792934212
mghit_bin.32	21.982716445
mtspades_bin.21	9.45113735827
mtspades_bin.18	6.49910779545
mghit_bin.4	5.29920322318
mghit_bin.12	11.9522314856
mghit_bin.46	14.6125265373
mtspades_bin.5	60.5070877959
mghit_bin.2	27.0737071842
mghit_bin.9	57.8437134449
mghit_bin.34	7.55334617981
mghit_bin.33	11.5173526323
mtspades_bin.7	12.7523417175
mghit_bin.23	53.9096029944
mtspades_bin.8	13.1546370369
mghit_bin.47	17.6793973779
mghit_bin.7	70.7867337317
mghit_bin.36	17.6048884615
mghit_bin.45	10.3449203148
mghit_bin.39	12.6892014549
mghit_bin.54	5.54482014111
mtspades_bin.3	13.5144742458
mtspades_bin.12	5.87451347141
mghit_bin.50	23.4485423045
mtspades_bin.6	13.6806117843
mghit_bin.59	13.9484273454
mtspades_bin.20	37.686416337
mghit_bin.13	62.6548290601
mtspades_bin.31	30.9295184434
mtspades_bin.1	81.4116789596
mtspades_bin.17	20.569156377
mtspades_bin.4	14.8681298416
mghit_bin.26	54.9465266628
mghit_bin.11	9.37727144959
mtspades_bin.15	79.977375753
mtspades_bin.30	7.12030101096
mtspades_bin.26	19.7172568419
mtspades_bin.10	39.1149391675
mghit_bin.42	5.97562142924
mghit_bin.21	8.00707419871
mghit_bin.17	32.3183336997
mghit_bin.38	7.57405647725
mghit_bin.5	30.6349478562
